# Supplementary material for: HIV, the gut microbiome and clinical outcomes, a systematic review
Source: PLoS One. 2024 Dec 9;19(12):e0308859. doi: 10.1371/journal.pone.0308859 (PMC11627425; doi:10.1371/journal.pone.0308859)
Supplement: S7 Table — (XLSX) [file pone.0308859.s007.xlsx]

## Sheet: Sheet1
S7 Table: All all data extracted from the Pubmed, Embase and Scopus databases.
Extractor	Item Type	Publication Year	Author	Title	Publication Title	ISBN	ISSN	DOI	Url	Abstract Note	Date	Date Extracted	Extraction source	Pages	Num Pages	Issue	Volume	Number Of Volumes	Journal Abbreviation	Short Title	Language	Library Catalog	Call Number	Extra	Notes	File Attachments	Link Attachments		Screening inclusion
RMC	journalArticle	2022	Borgognone, Alessandra; Noguera-Julian, Marc; Oriol, Bruna; Noël-Romas, Laura; Ruiz-Riol, Marta; Guillén, Yolanda; Parera, Mariona; Casadellà, Maria; Duran, Clara; Puertas, Maria C.; Català-Moll, Francesc; De Leon, Marlon; Knodel, Samantha; Birse, Kenzie; Manzardo, Christian; Miró, José M.; Clotet, Bonaventura; Martinez-Picado, Javier; Moltó, José; Mothe, Beatriz; Burgener, Adam; Brander, Christi…	Gut microbiome signatures linked to HIV-1 reservoir size and viremia control	Microbiome		2049-2618	10.1186/s40168-022-01247-6		BACKGROUND: The potential role of the gut microbiome as a predictor of immune-mediated HIV-1 control in the absence of antiretroviral therapy (ART) is still unknown. In the BCN02 clinical trial, which combined the MVA.HIVconsv immunogen with the latency-reversing agent romidepsin in early-ART treated HIV-1 infected individuals, 23% (3/13) of participants showed sustained low-levels of plasma vire…	2022-04-11	15.09.2022	Pubmed	59		1	10		Microbiome		eng	PubMed		PMID: 35410461 PMCID: PMC9004083		/Users/student/Zotero/storage/FZEN9IFJ/Borgognone et al. - 2022 - Gut microbiome signatures linked to HIV-1 reservoi.pdf;	http://www.ncbi.nlm.nih.gov/pubmed/35410461		Duplicate- remove
RMC	journalArticle	2022	Russo, Edda; Nannini, Giulia; Sterrantino, Gaetana; Kiros, Seble Tekle; Di Pilato, Vincenzo; Coppi, Marco; Baldi, Simone; Niccolai, Elena; Ricci, Federica; Ramazzotti, Matteo; Pallecchi, Marco; Lagi, Filippo; Rossolini, Gian Maria; Bartoloni, Alessandro; Bartolucci, Gianluca; Amedei, Amedeo	Effects of viremia and CD4 recovery on gut "microbiome-immunity" axis in treatment-naïve HIV-1-infected patients undergoing antiretroviral therapy	World Journal of Gastroenterology		2219-2840	10.3748/wjg.v28.i6.635		BACKGROUND: Human immunodeficiency virus type 1 (HIV-1) infection is characterized by persistent systemic inflammation and immune activation, even in patients receiving effective antiretroviral therapy (ART). Converging data from many cross-sectional studies suggest that gut microbiota (GM) changes can occur throughout including human immunodeficiency virus (HIV) infection, treated by ART; howeve…	2022-02-14	15.09.2022	Pubmed	635-652		6	28		World J Gastroenterol		eng	PubMed		PMID: 35317423 PMCID: PMC8900548		/Users/student/Zotero/storage/B4J6UP7A/Russo et al. - 2022 - Effects of viremia and CD4 recovery on gut microb.pdf;	http://www.ncbi.nlm.nih.gov/pubmed/35317423		Include for screening
RMC	journalArticle	2022	Gelpi, M.; Vestad, B.; Raju, S. C.; Hansen, S. Hyll; Høgh, J.; Midttun, Ø; Ueland, P. M.; Ueland, T.; Benfield, T.; Kofoed, Klaus F.; Hov, J. R.; Trøseid, M.; Nielsen, S. Dam	Association of the Kynurenine Pathway of Tryptophan Metabolism With Human Immunodeficiency Virus-Related Gut Microbiota Alterations and Visceral Adipose Tissue Accumulation	The Journal of Infectious Diseases		1537-6613	10.1093/infdis/jiac018		BACKGROUND: The aim of the study was to investigate the association between human immunodeficiency virus (HIV)-related gut microbiota changes, alterations in the kynurenine (Kyn) pathway of tryptophan (Trp) metabolism, and visceral adipose tissue in the context of HIV infection. METHODS: Three hundred eighty-three people with HIV (PWH) were included from the Copenhagen comorbidity in HIV infectio…	2022-06-01	15.09.2022	Pubmed	1948-1954		11	225		J Infect Dis		eng	PubMed		PMID: 35089326			http://www.ncbi.nlm.nih.gov/pubmed/35089326		Duplicate- remove
RMC	journalArticle	2021	Ouyang, Jing; Zaongo, Silvere D.; Zhang, Xue; Qi, Miaomiao; Hu, Aizhen; Wu, Hao; Chen, Yaokai	Microbiota-Meditated Immunity Abnormalities Facilitate Hepatitis B Virus Co-Infection in People Living With HIV: A Review	Frontiers in Immunology		1664-3224	10.3389/fimmu.2021.755890		Hepatitis B virus (HBV) co-infection is fairly common in people living with HIV (PLWH) and affects millions of people worldwide. Identical transmission routes and HIV-induced immune suppression have been assumed to be the main factors contributing to this phenomenon. Moreover, convergent evidence has shown that people co-infected with HIV and HBV are more likely to have long-term serious medical …	2021	15.09.2022	Pubmed	755890			12		Front Immunol	Microbiota-Meditated Immunity Abnormalities Facilitate Hepatitis B Virus Co-Infection in People Living With HIV	eng	PubMed		PMID: 35069530 PMCID: PMC8770824		/Users/student/Zotero/storage/S4LUVVAP/Ouyang et al. - 2021 - Microbiota-Meditated Immunity Abnormalities Facili.pdf;	http://www.ncbi.nlm.nih.gov/pubmed/35069530		Duplicate- remove
RMC	journalArticle	2021	Yan, Jiangyu; Ouyang, Jing; Isnard, Stéphane; Zhou, Xin; Harypursat, Vijay; Routy, Jean-Pierre; Chen, Yaokai	Alcohol Use and Abuse Conspires With HIV Infection to Aggravate Intestinal Dysbiosis and Increase Microbial Translocation in People Living With HIV: A Review	Frontiers in Immunology		1664-3224	10.3389/fimmu.2021.741658		The intestinal microbiome is an essential so-called human "organ", vital for the induction of innate immunity, for metabolizing nutrients, and for maintenance of the structural integrity of the intestinal barrier. HIV infection adversely influences the richness and diversity of the intestinal microbiome, resulting in structural and functional impairment of the intestinal barrier and an increased …	2021	15.09.2022	Pubmed	741658			12		Front Immunol	Alcohol Use and Abuse Conspires With HIV Infection to Aggravate Intestinal Dysbiosis and Increase Microbial Translocation in People Living With HIV	eng	PubMed		PMID: 34975838 PMCID: PMC8718428		/Users/student/Zotero/storage/5R3Z2ALF/Yan et al. - 2021 - Alcohol Use and Abuse Conspires With HIV Infection.pdf;	http://www.ncbi.nlm.nih.gov/pubmed/34975838		Duplicate- remove
RMC	journalArticle	2021	Chen, Yue; Lin, Huang; Cole, Mariah; Morris, Alison; Martinson, Jeremy; Mckay, Heather; Mimiaga, Matthew; Margolick, Joseph; Fitch, Adam; Methe, Barbara; Srinivas, Vatsala Rangachar; Peddada, Shyamal; Rinaldo, Charles R.	Signature changes in gut microbiome are associated with increased susceptibility to HIV-1 infection in MSM	Microbiome		2049-2618	10.1186/s40168-021-01168-w		BACKGROUND: Men who have sex with men (MSM) have been disproportionately affected by HIV-1 since the beginning of the AIDS pandemic, particularly in the USA and Europe. Compared to men who have sex with women (MSW), MSM have a distinct fecal microbiome regardless of HIV-1 infection. However, it is unclear whether the MSM-associated gut microbiome affects the susceptibility and progression of HIV-…	2021-12-09	15.09.2022	Pubmed	237		1	9		Microbiome		eng	PubMed		PMID: 34879869 PMCID: PMC8656045		/Users/student/Zotero/storage/YKGFISSN/Chen et al. - 2021 - Signature changes in gut microbiome are associated.pdf;	http://www.ncbi.nlm.nih.gov/pubmed/34879869		Duplicate- remove
RMC	journalArticle	2021	Ishizaka, Aya; Koga, Michiko; Mizutani, Taketoshi; Lim, Lay Ahyoung; Adachi, Eisuke; Ikeuchi, Kazuhiko; Ueda, Ryuta; Aoyagi, Haruyo; Tanaka, Satoshi; Kiyono, Hiroshi; Matano, Tetsuro; Aizaki, Hideki; Yoshio, Sachiyo; Mita, Eiji; Muramatsu, Masamichi; Kanto, Tatsuya; Tsutsumi, Takeya; Yotsuyanagi, Hiroshi	Prolonged Gut Dysbiosis and Fecal Excretion of Hepatitis A Virus in Patients Infected with Human Immunodeficiency Virus	Viruses		1999-4915	10.3390/v13102101		Hepatitis A virus (HAV) causes transient acute infection, and little is known of viral shedding via the duodenum and into the intestinal environment, including the gut microbiome, from the period of infection until after the recovery of symptoms. Therefore, in this study, we aimed to comprehensively observe the amount of virus excreted into the intestinal tract, the changes in the intestinal micr…	2021-10-18	15.09.2022	Pubmed	2101		10	13		Viruses		eng	PubMed		PMID: 34696531 PMCID: PMC8539651		/Users/student/Zotero/storage/WVSHGIK6/Ishizaka et al. - 2021 - Prolonged Gut Dysbiosis and Fecal Excretion of Hep.pdf;	http://www.ncbi.nlm.nih.gov/pubmed/34696531		Duplicate- remove
RMC	journalArticle	2021	Le Hingrat, Quentin; Sereti, Irini; Landay, Alan L.; Pandrea, Ivona; Apetrei, Cristian	The Hitchhiker Guide to CD4+ T-Cell Depletion in Lentiviral Infection. A Critical Review of the Dynamics of the CD4+ T Cells in SIV and HIV Infection	Frontiers in Immunology		1664-3224	10.3389/fimmu.2021.695674		CD4+ T-cell depletion is pathognomonic for AIDS in both HIV and simian immunodeficiency virus (SIV) infections. It occurs early, is massive at mucosal sites, and is not entirely reverted by antiretroviral therapy (ART), particularly if initiated when T-cell functions are compromised. HIV/SIV infect and kill activated CCR5-expressing memory and effector CD4+ T-cells from the intestinal lamina prop…	2021	15.09.2022	Pubmed	695674			12		Front Immunol		eng	PubMed		PMID: 34367156 PMCID: PMC8336601		/Users/student/Zotero/storage/U58LLCH9/Le Hingrat et al. - 2021 - The Hitchhiker Guide to CD4+ T-Cell Depletion in L.pdf;	http://www.ncbi.nlm.nih.gov/pubmed/34367156		Duplicate- remove
RMC	journalArticle	2021	Jabłonowska, Elżbieta; Strzelczyk, Joanna; Piekarska, Anna; Wójcik-Cichy, Kamila	Gut Microbiota Diversity in HIV-Infected Patients on Successful Antiretroviral Treatment is Linked to Sexual Preferences but not CD4 Nadir	Archivum Immunologiae Et Therapiae Experimentalis		1661-4917	10.1007/s00005-021-00616-7		The effects of HIV infection and antiretroviral therapy (ART) on the gut microbiome are poorly understood and the literature data are inconsistent. The aim of this study was to assess the alpha and beta diversity of the fecal microbiota in HIV-infected patients on successful antiretroviral therapy with regard to sexual preferences and CD4 nadir. Thirty-six HIV-infected ART-treated patients with H…	2021-05-13	15.09.2022	Pubmed	14		1	69		Arch Immunol Ther Exp (Warsz)		eng	PubMed		PMID: 33983543			http://www.ncbi.nlm.nih.gov/pubmed/33983543		Include for screening
RMC	journalArticle	2021	Onabajo, Olusegun O.; Mattapallil, Joseph J.	Gut Microbiome Homeostasis and the CD4 T- Follicular Helper Cell IgA Axis in Human Immunodeficiency Virus Infection	Frontiers in Immunology		1664-3224	10.3389/fimmu.2021.657679		Human Immunodeficiency Virus (HIV) and Simian Immunodeficiency Virus (SIV) are associated with severe perturbations in the gut mucosal environment characterized by massive viral replication and depletion of CD4 T cells leading to dysbiosis, breakdown of the epithelial barrier, microbial translocation, immune activation and disease progression. Multiple mechanisms play a role in maintaining homeos…	2021	15.09.2022	Pubmed	657679			12		Front Immunol		eng	PubMed		PMID: 33815419 PMCID: PMC8017181		/Users/student/Zotero/storage/DHQHNQNA/Onabajo and Mattapallil - 2021 - Gut Microbiome Homeostasis and the CD4 T- Follicul.pdf;	http://www.ncbi.nlm.nih.gov/pubmed/33815419		Duplicate- remove
RMC	journalArticle	2021	Pastor-Ibáñez, Roque; Blanco-Heredia, Juan; Etcheverry, Florencia; Sánchez-Palomino, Sonsoles; Díez-Fuertes, Francisco; Casas, Rosa; Navarrete-Muñoz, María Ángeles; Castro-Barquero, Sara; Lucero, Constanza; Fernández, Irene; Leal, Lorna; Benito, José Miguel; Noguera-Julian, Marc; Paredes, Roger; Rallón, Norma; Estruch, Ramón; Torrents, David; García, Felipe	Adherence to a Supplemented Mediterranean Diet Drives Changes in the Gut Microbiota of HIV-1-Infected Individuals	Nutrients		2072-6643	10.3390/nu13041141		OBJECTIVE: The health effects of a supplemented Mediterranean diet (SMD) with extra-virgin olive oil (EVOO) and nuts are well documented in non-HIV-infected individuals. We hypothesised that the benefits of an SMD could be mediated by changes in the gut microbiota, even in those with an altered intestinal microbiota such as people living with HIV. DESIGN: Individuals living with HIV (n = 102) wer…	2021-03-30	15.09.2022	Pubmed	1141		4	13		Nutrients		eng	PubMed		PMID: 33808476 PMCID: PMC8067262		/Users/student/Zotero/storage/EVM22A8L/Pastor-Ibáñez et al. - 2021 - Adherence to a Supplemented Mediterranean Diet Dri.pdf;	http://www.ncbi.nlm.nih.gov/pubmed/33808476		Duplicate- remove
RMC	journalArticle	2021	Singh, Ritesh; Chakraborty, Mouli; Gautam, Anuradha; Roy, Suman K.; Halder, Indranil; Barber, Jamie; Garg, Ankita	Residual immune activation in HIV-Infected individuals expands monocytic-myeloid derived suppressor cells	Cellular Immunology		1090-2163	10.1016/j.cellimm.2021.104304		HIV-infected individuals on combined antiretroviral therapy (ART) with virologic suppression exhibit sustained immune dysfunction. Our recent work has highlighted that monocytic myeloid derived suppressor cells (M-MDSC) are elevated in these individuals and suppress immune responses. Factors responsible for M-MDSC expansion in vivo are unknown. Here we compared circulating frequency of M-MDSC in …	2021-04	15.09.2022	Pubmed	104304			362		Cell Immunol		eng	PubMed		PMID: 33610024 PMCID: PMC8112256		/Users/student/Zotero/storage/KYI8EDVG/Singh et al. - 2021 - Residual immune activation in HIV-Infected individ.pdf;	http://www.ncbi.nlm.nih.gov/pubmed/33610024		Duplicate- remove
RMC	journalArticle	2020	Hughes, Sean M.; Levy, Claire N.; Calienes, Fernanda L.; Stekler, Joanne D.; Pandey, Urvashi; Vojtech, Lucia; Berard, Alicia R.; Birse, Kenzie; Noël-Romas, Laura; Richardson, Brian; Golden, Jackelyn B.; Cartwright, Michael; Collier, Ann C.; Stevens, Claire E.; Curlin, Marcel E.; Holtz, Timothy H.; Mugo, Nelly; Irungu, Elizabeth; Katabira, Elly; Muwonge, Timothy; Lama, Javier R.; Baeten, Jared M.;…	Treatment with Commonly Used Antiretroviral Drugs Induces a Type I/III Interferon Signature in the Gut in the Absence of HIV Infection	Cell Reports. Medicine		2666-3791	10.1016/j.xcrm.2020.100096		Tenofovir disoproxil fumarate (TDF) and emtricitabine (FTC) are used for HIV treatment and prevention. Previously, we found that topical rectal tenofovir gel caused immunological changes in the mucosa. Here, we assess the effect of oral TDF/FTC in three HIV pre-exposure prophylaxis trials, two with gastrointestinal and one with cervicovaginal biopsies. TDF/FTC induces type I/III interferon-relate…	2020-09-22	15.09.2022	Pubmed	100096		6	1		Cell Rep Med		eng	PubMed		PMID: 33015651 PMCID: PMC7511692		/Users/student/Zotero/storage/LKMS9ISR/Hughes et al. - 2020 - Treatment with Commonly Used Antiretroviral Drugs .pdf;	http://www.ncbi.nlm.nih.gov/pubmed/33015651		Duplicate- remove
RMC	journalArticle	2020	Telwatte, Sushama; Kim, Peggy; Chen, Tsui-Hua; Milush, Jeffrey M.; Somsouk, Ma; Deeks, Steven G.; Hunt, Peter W.; Wong, Joseph K.; Yukl, Steven A.	Mechanistic differences underlying HIV latency in the gut and blood contribute to differential responses to latency-reversing agents	AIDS (London, England)		1473-5571	10.1097/QAD.0000000000002684		OBJECTIVE: While latently HIV-infected cells have been described in the blood, it is unclear whether a similar inducible reservoir exists in the gut, where most HIV-infected cells reside. Tissue-specific environments may contribute to differences in the mechanisms that govern latent HIV infection and amenability to reactivation. We sought to determine whether HIV-infected cells from the blood and…	2020-11-15	15.09.2022	Pubmed	2013-2024		14	34		AIDS		eng	PubMed		PMID: 32910065 PMCID: PMC7990078		/Users/student/Zotero/storage/5PI4V35D/Telwatte et al. - 2020 - Mechanistic differences underlying HIV latency in .pdf;	http://www.ncbi.nlm.nih.gov/pubmed/32910065		Include for screening
RMC	journalArticle	2020	Zhang, Lumin; Bansal, Meena B.	Role of Kupffer Cells in Driving Hepatic Inflammation and Fibrosis in HIV Infection	Frontiers in Immunology		1664-3224	10.3389/fimmu.2020.01086		While the interactions between HIV and various liver cell populations have been explored, the relevance of these interactions when patients are well-controlled on ART is less clear. Therefore, we focus this perspective on HIV-related alterations that may drive hepatic inflammation and fibrosis in aviremic patients, with a focus on Kupffer cells and Hepatic Stellate Cells. Persistent CD4+ T cell d…	2020	15.09.2022	Pubmed	1086			11		Front Immunol		eng	PubMed		PMID: 32612603 PMCID: PMC7308419		/Users/student/Zotero/storage/P37SXHRS/Zhang and Bansal - 2020 - Role of Kupffer Cells in Driving Hepatic Inflammat.pdf;	http://www.ncbi.nlm.nih.gov/pubmed/32612603		Duplicate- remove
RMC	journalArticle	2020	Huang, Lei; Deng, Jianning; Lang, Ren; Liao, Guoyang; Jiang, Wei	Enriched LPS Staining within the Germinal Center of a Lymph Node from an HIV-Infected Long-Term Nonprogressor but Not from Progressors	Journal of Immunology Research		2314-7156	10.1155/2020/7471380		An increased level of microbial translocation has been observed in HIV-infected individuals. The host response to microbial translocation is compromised in HIV-infected progressors but remains unknown in HIV-infected long-term nonprogressors (LTNPs). To evaluate microbial translocation in HIV, we assessed lipopolysaccharide (LPS) immunohistochemistry staining in lymph nodes. We found enriched bac…	2020	15.09.2022	Pubmed	7471380			2020		J Immunol Res		eng	PubMed		PMID: 32455142 PMCID: PMC7225845		/Users/student/Zotero/storage/5LVTJA9Z/Huang et al. - 2020 - Enriched LPS Staining within the Germinal Center o.pdf;	http://www.ncbi.nlm.nih.gov/pubmed/32455142		Include for screening
RMC	journalArticle	2020	Epeldegui, Marta; Hussain, Shehnaz K.	The Role of Microbial Translocation and Immune Activation in AIDS-Associated Non-Hodgkin Lymphoma Pathogenesis: What Have We Learned?	Critical Reviews in Immunology		1040-8401	10.1615/CritRevImmunol.2020033319		Human immunodeficiency virus (HIV) infection is associated with greatly increased risk for development of non-Hodgkin lymphoma (NHL). Nearly all acquired immunodeficiency syndrome (AIDS)-associated NHL (AIDS-NHL) is of B-cell origin. Two major mechanisms are believed to contribute to the genesis of AIDS-NHL: (1) loss of immunoregulation of Epstein-Barr virus (EBV)+ B cells, resulting from impaire…	2020	15.09.2022	Pubmed	41-51		1	40		Crit Rev Immunol	The Role of Microbial Translocation and Immune Activation in AIDS-Associated Non-Hodgkin Lymphoma Pathogenesis	eng	PubMed		PMID: 32421978 PMCID: PMC7241309		/Users/student/Zotero/storage/L28RFJ2T/Epeldegui and Hussain - 2020 - The Role of Microbial Translocation and Immune Act.pdf;	http://www.ncbi.nlm.nih.gov/pubmed/32421978		Duplicate- remove
RMC	journalArticle	2020	Raehtz, Kevin D.; Barrenäs, Fredrik; Xu, Cuiling; Busman-Sahay, Kathleen; Valentine, Audrey; Law, Lynn; Ma, Dongzhu; Policicchio, Benjamin B.; Wijewardana, Viskam; Brocca-Cofano, Egidio; Trichel, Anita; Gale, Michael; Keele, Brandon F.; Estes, Jacob D.; Apetrei, Cristian; Pandrea, Ivona	African green monkeys avoid SIV disease progression by preventing intestinal dysfunction and maintaining mucosal barrier integrity	PLoS pathogens		1553-7374	10.1371/journal.ppat.1008333		Unlike HIV infection, SIV infection is generally nonpathogenic in natural hosts, such as African green monkeys (AGMs), despite life-long high viral replication. Lack of disease progression was reportedly based on the ability of SIV-infected AGMs to prevent gut dysfunction, avoiding microbial translocation and the associated systemic immune activation and chronic inflammation. Yet, the maintenance…	2020-03	15.09.2022	Pubmed	e1008333		3	16		PLoS Pathog		eng	PubMed		PMID: 32119719 PMCID: PMC7077871		/Users/student/Zotero/storage/W52U7IEG/Raehtz et al. - 2020 - African green monkeys avoid SIV disease progressio.pdf;	http://www.ncbi.nlm.nih.gov/pubmed/32119719		Duplicate- remove
RMC	journalArticle	2020	Gelpi, Marco; Vestad, Beate; Hansen, Simen Hyll; Holm, Kristian; Drivsholm, Ninna; Goetz, Alexandra; Kirkby, Nicolai Søren; Lindegaard, Birgitte; Lebech, Anne-Mette; Hoel, Hedda; Michelsen, Annika E.; Ueland, Thor; Gerstoft, Jan; Lundgren, Jens; Hov, Johannes Roksund; Nielsen, Susanne Dam; Trøseid, Marius	Impact of Human Immunodeficiency Virus-Related Gut Microbiota Alterations on Metabolic Comorbid Conditions	Clinical Infectious Diseases: An Official Publication of the Infectious Diseases Society of America		1537-6591	10.1093/cid/ciz1235		BACKGROUND: We aimed to identify a human immunodeficiency virus (HIV)-related microbiota signature, independent of sexual preferences and demographic confounders, in order to assess a possible impact of the microbiome on metabolic comorbid conditions. METHODS: Bacterial 16S ribosomal RNA analyses were performed on stool samples from 405 HIV-infected and 111 uninfected participants of the Copenhag…	2020-11-05	15.09.2022	Pubmed	e359-e367		8	71		Clin Infect Dis		eng	PubMed		PMID: 31894240		/Users/student/Zotero/storage/84HQBP42/Gelpi et al. - 2020 - Impact of Human Immunodeficiency Virus-Related Gut.pdf;	http://www.ncbi.nlm.nih.gov/pubmed/31894240		Duplicate- remove
RMC	journalArticle	2019	Olalla, Julián; García de Lomas, José M.; Chueca, Natalia; Pérez-Stachowski, Xavier; De Salazar, Adolfo; Del Arco, Alfonso; Plaza-Díaz, Julio; De la Torre, Javier; Prada, José Luis; García-Alegría, Javier; Fernández-Sánchez, Fernando; García, Federico	Effect of daily consumption of extra virgin olive oil on the lipid profile and microbiota of HIV-infected patients over 50 years of age	Medicine		1536-5964	10.1097/MD.0000000000017528		BACKGROUND: Extra virgin olive oil (EVOO) has shown beneficial effects on the lipid profile and inflammatory parameters in general population. Our goal is to analyze these changes together with those of intestinal microbiota in human immunodeficiency virus (HIV)-infected patients over 50 years of age. METHODS: Experimental single arm open study. HIV patients over the age of 50 with undetectable v…	2019-10	15.09.2022	Pubmed	e17528		42	98		Medicine (Baltimore)		eng	PubMed		PMID: 31626113 PMCID: PMC6824693		/Users/student/Zotero/storage/9HBE5UBH/Olalla et al. - 2019 - Effect of daily consumption of extra virgin olive .pdf;	http://www.ncbi.nlm.nih.gov/pubmed/31626113		Include for screening
RMC	journalArticle	2019	Younas, Mehwish; Psomas, Christina; Reynes, Christelle; Cezar, Renaud; Kundura, Lucy; Portales, Pierre; Merle, Corinne; Atoui, Nadine; Fernandez, Céline; Le Moing, Vincent; Barbuat, Claudine; Moranne, Olivier; Sotto, Albert; Sabatier, Robert; Fabbro, Pascale; Vincent, Thierry; Dunyach-Remy, Catherine; Winter, Audrey; Reynes, Jacques; Lavigne, Jean-Philippe; Corbeau, Pierre	Microbial Translocation Is Linked to a Specific Immune Activation Profile in HIV-1-Infected Adults With Suppressed Viremia	Frontiers in Immunology		1664-3224	10.3389/fimmu.2019.02185		Persistent immune activation in virologically suppressed HIV-1 patients, which may be the consequence of various factors including microbial translocation, is a major cause of comorbidities. We have previously shown that different profiles of immune activation may be distinguished in virological responders. Here, we tested the hypothesis that a particular profile might be the consequence of micro…	2019	15.09.2022	Pubmed	2185			10		Front Immunol		eng	PubMed		PMID: 31572392 PMCID: PMC6753629		/Users/student/Zotero/storage/YUHXLXSG/Younas et al. - 2019 - Microbial Translocation Is Linked to a Specific Im.pdf;	http://www.ncbi.nlm.nih.gov/pubmed/31572392		Duplicate- remove
RMC	journalArticle	2019	Missailidis, Catharina; Sørensen, Nikolaj; Ashenafi, Senait; Amogne, Wondwossen; Kassa, Endale; Bekele, Amsalu; Getachew, Meron; Gebreselassie, Nebiat; Aseffa, Abraham; Aderaye, Getachew; Andersson, Jan; Brighenti, Susanna; Bergman, Peter	Vitamin D and Phenylbutyrate Supplementation Does Not Modulate Gut Derived Immune Activation in HIV-1	Nutrients		2072-6643	10.3390/nu11071675		Dysbiosis and a dysregulated gut immune barrier function contributes to chronic immune activation in HIV-1 infection. We investigated if nutritional supplementation with vitamin D and phenylbutyrate could improve gut-derived inflammation, selected microbial metabolites, and composition of the gut microbiota. Treatment-naïve HIV-1-infected individuals (n = 167) were included from a double-blind, r…	2019-07-21	15.09.2022	Pubmed	1675		7	11		Nutrients		eng	PubMed		PMID: 31330899 PMCID: PMC6682943		/Users/student/Zotero/storage/FQC279V9/Missailidis et al. - 2019 - Vitamin D and Phenylbutyrate Supplementation Does .pdf;	http://www.ncbi.nlm.nih.gov/pubmed/31330899		Duplicate- remove
RMC	journalArticle	2019	Alzahrani, Jehad; Hussain, Tabinda; Simar, David; Palchaudhuri, Riya; Abdel-Mohsen, Mohamed; Crowe, Suzanne M.; Mbogo, George W.; Palmer, Clovis S.	Inflammatory and immunometabolic consequences of gut dysfunction in HIV: Parallels with IBD and implications for reservoir persistence and non-AIDS comorbidities	EBioMedicine		2352-3964	10.1016/j.ebiom.2019.07.027		The gastrointestinal mucosa is critical for maintaining the integrity and functions of the gut. Disruption of this barrier is a hallmark and a risk factor for many intestinal and chronic inflammatory diseases. Inflammatory bowel disease (IBD) and HIV infection are characterized by microbial translocation and systemic inflammation. Despite the clinical overlaps between HIV and IBD, significant dif…	2019-08	15.09.2022	Pubmed	522-531			46		EBioMedicine	Inflammatory and immunometabolic consequences of gut dysfunction in HIV	eng	PubMed		PMID: 31327693 PMCID: PMC6710907		/Users/student/Zotero/storage/VC3KPMKV/Alzahrani et al. - 2019 - Inflammatory and immunometabolic consequences of g.pdf;	http://www.ncbi.nlm.nih.gov/pubmed/31327693		Duplicate- remove
RMC	journalArticle	2019	Rocafort, Muntsa; Noguera-Julian, Marc; Rivera, Javier; Pastor, Lucía; Guillén, Yolanda; Langhorst, Jost; Parera, Mariona; Mandomando, Inacio; Carrillo, Jorge; Urrea, Víctor; Rodríguez, Cristina; Casadellà, Maria; Calle, Maria Luz; Clotet, Bonaventura; Blanco, Julià; Naniche, Denise; Paredes, Roger	Evolution of the gut microbiome following acute HIV-1 infection	Microbiome		2049-2618	10.1186/s40168-019-0687-5		BACKGROUND: In rhesus macaques, simian immunodeficiency virus infection is followed by expansion of enteric viruses but has a limited impact on the gut bacteriome. To understand the longitudinal effects of HIV-1 infection on the human gut microbiota, we prospectively followed 49 Mozambican subjects diagnosed with recent HIV-1 infection (RHI) and 54 HIV-1-negative controls for 9-18 months and comp…	2019-05-11	15.09.2022	Pubmed	73		1	7		Microbiome		eng	PubMed		PMID: 31078141 PMCID: PMC6511141		/Users/student/Zotero/storage/UQ6MIAGT/Rocafort et al. - 2019 - Evolution of the gut microbiome following acute HI.pdf;	http://www.ncbi.nlm.nih.gov/pubmed/31078141		Duplicate- remove
RMC	journalArticle	2019	Hensley-McBain, Tiffany; Wu, Michael C.; Manuzak, Jennifer A.; Cheu, Ryan K.; Gustin, Andrew; Driscoll, Connor B.; Zevin, Alexander S.; Miller, Charlene J.; Coronado, Ernesto; Smith, Elise; Chang, Jean; Gale, Michael; Somsouk, Ma; Burgener, Adam D.; Hunt, Peter W.; Hope, Thomas J.; Collier, Ann C.; Klatt, Nichole R.	Increased mucosal neutrophil survival is associated with altered microbiota in HIV infection	PLoS pathogens		1553-7374	10.1371/journal.ppat.1007672		Gastrointestinal (GI) mucosal dysfunction predicts and likely contributes to non-infectious comorbidities and mortality in HIV infection and persists despite antiretroviral therapy. However, the mechanisms underlying this dysfunction remain incompletely understood. Neutrophils are important for containment of pathogens but can also contribute to tissue damage due to their release of reactive oxyg…	2019-04	15.09.2022	Pubmed	e1007672		4	15		PLoS Pathog		eng	PubMed		PMID: 30973942 PMCID: PMC6459500		/Users/student/Zotero/storage/KGS2XNGL/Hensley-McBain et al. - 2019 - Increased mucosal neutrophil survival is associate.pdf;	http://www.ncbi.nlm.nih.gov/pubmed/30973942		Duplicate- remove
RMC	journalArticle	2019	Li, Sam X.; Sen, Sharon; Schneider, Jennifer M.; Xiong, Ka-Na; Nusbacher, Nichole M.; Moreno-Huizar, Nancy; Shaffer, Michael; Armstrong, Abigail J. S.; Severs, Erin; Kuhn, Kristine; Neff, Charles P.; McCarter, Martin; Campbell, Thomas; Lozupone, Catherine A.; Palmer, Brent E.	Gut microbiota from high-risk men who have sex with men drive immune activation in gnotobiotic mice and in vitro HIV infection	PLoS pathogens		1553-7374	10.1371/journal.ppat.1007611		Men who have sex with men (MSM) have differences in immune activation and gut microbiome composition compared with men who have sex with women (MSW), even in the absence of HIV infection. Gut microbiome differences associated with HIV itself when controlling for MSM, as assessed by 16S rRNA sequencing, are relatively subtle. Understanding whether gut microbiome composition impacts immune activati…	2019-04	15.09.2022	Pubmed	e1007611		4	15		PLoS Pathog		eng	PubMed		PMID: 30947289 PMCID: PMC6448819		/Users/student/Zotero/storage/5VK6ZHWF/Li et al. - 2019 - Gut microbiota from high-risk men who have sex wit.pdf;	http://www.ncbi.nlm.nih.gov/pubmed/30947289		Duplicate- remove
RMC	journalArticle	2019	Rhoades, Nicholas; Mendoza, Norma; Jankeel, Allen; Sureshchandra, Suhas; Alvarez, Alexander D.; Doratt, Brianna; Heidari, Omeid; Hagan, Rod; Brown, Brandon; Scheibel, Steven; Marbley, Theodore; Taylor, Jeff; Messaoudi, Ilhem	Altered Immunity and Microbial Dysbiosis in Aged Individuals With Long-Term Controlled HIV Infection	Frontiers in Immunology		1664-3224	10.3389/fimmu.2019.00463		The introduction of highly active antiretroviral therapy (HAART) resulted in a significant increase in life expectancy for HIV patients. Indeed, in 2015, 45% of the HIV+ individuals in the United States were ≥55 years of age. Despite improvements in diagnosis and treatment of HIV infection, geriatric HIV+ patients suffer from higher incidence of comorbidities compared to age-matched HIV- individu…	2019	15.09.2022	Pubmed	463			10		Front Immunol		eng	PubMed		PMID: 30915086 PMCID: PMC6423162		/Users/student/Zotero/storage/P64PPTNS/Rhoades et al. - 2019 - Altered Immunity and Microbial Dysbiosis in Aged I.pdf;	http://www.ncbi.nlm.nih.gov/pubmed/30915086		Duplicate- remove
RMC	journalArticle	2019	Cheru, Lediya; Saylor, Charles F.; Lo, Janet	Gastrointestinal Barrier Breakdown and Adipose Tissue Inflammation	Current Obesity Reports		2162-4968	10.1007/s13679-019-00332-6		PURPOSE OF REVIEW: Obesity is a state of chronic inflammation. This review aims to summarize recent data supporting the role of the intestinal mucosal barrier and the microbiome in causing adipose tissue inflammation as well as metabolic factors that can affect the intestinal barrier. RECENT FINDINGS: Obesity and its metabolic consequences, such as diabetes mellitus, are associated with disruptio…	2019-06	15.09.2022	Pubmed	165-174		2	8		Curr Obes Rep		eng	PubMed		PMID: 30847735			http://www.ncbi.nlm.nih.gov/pubmed/30847735		Duplicate- remove
RMC	journalArticle	2019	Sortino, Ornella; Hullsiek, Kathy Huppler; Richards, Elizabeth; Rupert, Adam; Schminke, Andrea; Tetekpor, Namo; Quinones, Mariam; Prosser, Rachel; Schacker, Tim; Sereti, Irini; Baker, Jason V.	The Effects of Recombinant Human Lactoferrin on Immune Activation and the Intestinal Microbiome Among Persons Living with Human Immunodeficiency Virus and Receiving Antiretroviral Therapy	The Journal of Infectious Diseases		1537-6613	10.1093/infdis/jiz042		Lactoferrin modulates mucosal immunity and targets mechanisms contributing to inflammation during human immunodeficiency virus disease. A randomized placebo-controlled crossover clinical trial of recombinant human (rh) lactoferrin was conducted among 54 human immunodeficiency virus-infected participants with viral suppression. Outcomes were tolerability, inflammatory, and immunologic measures, an…	2019-05-24	15.09.2022	Pubmed	1963-1968		12	219		J Infect Dis		eng	PubMed		PMID: 30721997 PMCID: PMC6784498		/Users/student/Zotero/storage/P8EI9JCB/Sortino et al. - 2019 - The Effects of Recombinant Human Lactoferrin on Im.pdf;	http://www.ncbi.nlm.nih.gov/pubmed/30721997		Duplicate- remove
RMC	journalArticle	2019	Liu, Jay; Johnson, Rachel; Dillon, Stephanie; Kroehl, Miranda; Frank, Daniel N.; Tuncil, Yunus E.; Zhang, Xiaowei; Ir, Diana; Robertson, Charles E.; Seifert, Sharon; Higgins, Janine; Hamaker, Bruce; Wilson, Cara C.; Erlandson, Kristine M.	Among older adults, age-related changes in the stool microbiome differ by HIV-1 serostatus	EBioMedicine		2352-3964	10.1016/j.ebiom.2019.01.033		BACKGROUND: HIV-1 infection and physiological aging are independently linked to elevated systemic inflammation and changes in enteric microbial communities (dysbiosis). However, knowledge of the direct effect of HIV infection on the aging microbiome and potential links to systemic inflammation is lacking. METHODS: In a cross-sectional study of older people living with HIV (PLWH) (median age 61.5 …	2019-02	15.09.2022	Pubmed	583-594			40		EBioMedicine		eng	PubMed		PMID: 30685386 PMCID: PMC6413415		/Users/student/Zotero/storage/H5MBJP5S/Liu et al. - 2019 - Among older adults, age-related changes in the sto.pdf;	http://www.ncbi.nlm.nih.gov/pubmed/30685386		Duplicate- remove
RMC	journalArticle	2019	Williams, Brett; Weber, Kathleen; Chlipala, George; Evans, Charlesnika; Morack, Ralph; French, Audrey	HIV Status Does Not Affect Rectal Microbiome Composition, Diversity, or Stability over Time: A Chicago Women's Interagency HIV Study	AIDS research and human retroviruses		1931-8405	10.1089/AID.2018.0250		It remains unclear whether differences in gut microbiota noted between HIV-infected and uninfected individuals are driven by HIV or sexual behavior. We evaluated rectal swab microbiota of HIV-infected and uninfected women with similar demographic, neighborhood, and diet characteristics enrolled in the Chicago Women's Interagency HIV Study (WIHS). DNA was amplified for sequencing of fragments of b…	2019-03	15.09.2022	Pubmed	260-266		3	35		AIDS Res Hum Retroviruses	HIV Status Does Not Affect Rectal Microbiome Composition, Diversity, or Stability over Time	eng	PubMed		PMID: 30618262 PMCID: PMC6434590		/Users/student/Zotero/storage/NKB3XX4D/Williams et al. - 2019 - HIV Status Does Not Affect Rectal Microbiome Compo.pdf;	http://www.ncbi.nlm.nih.gov/pubmed/30618262		Include for screening
RMC	journalArticle	2018	Estrada, Vicente; Gonzalez, Noemi	Gut microbiota in diabetes and HIV: Inflammation is the link	EBioMedicine		2352-3964	10.1016/j.ebiom.2018.11.019			2018-12	15.09.2022	Pubmed	17-18			38		EBioMedicine	Gut microbiota in diabetes and HIV	eng	PubMed		PMID: 30448227 PMCID: PMC6306331		/Users/student/Zotero/storage/V7QSYK4Z/Estrada and Gonzalez - 2018 - Gut microbiota in diabetes and HIV Inflammation i.pdf;	http://www.ncbi.nlm.nih.gov/pubmed/30448227		Duplicate- remove
RMC	journalArticle	2019	Nowak, Rebecca G.; Bentzen, Søren M.; Ravel, Jacques; Crowell, Trevor A.; Dauda, Wuese; Ma, Bing; Liu, Hongjie; Blattner, William A.; Baral, Stefan D.; Charurat, Man E.; TRUST/RV368 Study Group	Anal Microbial Patterns and Oncogenic Human Papillomavirus in a Pilot Study of Nigerian Men Who Have Sex with Men at Risk for or Living with HIV	AIDS research and human retroviruses		1931-8405	10.1089/AID.2018.0158		To cluster anal microbiota and define microbial patterns associated with biological, clinical, and behavioral correlates among Nigerian men who have sex with men (MSM) living with or at risk for HIV. In this cross-sectional pilot study, the 15 most abundant 16S taxa in the anal microbiota of 113 MSM underwent unsupervised K-means clustering and z-score comparisons to define similarities and dissi…	2019-03	15.09.2022	Pubmed	267-275		3	35		AIDS Res Hum Retroviruses		eng	PubMed		PMID: 30215262 PMCID: PMC6434585		/Users/student/Zotero/storage/WXM4FS5K/Nowak et al. - 2019 - Anal Microbial Patterns and Oncogenic Human Papill.pdf;	http://www.ncbi.nlm.nih.gov/pubmed/30215262		Include for screening
RMC	journalArticle	2019	Guillén, Yolanda; Noguera-Julian, Marc; Rivera, Javier; Casadellà, Maria; Zevin, Alexander S.; Rocafort, Muntsa; Parera, Mariona; Rodríguez, Cristina; Arumí, Marçal; Carrillo, Jorge; Mothe, Beatriz; Estany, Carla; Coll, Josep; Bravo, Isabel; Herrero, Cristina; Saz, Jorge; Sirera, Guillem; Torrella, Ariadna; Navarro, Jordi; Crespo, Manuel; Negredo, Eugènia; Brander, Christian; Blanco, Julià; Calle…	Low nadir CD4+ T-cell counts predict gut dysbiosis in HIV-1 infection	Mucosal Immunology		1935-3456	10.1038/s41385-018-0083-7		Human immunodeficiency virus (HIV)-1 infection causes severe gut and systemic immune damage, but its effects on the gut microbiome remain unclear. Previous shotgun metagenomic studies in HIV-negative subjects linked low-microbial gene counts (LGC) to gut dysbiosis in diseases featuring intestinal inflammation. Using a similar approach in 156 subjects with different HIV-1 phenotypes, we found a st…	2019-01	15.09.2022	Pubmed	232-246		1	12		Mucosal Immunol		eng	PubMed		PMID: 30171206		/Users/student/Zotero/storage/ZCA73PK4/Guillén et al. - 2019 - Low nadir CD4+ T-cell counts predict gut dysbiosis.pdf;	http://www.ncbi.nlm.nih.gov/pubmed/30171206		Duplicate- remove
RMC	journalArticle	2018	Bourgi, Kassem; Wanjalla, Celestine; Koethe, John R.	Inflammation and Metabolic Complications in HIV	Current HIV/AIDS reports		1548-3576	10.1007/s11904-018-0411-2		PURPOSE OF REVIEW: We aim to provide an in-depth review of recent literature highlighting the role of inflammation involving the adipose tissue, liver, skeletal muscles, and gastrointestinal tract in the development of metabolic complications among persons living with HIV (PLWH). RECENT FINDINGS: Recent studies in PLWH have demonstrated a significant association between circulating inflammatory m…	2018-10	15.09.2022	Pubmed	371-381		5	15		Curr HIV/AIDS Rep		eng	PubMed		PMID: 30058057			http://www.ncbi.nlm.nih.gov/pubmed/30058057		Duplicate- remove
RMC	journalArticle	2018	Ji, Yongjia; Zhang, Fengdi; Zhang, Renfang; Shen, Yinzhong; Liu, Li; Wang, Jiangrong; Yang, Junyang; Tang, Qi; Xun, Jingna; Qi, Tangkai; Wang, Zhenyan; Song, Wei; Tang, Yang; Chen, Jun; Lu, Hongzhou	Changes in intestinal microbiota in HIV-1-infected subjects following cART initiation: influence of CD4+ T cell count	Emerging Microbes & Infections		2222-1751	10.1038/s41426-018-0117-y		The roles of immunodeficiency and combined antiretroviral therapy (cART) in shaping the gut microbiota in HIV-1-infected subjects (HISs) have not been described thoroughly by time-series investigations. In this study, 36 antiretroviral-naïve HISs were enrolled to prospectively assess alterations in the fecal microbiota and plasma markers of microbial translocation and inflammation with cART. At b…	2018-06-22	15.09.2022	Pubmed	113		1	7		Emerg Microbes Infect	Changes in intestinal microbiota in HIV-1-infected subjects following cART initiation	eng	PubMed		PMID: 29934497 PMCID: PMC6015051		/Users/student/Zotero/storage/9ZGBZ5M8/Ji et al. - 2018 - Changes in intestinal microbiota in HIV-1-infected.pdf;	http://www.ncbi.nlm.nih.gov/pubmed/29934497		Include for screening
RMC	journalArticle	2018	Sui, Yongjun; Dzutsev, Amiran; Venzon, David; Frey, Blake; Thovarai, Vishal; Trinchieri, Giorgio; Berzofsky, Jay A.	Influence of gut microbiome on mucosal immune activation and SHIV viral transmission in naive macaques	Mucosal Immunology		1935-3456	10.1038/s41385-018-0029-0		It is unknown whether the gut microbiome affects HIV transmission. In our recent SHIV vaccine study, we found that the naive rhesus macaques from two different sources had significantly different rates of infection against repeated low-dose intrarectal challenge with SHIVSF162P4 virus. Exploring causes, we found that the more susceptible group of seven macaques had significantly more activated CD…	2018-07	15.09.2022	Pubmed	1219-1229		4	11		Mucosal Immunol		eng	PubMed		PMID: 29858581 PMCID: PMC6030500		/Users/student/Zotero/storage/U8VTTVCH/Sui et al. - 2018 - Influence of gut microbiome on mucosal immune acti.pdf;	http://www.ncbi.nlm.nih.gov/pubmed/29858581		Include for screening
RMC	journalArticle	2019	Lewy, Tyler; Hong, Bo-Young; Weiser, Barbara; Burger, Harold; Tremain, Andrew; Weinstock, George; Anastos, Kathryn; George, Michael D.	Oral Microbiome in HIV-Infected Women: Shifts in the Abundance of Pathogenic and Beneficial Bacteria Are Associated with Aging, HIV Load, CD4 Count, and Antiretroviral Therapy	AIDS research and human retroviruses		1931-8405	10.1089/AID.2017.0200		Human immunodeficiency virus (HIV)-associated nonacquired immunodeficiency syndrome (AIDS) conditions, such as cardiovascular disease, diabetes, osteoporosis, and dementia are more prevalent in older than in young adult HIV-infected subjects. Although the oral microbiome has been studied as a window into pathogenesis in aging populations, its relationship to HIV disease progression, opportunistic…	2019-03	15.09.2022	Pubmed	276-286		3	35		AIDS Res Hum Retroviruses	Oral Microbiome in HIV-Infected Women	eng	PubMed		PMID: 29808701 PMCID: PMC6909750		/Users/student/Zotero/storage/KLMLYHZQ/Lewy et al. - 2019 - Oral Microbiome in HIV-Infected Women Shifts in t.pdf;	http://www.ncbi.nlm.nih.gov/pubmed/29808701		Duplicate- remove
RMC	journalArticle	2018	Scagnolari, Carolina; Antonelli, Guido	Type I interferon and HIV: Subtle balance between antiviral activity, immunopathogenesis and the microbiome	Cytokine & Growth Factor Reviews		1879-0305	10.1016/j.cytogfr.2018.03.003		Type I interferon (IFN) response initially limits HIV-1 spread and may delay disease progression by stimulating several immune system components. Nonetheless, persistent exposure to type I IFN in the chronic phase of HIV-1 infection is associated with desensitization and/or detrimental immune activation, thereby hindering immune recovery and fostering viral persistence. This review provides a bas…	2018-04	15.09.2022	Pubmed	19-31			40		Cytokine Growth Factor Rev	Type I interferon and HIV	eng	PubMed		PMID: 29576284 PMCID: PMC7108411		/Users/student/Zotero/storage/7MWDHJ8F/Scagnolari and Antonelli - 2018 - Type I interferon and HIV Subtle balance between .pdf;	http://www.ncbi.nlm.nih.gov/pubmed/29576284		Duplicate- remove
RMC	journalArticle	2018	Zhou, Youlian; Ou, Zhitao; Tang, Xiaoping; Zhou, Yongjian; Xu, Haoming; Wang, Xianfei; Li, Kang; He, Jie; Du, Yanlei; Wang, Hong; Chen, Ye; Nie, Yuqiang	Alterations in the gut microbiota of patients with acquired immune deficiency syndrome	Journal of Cellular and Molecular Medicine		1582-4934	10.1111/jcmm.13508		Acquired immune deficiency syndrome (AIDS), caused by infection with human immunodeficiency virus (HIV), is associated with gastrointestinal disease, systemic immune activation and changes in the gut microbiota. Here, we aim to investigate the gut microbiota patterns of HIV-infected individuals and HIV-uninfected individuals in populations from South China. We enrolled 33 patients with HIV (14 pa…	2018-04	15.09.2022	Pubmed	2263-2271		4	22		J Cell Mol Med		eng	PubMed		PMID: 29411528 PMCID: PMC5867062		/Users/student/Zotero/storage/97HS46F2/Zhou et al. - 2018 - Alterations in the gut microbiota of patients with.pdf;	http://www.ncbi.nlm.nih.gov/pubmed/29411528		Duplicate- remove
RMC	journalArticle	2017	Ceccarelli, Giancarlo; Brenchley, Jason M.; Cavallari, Eugenio Nelson; Scheri, Giuseppe Corano; Fratino, Mariangela; Pinacchio, Claudia; Schietroma, Ivan; Fard, Saeid Najafi; Scagnolari, Carolina; Mezzaroma, Ivano; Vullo, Vincenzo; d'Ettorre, Gabriella	Impact of High-Dose Multi-Strain Probiotic Supplementation on Neurocognitive Performance and Central Nervous System Immune Activation of HIV-1 Infected Individuals	Nutrients		2072-6643	10.3390/nu9111269		BACKGROUND: Gut microbiota has metabolic activity which influences mucosal homeostasis, local and systemic immune responses, and other anatomical systems (i.e., brain). The effects of dysbiosis are still poorly studied in Human Immunodeficiency Virus-1 (HIV-1) positive subjects and insufficient data are available on the impairment of the gut-brain axis, despite neurocognitive disorders being comm…	2017-11-21	15.09.2022	Pubmed	1269		11	9		Nutrients		eng	PubMed		PMID: 29160817 PMCID: PMC5707741		/Users/student/Zotero/storage/V4V5JAVC/Ceccarelli et al. - 2017 - Impact of High-Dose Multi-Strain Probiotic Supplem.pdf;	http://www.ncbi.nlm.nih.gov/pubmed/29160817		Duplicate- remove
RMC	journalArticle	2017	Ishizaki, Azumi; Bi, Xiuqiong; Nguyen, Lam Van; Matsuda, Kazunori; Pham, Hung Viet; Phan, Chung Thi Thu; Khu, Dung Thi Khanh; Ichimura, Hiroshi	Effects of Short-Term Probiotic Ingestion on Immune Profiles and Microbial Translocation among HIV-1-Infected Vietnamese Children	International Journal of Molecular Sciences		1422-0067	10.3390/ijms18102185		Here, we investigated the effects of the probiotic strain Lactobacillus casei Shirota (LcS) on immune profiles and intestinal microbial translocation among children infected with human immunodeficiency virus (HIV). This prospective study included 60 HIV-infected children-including 31 without antiretroviral therapy (ART) (HIV(+)) and 29 who received ART for a median of 3.5 years (ART(+)) and 20 ch…	2017-10-19	15.09.2022	Pubmed	2185		10	18		Int J Mol Sci		eng	PubMed		PMID: 29048352 PMCID: PMC5666866		/Users/student/Zotero/storage/QH8ZT589/Ishizaki et al. - 2017 - Effects of Short-Term Probiotic Ingestion on Immun.pdf;	http://www.ncbi.nlm.nih.gov/pubmed/29048352		Duplicate- remove
RMC	journalArticle	2018	Williams, Wilton B.; Han, Qifeng; Haynes, Barton F.	Cross-reactivity of HIV vaccine responses and the microbiome	Current opinion in HIV and AIDS		1746-6318	10.1097/COH.0000000000000423		PURPOSE OF REVIEW: A successful human immunodeficiency virus-type 1 (HIV-1) vaccine will require immunogens that induce protective immune responses. However, recent studies suggest that the response to HIV-1 and perhaps other viruses may be altered by immune system exposure to intestinal microbiota-antigens. This review will discuss select aspects of these studies. RECENT FINDINGS: Naïve CD4 T an…	2018-01	15.09.2022	Pubmed	2014-09-01		1	13		Curr Opin HIV AIDS		eng	PubMed		PMID: 29035947 PMCID: PMC5890927		/Users/student/Zotero/storage/MI986KM6/Williams et al. - 2018 - Cross-reactivity of HIV vaccine responses and the .pdf;	http://www.ncbi.nlm.nih.gov/pubmed/29035947		Include for screening
RMC	journalArticle	2017	Routy, Jean-Pierre; Mehraj, Vikram	Potential contribution of gut microbiota and systemic inflammation on HIV vaccine effectiveness and vaccine design	AIDS research and therapy		1742-6405	10.1186/s12981-017-0164-9		The quest for an effective HIV-1 vaccine began as soon as the virus causing AIDS was identified. After several disappointing attempts, results of the Phase-III RV144 trial in Thailand were a beacon of hope for the field demonstrating correlation between protection and immunological markers. In order to optimize vaccine response, we underline results from yellow fever and hepatitis B vaccines, whe…	2017-09-12	15.09.2022	Pubmed	48		1	14		AIDS Res Ther		eng	PubMed		PMID: 28893288 PMCID: PMC5594512		/Users/student/Zotero/storage/VFMLRF6J/Routy and Mehraj - 2017 - Potential contribution of gut microbiota and syste.pdf;	http://www.ncbi.nlm.nih.gov/pubmed/28893288		Duplicate- remove
RMC	journalArticle	2017	Serrano-Villar, Sergio; Ferrer, Manuel; Gosalbes, María José; Moreno, Santiago	How can the gut microbiota affect immune recovery in HIV-infected individuals?	Future Microbiology		1746-0921	10.2217/fmb-2016-0226			2017-03	15.09.2022	Pubmed	195-199			12		Future Microbiol		eng	PubMed		PMID: 28262047		/Users/student/Zotero/storage/8CDJQ7QR/Serrano-Villar et al. - 2017 - How can the gut microbiota affect immune recovery .pdf;	http://www.ncbi.nlm.nih.gov/pubmed/28262047		Duplicate- remove
RMC	journalArticle	2017	Serrano-Villar, S.; Vázquez-Castellanos, J. F.; Vallejo, A.; Latorre, A.; Sainz, T.; Ferrando-Martínez, S.; Rojo, D.; Martínez-Botas, J.; Del Romero, J.; Madrid, N.; Leal, M.; Mosele, J. I.; Motilva, M. J.; Barbas, C.; Ferrer, M.; Moya, A.; Moreno, S.; Gosalbes, M. J.; Estrada, V.	The effects of prebiotics on microbial dysbiosis, butyrate production and immunity in HIV-infected subjects	Mucosal Immunology		1935-3456	10.1038/mi.2016.122		Altered interactions between the gut mucosa and bacteria during HIV infection seem to contribute to chronic immune dysfunction. A deeper understanding of how nutritional interventions could ameliorate gut dysbiosis is needed. Forty-four subjects, including 12 HIV+ viremic untreated (VU) patients, 23 antiretroviral therapy-treated (ART+) virally suppressed patients (15 immunological responders and…	2017-09	15.09.2022	Pubmed	1279-1293		5	10		Mucosal Immunol		eng	PubMed		PMID: 28000678		/Users/student/Zotero/storage/D5L5K48X/Serrano-Villar et al. - 2017 - The effects of prebiotics on microbial dysbiosis, .pdf;	http://www.ncbi.nlm.nih.gov/pubmed/28000678		Duplicate- remove
RMC	journalArticle	2016	Mudd, Joseph C.; Brenchley, Jason M.	Gut Mucosal Barrier Dysfunction, Microbial Dysbiosis, and Their Role in HIV-1 Disease Progression	The Journal of Infectious Diseases		1537-6613	10.1093/infdis/jiw258		Distinct pathological events occur within the gastrointestinal (GI) tract of Asian macaques with progressive simian immunodeficiency virus (SIV) infection and humans with human immunodeficiency virus type 1 (HIV-1) infection that are critical in shaping disease course. These events include depletion and functional alteration of GI-resident CD4(+) T cells, loss of antigen-presenting cells, loss of…	2016-10-01	15.09.2022	Pubmed	S58-66		Suppl 2	214 Suppl 2		J Infect Dis		eng	PubMed		PMID: 27625432 PMCID: PMC5021240		/Users/student/Zotero/storage/ZA9WLJG9/Mudd and Brenchley - 2016 - Gut Mucosal Barrier Dysfunction, Microbial Dysbios.pdf;	http://www.ncbi.nlm.nih.gov/pubmed/27625432		Duplicate- remove
RMC	journalArticle	2016	Serrano-Villar, Sergio; Rojo, David; Martínez-Martínez, Mónica; Deusch, Simon; Vázquez-Castellanos, Jorge F.; Bargiela, Rafael; Sainz, Talía; Vera, Mar; Moreno, Santiago; Estrada, Vicente; Gosalbes, María José; Latorre, Amparo; Seifert, Jana; Barbas, Coral; Moya, Andrés; Ferrer, Manuel	Gut Bacteria Metabolism Impacts Immune Recovery in HIV-infected Individuals	EBioMedicine		2352-3964	10.1016/j.ebiom.2016.04.033		While changes in gut microbial populations have been described in human immuno-deficiency virus (HIV)-infected patients undergoing antiretroviral therapy (ART), the mechanisms underlying the contributions of gut bacteria and their molecular agents (metabolites and proteins) to immune recovery remain unexplored. To study this, we examined the active fraction of the gut microbiome, through examinin…	2016-06	15.09.2022	Pubmed	203-216			8		EBioMedicine		eng	PubMed		PMID: 27428431 PMCID: PMC4919658		/Users/student/Zotero/storage/S9Z5IN2A/Serrano-Villar et al. - 2016 - Gut Bacteria Metabolism Impacts Immune Recovery in.pdf;	http://www.ncbi.nlm.nih.gov/pubmed/27428431		Duplicate- remove
RMC	journalArticle	2016	Noguera-Julian, Marc; Rocafort, Muntsa; Guillén, Yolanda; Rivera, Javier; Casadellà, Maria; Nowak, Piotr; Hildebrand, Falk; Zeller, Georg; Parera, Mariona; Bellido, Rocío; Rodríguez, Cristina; Carrillo, Jorge; Mothe, Beatriz; Coll, Josep; Bravo, Isabel; Estany, Carla; Herrero, Cristina; Saz, Jorge; Sirera, Guillem; Torrela, Ariadna; Navarro, Jordi; Crespo, Manel; Brander, Christian; Negredo, Eugè…	Gut Microbiota Linked to Sexual Preference and HIV Infection	EBioMedicine		2352-3964	10.1016/j.ebiom.2016.01.032		The precise effects of HIV-1 on the gut microbiome are unclear. Initial cross-sectional studies provided contradictory associations between microbial richness and HIV serostatus and suggested shifts from Bacteroides to Prevotella predominance following HIV-1 infection, which have not been found in animal models or in studies matched for HIV-1 transmission groups. In two independent cohorts of HIV…	2016-03	15.09.2022	Pubmed	135-146			5		EBioMedicine		eng	PubMed		PMID: 27077120 PMCID: PMC4816837		/Users/student/Zotero/storage/FIGKYA85/Noguera-Julian et al. - 2016 - Gut Microbiota Linked to Sexual Preference and HIV.pdf;	http://www.ncbi.nlm.nih.gov/pubmed/27077120		Include for screening
RMC	journalArticle	2016	Goedert, James J.	Effects of HIV, Immune Deficiency, and Confounding on the Distal Gut Microbiota	EBioMedicine		2352-3964	10.1016/j.ebiom.2016.01.034			2016-03	15.09.2022	Pubmed	14-15			5		EBioMedicine		eng	PubMed		PMID: 27077101 PMCID: PMC4816843		/Users/student/Zotero/storage/M2F9BSB5/Goedert - 2016 - Effects of HIV, Immune Deficiency, and Confounding.pdf;	http://www.ncbi.nlm.nih.gov/pubmed/27077101		Duplicate- remove
RMC	journalArticle	2017	Paquin-Proulx, D.; Ching, C.; Vujkovic-Cvijin, I.; Fadrosh, D.; Loh, L.; Huang, Y.; Somsouk, M.; Lynch, S. V.; Hunt, P. W.; Nixon, D. F.; SenGupta, D.	Bacteroides are associated with GALT iNKT cell function and reduction of microbial translocation in HIV-1 infection	Mucosal Immunology		1935-3456	10.1038/mi.2016.34		Invariant natural killer T (iNKT) cells are innate-like T cells that respond to lipid antigens presented by CD1d. These immunoregulatory cells have the capacity for rapid cytokine release after antigen recognition and are essential for the activation of multiple arms of the immune response. HIV-1 infection is associated with iNKT cell depletion in the peripheral blood; however, their role in the …	2017-01	15.09.2022	Pubmed	69-78		1	10		Mucosal Immunol		eng	PubMed		PMID: 27049061 PMCID: PMC5053825		/Users/student/Zotero/storage/IWX6QFRD/Paquin-Proulx et al. - 2017 - Bacteroides are associated with GALT iNKT cell fun.pdf;	http://www.ncbi.nlm.nih.gov/pubmed/27049061		Duplicate- remove
RMC	journalArticle	2016	Márquez, Mercedes; Fernández Gutiérrez del Álamo, Clotilde; Girón-González, José Antonio	Gut epithelial barrier dysfunction in human immunodeficiency virus-hepatitis C virus coinfected patients: Influence on innate and acquired immunity	World Journal of Gastroenterology		2219-2840	10.3748/wjg.v22.i4.1433		Even in cases where viral replication has been controlled by antiretroviral therapy for long periods of time, human immunodeficiency virus (HIV)-infected patients have several non-acquired immunodeficiency syndrome (AIDS) related co-morbidities, including liver disease, cardiovascular disease and neurocognitive decline, which have a clear impact on survival. It has been considered that persistent…	2016-01-28	15.09.2022	Pubmed	1433-1448		4	22		World J Gastroenterol	Gut epithelial barrier dysfunction in human immunodeficiency virus-hepatitis C virus coinfected patients	eng	PubMed		PMID: 26819512 PMCID: PMC4721978		/Users/student/Zotero/storage/QJKICW79/Márquez et al. - 2016 - Gut epithelial barrier dysfunction in human immuno.pdf;	http://www.ncbi.nlm.nih.gov/pubmed/26819512		Duplicate- remove
RMC	journalArticle	2015	Nowak, Piotr; Troseid, Marius; Avershina, Ekatarina; Barqasho, Babilonia; Neogi, Ujjwal; Holm, Kristian; Hov, Johannes R.; Noyan, Kajsa; Vesterbacka, Jan; Svärd, Jenny; Rudi, Knut; Sönnerborg, Anders	Gut microbiota diversity predicts immune status in HIV-1 infection	AIDS (London, England)		1473-5571	10.1097/QAD.0000000000000869		OBJECTIVE: HIV-1 infection is characterized by altered intestinal barrier, gut microbiota dysbiosis, and systemic inflammation. We hypothesized that changes of the gut microbiota predict immune dysfunction and HIV-1 progression, and that antiretroviral therapy (ART) partially restores the microbiota composition. DESIGN: An observational study including 28 viremic patients, three elite controllers…	2015-11-28	15.09.2022	Pubmed	2409-2418		18	29		AIDS		eng	PubMed		PMID: 26355675			http://www.ncbi.nlm.nih.gov/pubmed/26355675		Duplicate- remove
RMC	journalArticle	2015	Zimmermann, Kathrin; Bastidas, Sonia; Knecht, Leandra; Kuster, Herbert; Vavricka, Stephan R.; Günthard, Huldrych F.; Oxenius, Annette	Gut commensal microbes do not represent a dominant antigenic source for continuous CD4+ T-cell activation during HIV-1 infection	European Journal of Immunology		1521-4141	10.1002/eji.201545940		Chronic immune activation is a hallmark of HIV-1 infection; specifically, the activation of T cells has predictive value for progression to AIDS. The majority of hyperactivated T cells are not HIV-specific and their antigenic specificities remain poorly understood. Translocation of gut luminal microbial products to systemic sites contributes to chronic immune activation during HIV-1 infection, bu…	2015-11	15.09.2022	Pubmed	3107-3113		11	45		Eur J Immunol		eng	PubMed		PMID: 26345361		/Users/student/Zotero/storage/NU2IYYGJ/Zimmermann et al. - 2015 - Gut commensal microbes do not represent a dominant.pdf;	http://www.ncbi.nlm.nih.gov/pubmed/26345361		Duplicate- remove
RMC	journalArticle	2016	Dillon, S. M.; Lee, E. J.; Kotter, C. V.; Austin, G. L.; Gianella, S.; Siewe, B.; Smith, D. M.; Landay, A. L.; McManus, M. C.; Robertson, C. E.; Frank, D. N.; McCarter, M. D.; Wilson, C. C.	Gut dendritic cell activation links an altered colonic microbiome to mucosal and systemic T-cell activation in untreated HIV-1 infection	Mucosal Immunology		1935-3456	10.1038/mi.2015.33		HIV-1-associated disruption of intestinal homeostasis is a major factor contributing to chronic immune activation and inflammation. Dendritic cells (DCs) are crucial in maintaining intestinal homeostasis, but the impact of HIV-1 infection on intestinal DC number and function has not been extensively studied. We compared the frequency and activation/maturation status of colonic myeloid DC (mDC) su…	2016-01	15.09.2022	Pubmed	24-37		1	9		Mucosal Immunol		eng	PubMed		PMID: 25921339 PMCID: PMC4626441		/Users/student/Zotero/storage/YBJG8DQY/Dillon et al. - 2016 - Gut dendritic cell activation links an altered col.pdf;	http://www.ncbi.nlm.nih.gov/pubmed/25921339		Duplicate- remove
RMC	journalArticle	2015	Vázquez-Castellanos, J. F.; Serrano-Villar, S.; Latorre, A.; Artacho, A.; Ferrús, M. L.; Madrid, N.; Vallejo, A.; Sainz, T.; Martínez-Botas, J.; Ferrando-Martínez, S.; Vera, M.; Dronda, F.; Leal, M.; Del Romero, J.; Moreno, S.; Estrada, V.; Gosalbes, M. J.; Moya, A.	Altered metabolism of gut microbiota contributes to chronic immune activation in HIV-infected individuals	Mucosal Immunology		1935-3456	10.1038/mi.2014.107		Altered interplay between gut mucosa and microbiota during treated HIV infection may possibly contribute to increased bacterial translocation and chronic immune activation, both of which are predictors of morbidity and mortality. Although a dysbiotic gut microbiota has recently been reported in HIV+ individuals, the metagenome gene pool associated with HIV infection remains unknown. The aim of th…	2015-07	15.09.2022	Pubmed	760-772		4	8		Mucosal Immunol		eng	PubMed		PMID: 25407519		/Users/student/Zotero/storage/7JB2NTJL/Vázquez-Castellanos et al. - 2015 - Altered metabolism of gut microbiota contributes t.pdf;	http://www.ncbi.nlm.nih.gov/pubmed/25407519		Duplicate- remove
RMC	journalArticle	2022	Borgognone, A.; Noguera-Julian, M.; Oriol, B.; Noël-Romas, L.; Ruiz-Riol, M.; Guillén, Y.; Parera, M.; Casadellà, M.; Duran, C.; Puertas, M.C.; Català-Moll, F.; De Leon, M.; Knodel, S.; Birse, K.; Manzardo, C.; Miró, J.M.; Clotet, B.; Martinez-Picado, J.; Moltó, J.; Mothe, B.; Burgener, A.; Brander, C.; Paredes, R.; Benet, S.; Cedeño, S.; Coll, P.; Llano, A.; Marszalek, M.; Morón-López, S.; Pared…	Gut microbiome signatures linked to HIV-1 reservoir size and viremia control	Microbiome			10.1186/s40168-022-01247-6	https://www.scopus.com/inward/record.uri?eid=2-s2.0-85134212399&doi=10.1186%2fs40168-022-01247-6&partnerID=40&md5=565d1c9c3ea95a74ffcf19d53848c934		2022	15.09.2022	Scopus			1	10												Duplicate- remove
RMC	journalArticle	2022	Gough, E.K.	The impact of mass drug administration of antibiotics on the gut microbiota of target populations	Infectious Diseases of Poverty			10.1186/s40249-022-00999-5	https://www.scopus.com/inward/record.uri?eid=2-s2.0-85133246549&doi=10.1186%2fs40249-022-00999-5&partnerID=40&md5=a78e00204a8b9cd8189e204beceb97fb		2022	15.09.2022	Scopus			1	11												Include for screening
RMC	journalArticle	2022	Otiti, M.I.; Kariuki, S.; Wang, D.; Hall, L.J.; Ter Kuile, F.O.; Allen, S.	PRObiotics and SYNbiotics to improve gut health and growth in infants in western Kenya (PROSYNK Trial): study protocol for a 4-arm, open-label, randomised, controlled trial	Trials			10.1186/s13063-022-06211-1	https://www.scopus.com/inward/record.uri?eid=2-s2.0-85128066178&doi=10.1186%2fs13063-022-06211-1&partnerID=40&md5=4607109ca6fcf090928f2de06906a799		2022	15.09.2022	Scopus			1	23												Include for screening
RMC	journalArticle	2022	Dzavakwa, N.V.; Chisenga, M.; McHugh, G.; Filteau, S.; Gregson, C.L.; Kasonka, L.; Kranzer, K.; Mabuda, H.B.; Mujuru, H.; Redzo, N.; Rowland-Jones, S.; Schaible, U.E.; Simms, V.; Ferrand, R.A.; Hameiri-Bowen, D.; Gea-Mallorqui, E.; Hauptmann, M.; Kahari, C.; Leschczyk, C.; Madanhire, T.; Manyanga, T.; Mutasa, K.; Rukobo, S.; Rukuni, R.; Mudzingwa, T.S.; Sunkutu, V.; Tembo, M.; Namukonda, C.; Kell…	Vitamin D3 and calcium carbonate supplementation for adolescents with HIV to reduce musculoskeletal morbidity and immunopathology (VITALITY trial): study protocol for a randomised placebo-controlled trial	Trials			10.1186/s13063-021-05985-0	https://www.scopus.com/inward/record.uri?eid=2-s2.0-85123800970&doi=10.1186%2fs13063-021-05985-0&partnerID=40&md5=df5d6a92fa6c5c77c7501b4b2dc6e90b		2022	15.09.2022	Scopus			1	23												Include for screening
RMC	journalArticle	2022	Wang, Z.; Peters, B.A.; Usyk, M.; Xing, J.; Hanna, D.B.; Wang, T.; Post, W.S.; Landay, A.L.; Hodis, H.N.; Weber, K.; French, A.; Golub, E.T.; Lazar, J.; Gustafson, D.; Kassaye, S.; Aouizerat, B.; Haberlen, S.; Malvestutto, C.; Budoff, M.; Wolinsky, S.M.; Sharma, A.; Anastos, K.; Clish, C.B.; Kaplan, R.C.; Burk, R.D.; Qi, Q.	Gut Microbiota, Plasma Metabolomic Profiles, and Carotid Artery Atherosclerosis in HIV Infection	Arteriosclerosis, Thrombosis, and Vascular Biology			10.1161/ATVBAHA.121.317276	https://www.scopus.com/inward/record.uri?eid=2-s2.0-85135375803&doi=10.1161%2fATVBAHA.121.317276&partnerID=40&md5=3758b783e44a96a4fabb6b75e2b58d8c		2022	15.09.2022	Scopus	1081-1093		8	42												Duplicate- remove
RMC	journalArticle	2022	Villoslada-Blanco, P.; Pérez-Matute, P.; Íñiguez, M.; Recio-Fernández, E.; Blanco-Navarrete, P.; Metola, L.; Ibarra, V.; Alba, J.; de Toro, M.; Oteo, J.A.	Integrase Inhibitors Partially Restore Bacterial Translocation, Inflammation and Gut Permeability Induced by HIV Infection: Impact on Gut Microbiota	Infectious Diseases and Therapy			10.1007/s40121-022-00654-4	https://www.scopus.com/inward/record.uri?eid=2-s2.0-85130711890&doi=10.1007%2fs40121-022-00654-4&partnerID=40&md5=35ed53e9ba7664d695ea65f58f39ff93		2022	15.09.2022	Scopus	1541-1557		4	11												Include for screening
RMC	journalArticle	2022	Assis, V.; de Sousa Neto, I.V.; Ribeiro, F.M.; de Cassia Marqueti, R.; Franco, O.L.; da Silva Aguiar, S.; Petriz, B.	The Emerging Role of the Aging Process and Exercise Training on the Crosstalk between Gut Microbiota and Telomere Length	International Journal of Environmental Research and Public Health			10.3390/ijerph19137810	https://www.scopus.com/inward/record.uri?eid=2-s2.0-85132756690&doi=10.3390%2fijerph19137810&partnerID=40&md5=d0ccbc65b7a187df748d13c3bb915e4c		2022	15.09.2022	Scopus			13	19												Include for screening
RMC	journalArticle	2022	Suparan, K.; Sriwichaiin, S.; Chattipakorn, N.; Chattipakorn, S.C.	Human Blood Bacteriome: Eubiotic and Dysbiotic States in Health and Diseases	Cells			10.3390/cells11132015	https://www.scopus.com/inward/record.uri?eid=2-s2.0-85132585096&doi=10.3390%2fcells11132015&partnerID=40&md5=7cfd568b9e09955f14e9ddc1ee208aca		2022	15.09.2022	Scopus			13	11												Include for screening
RMC	journalArticle	2022	Kimura, I.; Kagawa, S.; Tsuneki, H.; Tanaka, K.; Nagashima, F.	Multitasking bamboo leaf-derived compounds in prevention of infectious, inflammatory, atherosclerotic, metabolic, and neuropsychiatric diseases	Pharmacology and Therapeutics			10.1016/j.pharmthera.2022.108159	https://www.scopus.com/inward/record.uri?eid=2-s2.0-85125128064&doi=10.1016%2fj.pharmthera.2022.108159&partnerID=40&md5=3c46e977b20dcb81e9c58217cb5a9150		2022	15.09.2022	Scopus				235												Include for screening
RMC	journalArticle	2022	Bragazzi, N.L.; Khamisy-Farah, R.; Tsigalou, C.; Mahroum, N.	HIV Pre-exposure Prophylaxis and Its Impact on the Gut Microbiome in Men Having Sex With Men	Frontiers in Microbiology			10.3389/fmicb.2022.922887	https://www.scopus.com/inward/record.uri?eid=2-s2.0-85133840544&doi=10.3389%2ffmicb.2022.922887&partnerID=40&md5=58eed23a9f1344be14c85d550849e998		2022	15.09.2022	Scopus				13												Include for screening
RMC	journalArticle	2022	Gelpi, M.; Vestad, B.; Raju, S.C.; Hansen, S.H.; Høgh, J.; Midttun, O.; Ueland, P.M.; Ueland, T.; Benfield, T.; Kofoed, K.F.; Hov, J.R.; Trøseid, M.; Nielsen, S.D.	Association of the Kynurenine Pathway of Tryptophan Metabolism with Human Immunodeficiency Virus-Related Gut Microbiota Alterations and Visceral Adipose Tissue Accumulation	Journal of Infectious Diseases			10.1093/infdis/jiac018	https://www.scopus.com/inward/record.uri?eid=2-s2.0-85135334984&doi=10.1093%2finfdis%2fjiac018&partnerID=40&md5=e4da3acf16950800dd095218a33e05f2		2022	15.09.2022	Scopus	1948-1954		11	225												Duplicate- remove
RMC	journalArticle	2022	Huang, C.; Mei, Q.; Lou, L.; Huang, Z.; Fu, Y.; Fan, J.; Wang, J.; Yin, N.; Zheng, Y.; Lu, Y.; Zeng, Y.	Ulcerative Colitis in Response to Fecal Microbiota Transplantation via Modulation of Gut Microbiota and Th17/Treg Cell Balance	Cells			10.3390/cells11111851	https://www.scopus.com/inward/record.uri?eid=2-s2.0-85131655289&doi=10.3390%2fcells11111851&partnerID=40&md5=17b9c44d714836cd56bb7853f726c1b1		2022	15.09.2022	Scopus			11	11												Include for screening
RMC	journalArticle	2022	Brauckmann, V.; Nambiar, S.; Potthoff, A.; Höxtermann, S.; Wach, J.; Kayser, A.; Tiemann, C.; Schuppe, A.K.; Brockmeyer, N.H.; Skaletz-Rorowski, A.	Influence of dietary supplementation of short-chain fatty acid sodium propionate in people living with HIV (PLHIV)	Journal of the European Academy of Dermatology and Venereology			10.1111/jdv.18006	https://www.scopus.com/inward/record.uri?eid=2-s2.0-85126283009&doi=10.1111%2fjdv.18006&partnerID=40&md5=138b535d2ecf72f3f399980a1dcdb222		2022	15.09.2022	Scopus	881-889		6	36												Include for screening
RMC	journalArticle	2022	Goosen, C.; Proost, S.; Tito, R.Y.; Baumgartner, J.; Barnabas, S.L.; Cotton, M.F.; Zimmermann, M.B.; Raes, J.; Blaauw, R.	The effect of oral iron supplementation on the gut microbiota, gut inflammation, and iron status in iron-depleted South African school-age children with virally suppressed HIV and without HIV	European Journal of Nutrition			10.1007/s00394-021-02793-9	https://www.scopus.com/inward/record.uri?eid=2-s2.0-85122689259&doi=10.1007%2fs00394-021-02793-9&partnerID=40&md5=b7633da48e38c31cc1c88478b39506dd		2022	15.09.2022	Scopus	2067-2078		4	61												Include for screening
RMC	journalArticle	2022	Jalodia, R.; Antoine, D.; Braniff, R.G.; Dutta, R.K.; Ramakrishnan, S.; Roy, S.	Opioid-Use, COVID-19 Infection, and Their Neurological Implications	Frontiers in Neurology			10.3389/fneur.2022.884216	https://www.scopus.com/inward/record.uri?eid=2-s2.0-85131837145&doi=10.3389%2ffneur.2022.884216&partnerID=40&md5=e5c9393c9f4add12e80ffc158155f1ca		2022	15.09.2022	Scopus				13												Include for screening
RMC	journalArticle	2022	Mizutani, T.; Ishizaka, A.; Koga, M.; Tsutsumi, T.; Yotsuyanagi, H.	Role of Microbiota in Viral Infections and Pathological Progression	Viruses			10.3390/v14050950	https://www.scopus.com/inward/record.uri?eid=2-s2.0-85130009337&doi=10.3390%2fv14050950&partnerID=40&md5=dc2a65da4738f67bfa062ccd71cad046		2022	15.09.2022	Scopus			5	14												Duplicate- remove
RMC	journalArticle	2022	Amador-Lara, F.; Andrade-Villanueva, J.F.; Vega-Magaña, N.; Peña-Rodríguez, M.; Alvarez-Zavala, M.; Sanchez-Reyes, K.; Toscano-Piña, M.; Peregrina-Lucano, A.A.; del Toro-Arreola, S.; González-Hernández, L.A.; Bueno-Topete, M.R.	Gut microbiota from Mexican patients with metabolic syndrome and HIV infection: An inflammatory profile	Journal of Applied Microbiology			10.1111/jam.15505	https://www.scopus.com/inward/record.uri?eid=2-s2.0-85126355772&doi=10.1111%2fjam.15505&partnerID=40&md5=a01ab4e3f0162438a56f4a4b2464c025		2022	15.09.2022	Scopus	3839-3852		5	132												Include for screening
RMC	journalArticle	2022	Zaongo, S.D.; Ouyang, J.; Chen, Y.; Jiao, Y.-M.; Wu, H.; Chen, Y.	HIV Infection Predisposes to Increased Chances of HBV Infection: Current Understanding of the Mechanisms Favoring HBV Infection at Each Clinical Stage of HIV Infection	Frontiers in Immunology			10.3389/fimmu.2022.853346	https://www.scopus.com/inward/record.uri?eid=2-s2.0-85128422197&doi=10.3389%2ffimmu.2022.853346&partnerID=40&md5=f09cc4ed56b4781debb152696b9d1caa		2022	15.09.2022	Scopus				13												Duplicate- remove
RMC	journalArticle	2022	Messaoudene, M.; Pidgeon, R.; Richard, C.; Ponce, M.; Diop, K.; Benlaifaoui, M.; Nolin-Lapalme, A.; Cauchois, F.; Malo, J.; Belkaid, W.; Isnard, S.; Fradet, Y.; Dridi, L.; Velin, D.; Oster, P.; Raoult, D.; Ghiringhelli, F.; Boidot, R.; Chevrier, S.; Kysela, D.T.; Brun, Y.V.; Falcone, E.L.; Pilon, G.; Plaza Oñate, F.; Gitton-Quent, O.; Le Chatelier, E.; Durand, S.; Kroemer, G.; Elkrief, A.; Marett…	A Natural Polyphenol Exerts Antitumor Activity and Circumvents Anti–PD-1 Resistance through Effects on the Gut Microbiota	Cancer Discovery			10.1158/2159-8290.CD-21-0808	https://www.scopus.com/inward/record.uri?eid=2-s2.0-85127263987&doi=10.1158%2f2159-8290.CD-21-0808&partnerID=40&md5=81f8c466fdd380913d3c939e0909126f		2022	15.09.2022	Scopus	1070-1087		4	12												Include for screening
RMC	journalArticle	2022	Halaweish, H.F.; Boatman, S.; Staley, C.	Encapsulated Fecal Microbiota Transplantation: Development, Efficacy, and Clinical Application	Frontiers in Cellular and Infection Microbiology			10.3389/fcimb.2022.826114	https://www.scopus.com/inward/record.uri?eid=2-s2.0-85127468126&doi=10.3389%2ffcimb.2022.826114&partnerID=40&md5=fba4b563f249bacf110e38f857f5bd7b		2022	15.09.2022	Scopus				12												Include for screening
RMC	journalArticle	2022	Manzano, M.; Talavera-Rodríguez, A.; Moreno, E.; Madrid, N.; Gosalbes, M.J.; Ron, R.; Dronda, F.; Pérez-Molina, J.A.; Lanza, V.F.; Díaz, J.; Moreno, S.; Navia, B.; Serrano-Villar, S.	Relationship of Diet to Gut Microbiota and Inflammatory Biomarkers in People with HIV	Nutrients			10.3390/nu14061221	https://www.scopus.com/inward/record.uri?eid=2-s2.0-85126459274&doi=10.3390%2fnu14061221&partnerID=40&md5=fba490c5ba3c21e49c315cff2b7c2ff6		2022	15.09.2022	Scopus			6	14												Include for screening
RMC	journalArticle	2022	Sainz, T.; Diaz, L.; Rojo, D.; Clemente, M.I.; Barbas, C.; Gosalbes, M.J.; Jimenez-Hernandez, N.; Escosa, L.; Guillen, S.; Ramos, J.T.; Muñoz-Fernández, M.Á.; Navarro, M.L.; Mellado, M.J.; Serrano-Villar, S.	Targeting the Gut Microbiota of Vertically HIV-Infected Children to Decrease Inflammation and Immunoactivation: A Pilot Clinical Trial	Nutrients			10.3390/nu14050992	https://www.scopus.com/inward/record.uri?eid=2-s2.0-85125172479&doi=10.3390%2fnu14050992&partnerID=40&md5=ae4aac0a16886f2431f16fbff49058d2		2022	15.09.2022	Scopus			5	14												Include for screening
RMC	journalArticle	2022	Meyer-Myklestad, M.H.; Medhus, A.W.; Lorvik, K.B.; Seljeflot, I.; Hansen, S.H.; Holm, K.; Stiksrud, B.; Trøseid, M.; Hov, J.R.; Kvale, D.; Dyrhol-Riise, A.M.; Kummen, M.; Reikvam, D.H.	Human Immunodeficiency Virus-Infected Immunological Nonresponders Have Colon-Restricted Gut Mucosal Immune Dysfunction	Journal of Infectious Diseases			10.1093/infdis/jiaa714	https://www.scopus.com/inward/record.uri?eid=2-s2.0-85117507122&doi=10.1093%2finfdis%2fjiaa714&partnerID=40&md5=3c3f087d551e0fcb5eb7f5abfd5c3a3c		2022	15.09.2022	Scopus	661-674		4	225												Include for screening
RMC	journalArticle	2022	Russo, E.; Nannini, G.; Sterrantino, G.; Kiros, S.T.; Di Pilato, V.; Coppi, M.; Baldi, S.; Niccolai, E.; Ricci, F.; Ramazzotti, M.; Pallecchi, M.; Lagi, F.; Rossolini, G.M.; Bartoloni, A.; Bartolucci, G.; Amedei, A.	Effects of viremia and CD4 recovery on gut “microbiome-immunity” axis in treatment-naïve HIV-1-infected patients undergoing antiretroviral therapy	World Journal of Gastroenterology			10.3748/wjg.v28.i6.635	https://www.scopus.com/inward/record.uri?eid=2-s2.0-85125116819&doi=10.3748%2fwjg.v28.i6.635&partnerID=40&md5=d8ab4401a422ec06a1fa405a1ab7195f		2022	15.09.2022	Scopus	635-652		6	28												Include for screening
RMC	journalArticle	2022	Jash, S.; Sharma, S.	Pathogenic Infections during Pregnancy and the Consequences for Fetal Brain Development	Pathogens			10.3390/pathogens11020193	https://www.scopus.com/inward/record.uri?eid=2-s2.0-85124465574&doi=10.3390%2fpathogens11020193&partnerID=40&md5=9e544936695c1aed36761f8305f30af7		2022	15.09.2022	Scopus			2	11												Include for screening
RMC	journalArticle	2022	Zhou, A.; Yuan, Y.; Yang, M.; Huang, Y.; Li, X.; Li, S.; Yang, S.; Tang, B.	Crosstalk Between the Gut Microbiota and Epithelial Cells Under Physiological and Infectious Conditions	Frontiers in Cellular and Infection Microbiology			10.3389/fcimb.2022.832672	https://www.scopus.com/inward/record.uri?eid=2-s2.0-85124569847&doi=10.3389%2ffcimb.2022.832672&partnerID=40&md5=5c7ad16ba265aa4d04adc9482fa2bddd		2022	15.09.2022	Scopus				12												Include for screening
RMC	journalArticle	2022	Dong, R.; Lin, H.; Ding, Y.; Chen, X.; Shi, R.; Yuan, S.; Li, J.; Zhu, B.; Xu, X.; Shen, W.; Wang, K.; Ding, D.; He, N.	Effects of Docosahexanoic Acid on Gut Microbiota and Fecal Metabolites in HIV-Infected Patients With Neurocognitive Impairment: A 6-Month Randomized, Double-Blind, Placebo-Controlled Trial	Frontiers in Nutrition			10.3389/fnut.2021.756720	https://www.scopus.com/inward/record.uri?eid=2-s2.0-85124193513&doi=10.3389%2ffnut.2021.756720&partnerID=40&md5=ddfa6ae102e6781c3f41a6f76eb5a015		2022	15.09.2022	Scopus				8												Include for screening
RMC	journalArticle	2022	Isnard, S.; Fombuena, B.; Ouyang, J.; Royston, L.; Lin, J.; Bu, S.; Sheehan, N.; Lakatos, P.L.; Bessissow, T.; Chomont, N.; Klein, M.; Lebouché, B.; Costiniuk, C.T.; Routy, B.; Marette, A.; Routy, J.-P.	Camu Camu effects on microbial translocation and systemic immune activation in ART-treated people living with HIV: Protocol of the single-arm non-randomised Camu Camu prebiotic pilot study (CIHR/CTN PT032)	BMJ Open			10.1136/bmjopen-2021-053081	https://www.scopus.com/inward/record.uri?eid=2-s2.0-85123567277&doi=10.1136%2fbmjopen-2021-053081&partnerID=40&md5=91e6c77dd01eb0aecedebe9bb1575c9d		2022	15.09.2022	Scopus			1	12												Include for screening
RMC	journalArticle	2022	Fisher, B.S.; Fancher, K.A.; Gustin, A.T.; Fisher, C.; Wood, M.P.; Gale, M.; Burwitz, B.J.; Smedley, J.; Klatt, N.R.; Derby, N.; Sodora, D.L.	Liver Bacterial Dysbiosis With Non-Tuberculosis Mycobacteria Occurs in SIV-Infected Macaques and Persists During Antiretroviral Therapy	Frontiers in Immunology			10.3389/fimmu.2021.793842	https://www.scopus.com/inward/record.uri?eid=2-s2.0-85123370625&doi=10.3389%2ffimmu.2021.793842&partnerID=40&md5=fb2d09936c091495fd922a7356be8a9d		2022	15.09.2022	Scopus				12												Include for screening
RMC	journalArticle	2022	Ouyang, J.; Zaongo, S.D.; Zhang, X.; Qi, M.; Hu, A.; Wu, H.; Chen, Y.	Microbiota-Meditated Immunity Abnormalities Facilitate Hepatitis B Virus Co-Infection in People Living With HIV: A Review	Frontiers in Immunology			10.3389/fimmu.2021.755890	https://www.scopus.com/inward/record.uri?eid=2-s2.0-85123167841&doi=10.3389%2ffimmu.2021.755890&partnerID=40&md5=fc8e516ece1ea52a94911a332791f20b		2022	15.09.2022	Scopus				12												Duplicate- remove
RMC	journalArticle	2022	Basarkar, V.; Govardhane, S.; Shende, P.	Multifaceted Applications of Genetically Modified Micro-organisms: A Biotechnological Revolution	Current pharmaceutical design			10.2174/1381612828666220128102823	https://www.scopus.com/inward/record.uri?eid=2-s2.0-85137134931&doi=10.2174%2f1381612828666220128102823&partnerID=40&md5=b72ff1f4fd17f759e28d238a0b56b800		2022	15.09.2022	Scopus	1833-1842		22	28												Include for screening
RMC	journalArticle	2022	Gosalbes, M.J.; Jimenéz-Hernandéz, N.; Moreno, E.; Artacho, A.; Pons, X.; Ruíz-Pérez, S.; Navia, B.; Estrada, V.; Manzano, M.; Talavera-Rodriguez, A.; Madrid, N.; Vallejo, A.; Luna, L.; Pérez-Molina, J.A.; Moreno, S.; Serrano-Villar, S.	Interactions among the mycobiome, bacteriome, inflammation, and diet in people living with HIV	Gut Microbes			10.1080/19490976.2022.2089002	https://www.scopus.com/inward/record.uri?eid=2-s2.0-85132908330&doi=10.1080%2f19490976.2022.2089002&partnerID=40&md5=d64e2f0f8a115b4c10c95c20b8ab85b9		2022	15.09.2022	Scopus			1	14												Include for screening
RMC	journalArticle	2022	Mingjun, Z.; Fei, M.; Zhousong, X.; Wei, X.; Jian, X.; Yuanxue, Y.; Youfeng, S.; Zhongping, C.; Yiqin, L.; Xiaohong, Z.; Ying, C.; Zhenbing, W.; Zehu, D.; Lanjuan, L.	16S rDNA sequencing analyzes differences in intestinal flora of human immunodeficiency virus (HIV) patients and association with immune activation	Bioengineered			10.1080/21655979.2021.2019174	https://www.scopus.com/inward/record.uri?eid=2-s2.0-85124249084&doi=10.1080%2f21655979.2021.2019174&partnerID=40&md5=fc0af1be110a7e4cbd015d0ed6f69013		2022	15.09.2022	Scopus	4085-4099		2	13												Include for screening
RMC	journalArticle	2022	Shen, S.; Zhang, C.; Xu, Y.-M.; Shi, C.-H.	The Role of Pathogens and Anti-Infective Agents in Parkinson's Disease, from Etiology to Therapeutic Implications	Journal of Parkinson's Disease			10.3233/JPD-212929	https://www.scopus.com/inward/record.uri?eid=2-s2.0-85123814524&doi=10.3233%2fJPD-212929&partnerID=40&md5=b76201fa4042ac90cc37a68864794b90		2022	15.09.2022	Scopus	27-44		1	12												Include for screening
RMC	journalArticle	2022	Ge, L.; Qi, J.; Shao, B.; Ruan, Z.; Ren, Y.; Sui, S.; Wu, X.; Sun, X.; Liu, S.; Li, S.; Xu, C.; Song, W.	Microbial hydrogen economy alleviates colitis by reprogramming colonocyte metabolism and reinforcing intestinal barrier	Gut Microbes			10.1080/19490976.2021.2013764	https://www.scopus.com/inward/record.uri?eid=2-s2.0-85123261949&doi=10.1080%2f19490976.2021.2013764&partnerID=40&md5=dc5b3738da548db800a1062dc794ed53		2022	15.09.2022	Scopus			1	14												Include for screening
RMC	journalArticle	2022	Yadav, M.K.; Kumari, I.; Singh, B.; Sharma, K.K.; Tiwari, S.K.	Probiotics, prebiotics and synbiotics: Safe options for next-generation therapeutics	Applied Microbiology and Biotechnology			10.1007/s00253-021-11646-8	https://www.scopus.com/inward/record.uri?eid=2-s2.0-85122751341&doi=10.1007%2fs00253-021-11646-8&partnerID=40&md5=c599e75464ed3ef1677c97ea5eaee99e		2022	15.09.2022	Scopus	505-521		2	106												Include for screening
RMC	journalArticle	2022	Yanavich, C.; Perazzo, H.; Li, F.; Tobin, N.; Lee, D.; Zabih, S.; Morata, M.; Almeida, C.; Veloso, V.G.; Grinsztejn, B.; Aldrovandi, G.M.	A pilot study of microbial signatures of liver disease in those with hiv mono-infection in rio de janeiro, brazil	AIDS			10.1097/QAD.0000000000003084	https://www.scopus.com/inward/record.uri?eid=2-s2.0-85120872349&doi=10.1097%2fQAD.0000000000003084&partnerID=40&md5=878114dae232a6699339ca911e03a668		2022	15.09.2022	Scopus	49-58		1	36												Include for screening
RMC	journalArticle	2022	Xu, H.; Zhou, Q.; Liu, B.; Chen, F.; Wang, M.	Holothurian fucosylated chondroitin sulfates and their potential benefits for human health: Structures and biological activities	Carbohydrate Polymers			10.1016/j.carbpol.2021.118691	https://www.scopus.com/inward/record.uri?eid=2-s2.0-85115751259&doi=10.1016%2fj.carbpol.2021.118691&partnerID=40&md5=764ba90a18b9b35d78224be4fa4230e1		2022	15.09.2022	Scopus				275												Include for screening
RMC	journalArticle	2022	Musumeci, S.; Coen, M.; Leidi, A.; Schrenzel, J.	The human gut mycobiome and the specific role of Candida albicans: where do we stand, as clinicians?	Clinical Microbiology and Infection			10.1016/j.cmi.2021.07.034	https://www.scopus.com/inward/record.uri?eid=2-s2.0-85114313386&doi=10.1016%2fj.cmi.2021.07.034&partnerID=40&md5=3505ee552b60158025dfa578e3440328		2022	15.09.2022	Scopus	58-63		1	28												Include for screening
RMC	journalArticle	2022	Lynn, D.J.; Benson, S.C.; Lynn, M.A.; Pulendran, B.	Modulation of immune responses to vaccination by the microbiota: implications and potential mechanisms	Nature Reviews Immunology			10.1038/s41577-021-00554-7	https://www.scopus.com/inward/record.uri?eid=2-s2.0-85108837496&doi=10.1038%2fs41577-021-00554-7&partnerID=40&md5=53f016d41282f363aea882f85ecf5e51		2022	15.09.2022	Scopus	33-46		1	22												Include for screening
RMC	journalArticle	2021	Yan, J.; Ouyang, J.; Isnard, S.; Zhou, X.; Harypursat, V.; Routy, J.-P.; Chen, Y.	Alcohol Use and Abuse Conspires With HIV Infection to Aggravate Intestinal Dysbiosis and Increase Microbial Translocation in People Living With HIV: A Review	Frontiers in Immunology			10.3389/fimmu.2021.741658	https://www.scopus.com/inward/record.uri?eid=2-s2.0-85122077926&doi=10.3389%2ffimmu.2021.741658&partnerID=40&md5=07b5aa73d39defb20ff85f31bad5da94		2021	15.09.2022	Scopus				12												Duplicate- remove
RMC	journalArticle	2021	Li, S.; Su, B.; He, Q.-S.; Wu, H.; Zhang, T.	Alterations in the oral microbiome in HIV infection: Causes, effects and potential interventions	Chinese Medical Journal			10.1097/CM9.0000000000001825	https://www.scopus.com/inward/record.uri?eid=2-s2.0-85121987005&doi=10.1097%2fCM9.0000000000001825&partnerID=40&md5=b600af49dd64c1c0970a413e6271c3f1		2021	15.09.2022	Scopus	2788-2798		23	134												Include for screening
RMC	journalArticle	2021	Zhou, J.; Ye, Y.; Jiang, J.	Kernel principal components based cascade forest towards disease identification with human microbiota	BMC Medical Informatics and Decision Making			10.1186/s12911-021-01705-5	https://www.scopus.com/inward/record.uri?eid=2-s2.0-85121619686&doi=10.1186%2fs12911-021-01705-5&partnerID=40&md5=303ad1d9bb29aaba5c7672c90b2f41ed		2021	15.09.2022	Scopus			1	21												Include for screening
RMC	journalArticle	2021	Chen, Y.; Lin, H.; Cole, M.; Morris, A.; Martinson, J.; Mckay, H.; Mimiaga, M.; Margolick, J.; Fitch, A.; Methe, B.; Srinivas, V.R.; Peddada, S.; Rinaldo, C.R.	Signature changes in gut microbiome are associated with increased susceptibility to HIV-1 infection in MSM	Microbiome			10.1186/s40168-021-01168-w	https://www.scopus.com/inward/record.uri?eid=2-s2.0-85120893872&doi=10.1186%2fs40168-021-01168-w&partnerID=40&md5=178f5441a91cbde03c622f99127940f4		2021	15.09.2022	Scopus			1	9												Duplicate- remove
RMC	journalArticle	2021	Lopera, T.J.; Lujan, J.A.; Zurek, E.; Zapata, W.; Hernandez, J.C.; Toro, M.A.; Alzate, J.F.; Taborda, N.A.; Rugeles, M.T.; Aguilar-Jimenez, W.	A specific structure and high richness characterize intestinal microbiota of HIV-exposed seronegative individuals	PLoS ONE			10.1371/journal.pone.0260729	https://www.scopus.com/inward/record.uri?eid=2-s2.0-85120675345&doi=10.1371%2fjournal.pone.0260729&partnerID=40&md5=7bb83300605d7ac2281278458391f1ce		2021	15.09.2022	Scopus			2024-12-12	16												Include for screening
RMC	journalArticle	2021	Chachage, M.	The gut-microbiome contribution to HIV-associated cardiovascular disease and metabolic disorders	Current Opinion in Endocrine and Metabolic Research			10.1016/j.coemr.2021.100287	https://www.scopus.com/inward/record.uri?eid=2-s2.0-85119589469&doi=10.1016%2fj.coemr.2021.100287&partnerID=40&md5=e26c8118b6948c84f92748d933630293		2021	15.09.2022	Scopus				21												Include for screening
RMC	journalArticle	2021	Vestad, B.; Nyman, T.A.; Hove-Skovsgaard, M.; Stensland, M.; Hoel, H.; Trøseid, A.-M.S.; Aspelin, T.; Aass, H.C.D.; Puhka, M.; Hov, J.R.; Nielsen, S.D.; Øvstebø, R.; Trøseid, M.	Plasma extracellular vesicles in people living with HIV and type 2 diabetes are related to microbial translocation and cardiovascular risk	Scientific Reports			10.1038/s41598-021-01334-y	https://www.scopus.com/inward/record.uri?eid=2-s2.0-85118653861&doi=10.1038%2fs41598-021-01334-y&partnerID=40&md5=d43bd375ad2982f1868070a07879952c		2021	15.09.2022	Scopus			1	11												Include for screening
RMC	journalArticle	2021	Lu, D.; Zhang, J.-B.; Wang, Y.-X.; Geng, S.-T.; Zhang, Z.; Xu, Y.; Li, S.-Y.; Wang, K.-H.; Kuang, Y.-Q.	Association between CD4+ T cell counts and gut microbiota and serum cytokines levels in HIV-infected immunological non-responders	BMC Infectious Diseases			10.1186/s12879-021-06491-z	https://www.scopus.com/inward/record.uri?eid=2-s2.0-85111958144&doi=10.1186%2fs12879-021-06491-z&partnerID=40&md5=10c20b637064dce86e45fb5b2d1451d7		2021	15.09.2022	Scopus			1	21												Include for screening
RMC	journalArticle	2021	Serrano-Villar, S.; Talavera-Rodríguez, A.; Gosalbes, M.J.; Madrid, N.; Pérez-Molina, J.A.; Elliott, R.J.; Navia, B.; Lanza, V.F.; Vallejo, A.; Osman, M.; Dronda, F.; Budree, S.; Zamora, J.; Gutiérrez, C.; Manzano, M.; Vivancos, M.J.; Ron, R.; Martínez-Sanz, J.; Herrera, S.; Ansa, U.; Moya, A.; Moreno, S.	Fecal microbiota transplantation in HIV: A pilot placebo-controlled study	Nature Communications			10.1038/s41467-021-21472-1	https://www.scopus.com/inward/record.uri?eid=2-s2.0-85101278889&doi=10.1038%2fs41467-021-21472-1&partnerID=40&md5=089f11dda03d51375ca4f9acc5168809		2021	15.09.2022	Scopus			1	12												Include for screening
RMC	journalArticle	2021	Davoodvandi, A.; Marzban, H.; Goleij, P.; Sahebkar, A.; Morshedi, K.; Rezaei, S.; Mahjoubin-Tehran, M.; Tarrahimofrad, H.; Hamblin, M.R.; Mirzaei, H.	Effects of therapeutic probiotics on modulation of microRNAs	Cell Communication and Signaling			10.1186/s12964-020-00668-w	https://www.scopus.com/inward/record.uri?eid=2-s2.0-85099261310&doi=10.1186%2fs12964-020-00668-w&partnerID=40&md5=ca50ac624a3dcb7c2ee1bcdf5caa693c		2021	15.09.2022	Scopus			1	19												Include for screening
RMC	journalArticle	2021	Xie, Y.; Sun, J.; Wei, L.; Jiang, H.; Hu, C.; Yang, J.; Huang, Y.; Ruan, B.; Zhu, B.	Altered gut microbiota correlate with different immune responses to HAART in HIV-infected individuals	BMC Microbiology			10.1186/s12866-020-02074-1	https://www.scopus.com/inward/record.uri?eid=2-s2.0-85098768565&doi=10.1186%2fs12866-020-02074-1&partnerID=40&md5=b0222d8456b0a7071f9d474d6c509ade		2021	15.09.2022	Scopus			1	21												Duplicate- remove
RMC	journalArticle	2021	Liang, M.; Liwen, Z.; Jianguo, S.; Juan, D.; Fei, D.; Yin, Z.; Changping, W.; Jianping, C.	Fecal Microbiota Transplantation Controls Progression of Experimental Autoimmune Hepatitis in Mice by Modulating the TFR/TFH Immune Imbalance and Intestinal Microbiota Composition	Frontiers in Immunology			10.3389/fimmu.2021.728723	https://www.scopus.com/inward/record.uri?eid=2-s2.0-85121263810&doi=10.3389%2ffimmu.2021.728723&partnerID=40&md5=56e4f3c75ff5ffde31a5d64de50b6d21		2021	15.09.2022	Scopus				12												Include for screening
RMC	journalArticle	2021	Park, S.Y.; Faraci, G.; Nanda, S.; Ter-Saakyan, S.; Love, T.M.T.; Mack, W.J.; Dubé, M.P.; Lee, H.Y.	Gut microbiome in people living with HIV is associated with impaired thiamine and folate syntheses	Microbial Pathogenesis			10.1016/j.micpath.2021.105209	https://www.scopus.com/inward/record.uri?eid=2-s2.0-85115767764&doi=10.1016%2fj.micpath.2021.105209&partnerID=40&md5=9f31b6763f4bd7c4a022f5bea851ba23		2021	15.09.2022	Scopus				160												Include for screening
RMC	journalArticle	2021	Dong, R.; Lin, H.; Chen, X.; Shi, R.; Yuan, S.; Li, J.; Zhu, B.; Xu, X.; Shen, W.; Wang, K.; Shu, X.-O.; Ding, D.; He, N.	Gut Microbiota and Fecal Metabolites Associated With Neurocognitive Impairment in HIV-Infected Population	Frontiers in Cellular and Infection Microbiology			10.3389/fcimb.2021.723840	https://www.scopus.com/inward/record.uri?eid=2-s2.0-85118743604&doi=10.3389%2ffcimb.2021.723840&partnerID=40&md5=f058406e190bb3e2b093405b3a3dbf3f		2021	15.09.2022	Scopus				11												Include for screening
RMC	journalArticle	2021	Wu, J.; Zhu, Y.; Zhou, L.; Lu, Y.; Feng, T.; Dai, M.; Liu, J.; Xu, W.; Cheng, W.; Sun, F.; Liu, H.; Pan, W.; Yang, X.	Parasite-Derived Excretory-Secretory Products Alleviate Gut Microbiota Dysbiosis and Improve Cognitive Impairment Induced by a High-Fat Diet	Frontiers in Immunology			10.3389/fimmu.2021.710513	https://www.scopus.com/inward/record.uri?eid=2-s2.0-85118674639&doi=10.3389%2ffimmu.2021.710513&partnerID=40&md5=0093d9427490a75492bcef4966117366		2021	15.09.2022	Scopus				12												Include for screening
RMC	journalArticle	2021	Chuaypen, N.; Jinato, T.; Avihingsanon, A.; Chirapongsathorn, S.; Cheevadhanarak, S.; Nookaew, I.; Tanaka, Y.; Tangkijvanich, P.	Improvement of Gut Diversity and Composition after Direct-Acting Antivirals in Hepatitis C Virus-Infected Patients with or without Human Immunodeficiency Virus Coinfection	Journal of Infectious Diseases			10.1093/infdis/jiab094	https://www.scopus.com/inward/record.uri?eid=2-s2.0-85119493383&doi=10.1093%2finfdis%2fjiab094&partnerID=40&md5=c575d8bfcfca2bf35324a7100a1c449d		2021	15.09.2022	Scopus	1410-1421		8	224												Include for screening
RMC	journalArticle	2021	Morse, Z.J.; Horwitz, M.S.	Virus Infection Is an Instigator of Intestinal Dysbiosis Leading to Type 1 Diabetes	Frontiers in Immunology			10.3389/fimmu.2021.751337	https://www.scopus.com/inward/record.uri?eid=2-s2.0-85118201672&doi=10.3389%2ffimmu.2021.751337&partnerID=40&md5=d797843c63637c3eb493fb2e610af4ad		2021	15.09.2022	Scopus				12												Include for screening
RMC	journalArticle	2021	Ishizaka, A.; Koga, M.; Mizutani, T.; Lim, L.A.; Adachi, E.; Ikeuchi, K.; Ueda, R.; Aoyagi, H.; Tanaka, S.; Kiyono, H.; Matano, T.; Aizaki, H.; Yoshio, S.; Mita, E.; Muramatsu, M.; Kanto, T.; Tsutsumi, T.; Yotsuyanagi, H.	Prolonged gut dysbiosis and fecal excretion of hepatitis a virus in patients infected with human immunodeficiency virus	Viruses			10.3390/v13102101	https://www.scopus.com/inward/record.uri?eid=2-s2.0-85117889171&doi=10.3390%2fv13102101&partnerID=40&md5=324dd6f70d80f63e90460c4bd07ee38a		2021	15.09.2022	Scopus			10	13												Duplicate- remove
RMC	journalArticle	2021	Ellis, R.J.; Iudicello, J.E.; Heaton, R.K.; Isnard, S.; Lin, J.; Routy, J.-P.; Gianella, S.; Hoenigl, M.; Knight, R.	Markers of gut barrier function and microbial translocation associate with lower gut microbial diversity in people with HIV	Viruses			10.3390/v13101891	https://www.scopus.com/inward/record.uri?eid=2-s2.0-85116066752&doi=10.3390%2fv13101891&partnerID=40&md5=4bf6327e0b246476ae2487a3b88cc8a5		2021	15.09.2022	Scopus			10	13												Include for screening
RMC	journalArticle	2021	Ishizaka, A.; Koga, M.; Mizutani, T.; Parbie, P.K.; Prawisuda, D.; Yusa, N.; Sedohara, A.; Kikuchi, T.; Ikeuchi, K.; Adachi, E.; Koibuchi, T.; Furukawa, Y.; Tojo, A.; Imoto, S.; Suzuki, Y.; Tsutsumi, T.; Kiyono, H.; Matarlo, T.; Yotsuyanagi, H.	Unique Gut Microbiome in HIV Patients on Antiretroviral Therapy (ART) Suggests Association with Chronic Inflammation	Microbiology Spectrum			10.1128/Spectrum.00708-21	https://www.scopus.com/inward/record.uri?eid=2-s2.0-85115903747&doi=10.1128%2fSpectrum.00708-21&partnerID=40&md5=882a3f4e5a1b51c64c7ea2148b8e97fc		2021	15.09.2022	Scopus	2013-01-01		1	9												Duplicate- remove
RMC	journalArticle	2021	Colaco, N.A.; Wang, T.S.; Ma, Y.; Scherzer, R.; Ilkayeva, O.R.; Desvigne-Nickens, P.; Braunwald, E.; Hernandez, A.F.; Butler, J.; Shah, S.H.; Shah, S.J.; Hsue, P.Y.	Transmethylamine-n-oxide is associated with diffuse cardiac fibrosis in people living with hiv	Journal of the American Heart Association			10.1161/JAHA.120.020499	https://www.scopus.com/inward/record.uri?eid=2-s2.0-85113228163&doi=10.1161%2fJAHA.120.020499&partnerID=40&md5=3ee44a8b5cc43b4b9829d35d61751f1b		2021	15.09.2022	Scopus			16	10												Include for screening
RMC	journalArticle	2021	Ellis, R.J.; Wilson, N.; Peterson, S.	Cannabis and Inflammation in HIV: A Review of Human and Animal Studies	Viruses			10.3390/v13081521	https://www.scopus.com/inward/record.uri?eid=2-s2.0-85115347291&doi=10.3390%2fv13081521&partnerID=40&md5=fd15f9c8c3d7bb9f1730d0b7bbef9778		2021	15.09.2022	Scopus			8	13												Include for screening
RMC	journalArticle	2021	Tanes, C.; Walker, E.M.; Slisarenko, N.; Gerrets, G.L.; Grasperge, B.F.; Qin, X.; Michal Jazwinski, S.; Bushman, F.D.; Bittinger, K.; Rout, N.	Gut microbiome changes associated with epithelial barrier damage and systemic inflammation during antiretroviral therapy of chronic siv infection	Viruses			10.3390/v13081567	https://www.scopus.com/inward/record.uri?eid=2-s2.0-85112436941&doi=10.3390%2fv13081567&partnerID=40&md5=9da4461e1da0f64a76abcb7e8cf3382d		2021	15.09.2022	Scopus			8	13												Include for screening
RMC	journalArticle	2021	Nganou-Makamdop, K.; Talla, A.; Sharma, A.A.; Darko, S.; Ransier, A.; Laboune, F.; Chipman, J.G.; Beilman, G.J.; Hoskuldsson, T.; Fourati, S.; Schmidt, T.E.; Arumugam, S.; Lima, N.S.; Moon, D.; Callisto, S.; Schoephoerster, J.; Tomalka, J.; Mugyenyi, P.; Ssali, F.; Muloma, P.; Ssengendo, P.; Leda, A.R.; Cheu, R.K.; Flynn, J.K.; Morou, A.; Brunet-Ratnasingham, E.; Rodriguez, B.; Lederman, M.M.; Ka…	Translocated microbiome composition determines immunological outcome in treated HIV infection	Cell			10.1016/j.cell.2021.05.023	https://www.scopus.com/inward/record.uri?eid=2-s2.0-85110739352&doi=10.1016%2fj.cell.2021.05.023&partnerID=40&md5=8261e0c34c6c9fd50a222fefa30c6483		2021	15.09.2022	Scopus	3899-3914.e16		15	184												Include for screening
RMC	journalArticle	2021	Le Hingrat, Q.; Sereti, I.; Landay, A.L.; Pandrea, I.; Apetrei, C.	The Hitchhiker Guide to CD4+ T-Cell Depletion in Lentiviral Infection. A Critical Review of the Dynamics of the CD4+ T Cells in SIV and HIV Infection	Frontiers in Immunology			10.3389/fimmu.2021.695674	https://www.scopus.com/inward/record.uri?eid=2-s2.0-85112053717&doi=10.3389%2ffimmu.2021.695674&partnerID=40&md5=a35081843006296dc36ac4eee9c6e1d9		2021	15.09.2022	Scopus				12												Duplicate- remove
RMC	journalArticle	2021	Mokhtari, R.B.; Sambi, M.; Qorri, B.; Baluch, N.; Ashayeri, N.; Kumar, S.; Cheng, H.-L.M.; Yeger, H.; Das, B.; Szewczuk, M.R.	The next-generation of combination cancer immunotherapy: Epigenetic immunomodulators transmogrify immune training to enhance immunotherapy	Cancers			10.3390/cancers13143596	https://www.scopus.com/inward/record.uri?eid=2-s2.0-85110227567&doi=10.3390%2fcancers13143596&partnerID=40&md5=f82435993e927a795e706a6c3b0e527e		2021	15.09.2022	Scopus			14	13												Include for screening
RMC	journalArticle	2021	Tarantino, G.; Citro, V.; Cataldi, M.	Findings from studies are congruent with obesity having a viral origin, but what about obesity-related nafld?	Viruses			10.3390/v13071285	https://www.scopus.com/inward/record.uri?eid=2-s2.0-85109985986&doi=10.3390%2fv13071285&partnerID=40&md5=a835afa4a1ccdd03980f69e8464ce70f		2021	15.09.2022	Scopus			7	13												Include for screening
RMC	journalArticle	2021	Royston, L.; Isnard, S.; Lin, J.; Routy, J.-P.	Cytomegalovirus as an uninvited guest in the response to vaccines in people living with hiv	Viruses			10.3390/v13071266	https://www.scopus.com/inward/record.uri?eid=2-s2.0-85109805441&doi=10.3390%2fv13071266&partnerID=40&md5=11c37b9193b2acada95612de637f451d		2021	15.09.2022	Scopus			7	13												Include for screening
RMC	journalArticle	2021	Dillon, S.M.; Abdo, M.H.; Wilson, M.P.; Liu, J.; Jankowski, C.M.; Robertson, C.E.; Tuncil, Y.; Hamaker, B.; Frank, D.N.; Mawhinney, S.; Wilson, C.C.; Erlandson, K.M.	A Unique Gut Microbiome-Physical Function Axis Exists in Older People with HIV: An Exploratory Study	AIDS Research and Human Retroviruses			10.1089/aid.2020.0283	https://www.scopus.com/inward/record.uri?eid=2-s2.0-85109369507&doi=10.1089%2faid.2020.0283&partnerID=40&md5=7e0757e4ac549c3a6ceb76d0d703e212		2021	15.09.2022	Scopus	542-550		7	37												Include for screening
RMC	journalArticle	2021	Villoslada-Blanco, P.; Pérez-Matute, P.; Oteo, J.A.	Lights and shadows of microbiota modulation and cardiovascular risk in HIV patients	International Journal of Environmental Research and Public Health			10.3390/ijerph18136837	https://www.scopus.com/inward/record.uri?eid=2-s2.0-85108417387&doi=10.3390%2fijerph18136837&partnerID=40&md5=72cf3e61019bb3377134d999cf97d793		2021	15.09.2022	Scopus			13	18												Include for screening
RMC	journalArticle	2021	Flynn, J.K.; Langner, C.A.; Karmele, E.P.; Baker, P.J.; Pei, L.; Gorfu, E.G.; Bochart, R.M.; Santiana, M.; Smelkinson, M.G.; Nutman, T.B.; Altan-Bonnet, N.; Bosinger, S.E.; Kelsall, B.L.; Brenchley, J.M.; Ortiz, A.M.	Luminal microvesicles uniquely influence translocating bacteria after SIV infection	Mucosal Immunology			10.1038/s41385-021-00393-8	https://www.scopus.com/inward/record.uri?eid=2-s2.0-85102992433&doi=10.1038%2fs41385-021-00393-8&partnerID=40&md5=460fdcbcda148a06136aee1204254721		2021	15.09.2022	Scopus	937-948		4	14												Include for screening
RMC	journalArticle	2021	Castleman, M.J.; Dillon, S.M.; Thompson, T.A.; Santiago, M.L.; McCarter, M.D.; Barker, E.; Wilson, C.C.	Gut bacteria induce granzyme B expression in human colonic ILC3s in vitro in an IL-15-dependent manner	Journal of Immunology			10.4049/jimmunol.2000239	https://www.scopus.com/inward/record.uri?eid=2-s2.0-85108709509&doi=10.4049%2fjimmunol.2000239&partnerID=40&md5=e72c05a0255b4f8398f64aa41b3be90e		2021	15.09.2022	Scopus	3043-3052		12	206												Duplicate- remove
RMC	journalArticle	2021	Townsend, E.M.; Kelly, L.; Muscatt, G.; Box, J.D.; Hargraves, N.; Lilley, D.; Jameson, E.	The Human Gut Phageome: Origins and Roles in the Human Gut Microbiome	Frontiers in Cellular and Infection Microbiology			10.3389/fcimb.2021.643214	https://www.scopus.com/inward/record.uri?eid=2-s2.0-85108155348&doi=10.3389%2ffcimb.2021.643214&partnerID=40&md5=48b8c3c24ef5cb02a75a2438a880c293		2021	15.09.2022	Scopus				11												Include for screening
RMC	journalArticle	2021	Armstrong, A.J.S.; Quinn, K.; Fouquier, J.; Li, S.X.; Schneider, J.M.; Nusbacher, N.M.; Doenges, K.A.; Fiorillo, S.; Marden, T.J.; Higgins, J.; Reisdorph, N.; Campbell, T.B.; Palmer, B.E.; Lozupone, C.A.	Systems analysis of gut microbiome influence on metabolic disease in hiv-positive and high-risk populations	mSystems			10.1128/mSystems.01178-20	https://www.scopus.com/inward/record.uri?eid=2-s2.0-85107456809&doi=10.1128%2fmSystems.01178-20&partnerID=40&md5=38f4b32460a1cbe64798b52514f65521		2021	15.09.2022	Scopus			3	6												Include for screening
RMC	journalArticle	2021	Aira, A.; Rubio, E.; Vergara Gómez, A.; Fehér, C.; Casals-Pascual, C.; González, B.; Morata, L.; Rico, V.; Soriano, A.	rUTI Resolution After FMT for Clostridioides difficile Infection: A Case Report	Infectious Diseases and Therapy			10.1007/s40121-020-00365-8	https://www.scopus.com/inward/record.uri?eid=2-s2.0-85094893326&doi=10.1007%2fs40121-020-00365-8&partnerID=40&md5=8b2b65b7438040017a7f30dab7fd6247		2021	15.09.2022	Scopus	1065-1071		2	10												Include for screening
RMC	journalArticle	2021	Mak, G.; Zaunders, J.J.; Bailey, M.; Seddiki, N.; Rogers, G.; Leong, L.; Phan, T.G.; Kelleher, A.D.; Koelsch, K.K.; Boyd, M.A.; Danta, M.	Preservation of Gastrointestinal Mucosal Barrier Function and Microbiome in Patients With Controlled HIV Infection	Frontiers in Immunology			10.3389/fimmu.2021.688886	https://www.scopus.com/inward/record.uri?eid=2-s2.0-85108002443&doi=10.3389%2ffimmu.2021.688886&partnerID=40&md5=8cbd966c08762b7559fe4bdefeae67d4		2021	15.09.2022	Scopus				12												Include for screening
RMC	journalArticle	2021	Ray, S.; Narayanan, A.; Giske, C.G.; Neogi, U.; Sönnerborg, A.; Nowak, P.	Altered Gut Microbiome under Antiretroviral Therapy: Impact of Efavirenz and Zidovudine	ACS Infectious Diseases			10.1021/acsinfecdis.0c00536	https://www.scopus.com/inward/record.uri?eid=2-s2.0-85099057797&doi=10.1021%2facsinfecdis.0c00536&partnerID=40&md5=525a03878d176b9b23c888b02f6c5cfb		2021	15.09.2022	Scopus	1104-1115		5	7												Include for screening
RMC	journalArticle	2021	Mazzawi, T.; El-Salhy, M.; Lied, G.A.; Hausken, T.	The Effects of Fecal Microbiota Transplantation on the Symptoms and the Duodenal Neurogenin 3, Musashi 1, and Enteroendocrine Cells in Patients With Diarrhea-Predominant Irritable Bowel Syndrome	Frontiers in Cellular and Infection Microbiology			10.3389/fcimb.2021.524851	https://www.scopus.com/inward/record.uri?eid=2-s2.0-85107065819&doi=10.3389%2ffcimb.2021.524851&partnerID=40&md5=548eb74a063f0a116b2b5f554be9de6c		2021	15.09.2022	Scopus				11												Include for screening
RMC	journalArticle	2021	Yang, M.; Yang, Y.; He, Q.; Zhu, P.; Liu, M.; Xu, J.; Zhao, M.	Intestinal Microbiota—A Promising Target for Antiviral Therapy?	Frontiers in Immunology			10.3389/fimmu.2021.676232	https://www.scopus.com/inward/record.uri?eid=2-s2.0-85107039213&doi=10.3389%2ffimmu.2021.676232&partnerID=40&md5=c6aa438a22f64e9cc25607dc5e4fa53f		2021	15.09.2022	Scopus				12												Include for screening
RMC	journalArticle	2021	Pastille, E.; Faßnacht, T.; Adamczyk, A.; Ngo Thi Phuong, N.; Buer, J.; Westendorf, A.M.	Inhibition of TLR4 Signaling Impedes Tumor Growth in Colitis-Associated Colon Cancer	Frontiers in Immunology			10.3389/fimmu.2021.669747	https://www.scopus.com/inward/record.uri?eid=2-s2.0-85106202550&doi=10.3389%2ffimmu.2021.669747&partnerID=40&md5=6a793a087338580904f9b3e05bf808e7		2021	15.09.2022	Scopus				12												Include for screening
RMC	journalArticle	2021	Naidoo, C.C.; Nyawo, G.R.; Sulaiman, I.; Wu, B.G.; Turner, C.T.; Bu, K.; Palmer, Z.; Li, Y.; Reeve, B.W.P.; Moodley, S.; Jackson, J.G.; Limberis, J.; Diacon, A.H.; van Helden, P.D.; Clemente, J.C.; Warren, R.M.; Noursadeghi, M.; Segal, L.N.; Theron, G.	Anaerobe-enriched gut microbiota predicts pro-inflammatory responses in pulmonary tuberculosis	EBioMedicine			10.1016/j.ebiom.2021.103374	https://www.scopus.com/inward/record.uri?eid=2-s2.0-85105446093&doi=10.1016%2fj.ebiom.2021.103374&partnerID=40&md5=a566815b7e8033fefa201f1f4ef39467		2021	15.09.2022	Scopus				67												Include for screening
RMC	journalArticle	2021	R. S, J.	The Immune Microenvironment in Human Papilloma Virus-Induced Cervical Lesions—Evidence for Estrogen as an Immunomodulator	Frontiers in Cellular and Infection Microbiology			10.3389/fcimb.2021.649815	https://www.scopus.com/inward/record.uri?eid=2-s2.0-85105953194&doi=10.3389%2ffcimb.2021.649815&partnerID=40&md5=e5182fc1c244e9e6404b62b487d4f567		2021	15.09.2022	Scopus				11												Include for screening
RMC	journalArticle	2021	El-Far, M.; Durand, M.; Turcotte, I.; Larouche-Anctil, E.; Sylla, M.; Zaidan, S.; Chartrand-Lefebvre, C.; Bunet, R.; Ramani, H.; Sadouni, M.; Boldeanu, I.; Chamberland, A.; Lesage, S.; Baril, J.-G.; Trottier, B.; Thomas, R.; Gonzalez, E.; Filali-Mouhim, A.; Goulet, J.-P.; Martinson, J.A.; Kassaye, S.; Karim, R.; Kizer, J.R.; French, A.L.; Gange, S.J.; Ancuta, P.; Routy, J.-P.; Hanna, D.B.; Kaplan…	Upregulated IL-32 Expression And Reduced Gut Short Chain Fatty Acid Caproic Acid in People Living With HIV With Subclinical Atherosclerosis	Frontiers in Immunology			10.3389/fimmu.2021.664371	https://www.scopus.com/inward/record.uri?eid=2-s2.0-85104950798&doi=10.3389%2ffimmu.2021.664371&partnerID=40&md5=442e149c544609bf8182652d61462c37		2021	15.09.2022	Scopus				12												Include for screening
RMC	journalArticle	2021	Isnard, S.; Lin, J.; Bu, S.; Fombuena, B.; Royston, L.; Routy, J.-P.	Gut Leakage of Fungal‐Related Products: Turning Up the Heat for HIV Infection	Frontiers in Immunology			10.3389/fimmu.2021.656414	https://www.scopus.com/inward/record.uri?eid=2-s2.0-85105007406&doi=10.3389%2ffimmu.2021.656414&partnerID=40&md5=6e7f3f9ad728e7822b280060c8489bec		2021	15.09.2022	Scopus				12												Include for screening
RMC	journalArticle	2021	Triana, S.; Metz-Zumaran, C.; Ramirez, C.; Kee, C.; Doldan, P.; Shahraz, M.; Schraivogel, D.; Gschwind, A.R.; Sharma, A.K.; Steinmetz, L.M.; Herrmann, C.; Alexandrov, T.; Boulant, S.; Stanifer, M.L.	Single-cell analyses reveal SARS-CoV-2 interference with intrinsic immune response in the human gut	Molecular Systems Biology			10.15252/msb.202110232	https://www.scopus.com/inward/record.uri?eid=2-s2.0-85104982618&doi=10.15252%2fmsb.202110232&partnerID=40&md5=cfd9e565279e5fdb174bb519cf4c196b		2021	15.09.2022	Scopus			4	17												Include for screening
RMC	journalArticle	2021	Wilson, N.L.; Peterson, S.N.; Ellis, R.J.	Cannabis and the Gut-Brain Axis Communication in HIV Infection	Cannabis and Cannabinoid Research			10.1089/can.2020.0037	https://www.scopus.com/inward/record.uri?eid=2-s2.0-85104209124&doi=10.1089%2fcan.2020.0037&partnerID=40&md5=d0882188b8bf6f7891512748542d9795		2021	15.09.2022	Scopus	92-104		2	6												Duplicate- remove
RMC	journalArticle	2021	Singh, R.; Chakraborty, M.; Gautam, A.; Roy, S.K.; Halder, I.; Barber, J.; Garg, A.	Residual immune activation in HIV-Infected individuals expands monocytic-myeloid derived suppressor cells	Cellular Immunology			10.1016/j.cellimm.2021.104304	https://www.scopus.com/inward/record.uri?eid=2-s2.0-85101340423&doi=10.1016%2fj.cellimm.2021.104304&partnerID=40&md5=1614cc0c9db14f2c0cde695522d11f75		2021	15.09.2022	Scopus				362												Duplicate- remove
RMC	journalArticle	2021	Onabajo, O.O.; Mattapallil, J.J.	Gut Microbiome Homeostasis and the CD4 T- Follicular Helper Cell IgA Axis in Human Immunodeficiency Virus Infection	Frontiers in Immunology			10.3389/fimmu.2021.657679	https://www.scopus.com/inward/record.uri?eid=2-s2.0-85103792923&doi=10.3389%2ffimmu.2021.657679&partnerID=40&md5=c2d9d44aef27ebcb015c061870268d45		2021	15.09.2022	Scopus				12												Duplicate- remove
RMC	journalArticle	2021	Ancona, G.; Merlini, E.; Tincati, C.; Barassi, A.; Calcagno, A.; Augello, M.; Bono, V.; Bai, F.; Cannizzo, E.S.; d'Arminio Monforte, A.; Marchetti, G.	Long-Term Suppressive cART Is Not Sufficient to Restore Intestinal Permeability and Gut Microbiota Compositional Changes	Frontiers in Immunology			10.3389/fimmu.2021.639291	https://www.scopus.com/inward/record.uri?eid=2-s2.0-85102472438&doi=10.3389%2ffimmu.2021.639291&partnerID=40&md5=820792cd82015a13ff62e1d7db499245		2021	15.09.2022	Scopus				12												Include for screening
RMC	journalArticle	2021	Harper, A.; Vijayakumar, V.; Ouwehand, A.C.; ter Haar, J.; Obis, D.; Espadaler, J.; Binda, S.; Desiraju, S.; Day, R.	Viral Infections, the Microbiome, and Probiotics	Frontiers in Cellular and Infection Microbiology			10.3389/fcimb.2020.596166	https://www.scopus.com/inward/record.uri?eid=2-s2.0-85101883334&doi=10.3389%2ffcimb.2020.596166&partnerID=40&md5=368c2f7267f5982f346f9c4743f1a842		2021	15.09.2022	Scopus				10												Duplicate- remove
RMC	journalArticle	2021	Carr, L.E.; Virmani, M.D.; Rosa, F.; Munblit, D.; Matazel, K.S.; Elolimy, A.A.; Yeruva, L.	Role of Human Milk Bioactives on Infants' Gut and Immune Health	Frontiers in Immunology			10.3389/fimmu.2021.604080	https://www.scopus.com/inward/record.uri?eid=2-s2.0-85101872544&doi=10.3389%2ffimmu.2021.604080&partnerID=40&md5=313a571e63aa49c82b8543427a058d81		2021	15.09.2022	Scopus				12												Include for screening
RMC	journalArticle	2021	Serrano-Villar, S.; Sanchez-Carrillo, S.; Talavera-Rodríguez, A.; Lelouvier, B.; Gutiérrez, C.; Vallejo, A.; Servant, F.; Bernadino, J.I.; Estrada, V.; Madrid, N.; Gosalbes, M.J.; Bisbal, O.; De Lagarde, M.; Martínez-Sanz, J.; Ron, R.; Herrera, S.; Moreno, S.; Ferrer, M.	Blood bacterial profiles associated with human immunodeficiency virus infection and immune recovery	Journal of Infectious Diseases			10.1093/infdis/jiaa379	https://www.scopus.com/inward/record.uri?eid=2-s2.0-85102153649&doi=10.1093%2finfdis%2fjiaa379&partnerID=40&md5=64b4e7a10703064153671eefb2c35a3d		2021	15.09.2022	Scopus	471-481		3	223												Include for screening
RMC	journalArticle	2021	Sim, J.H.; Mukerji, S.S.; Russo, S.C.; Lo, J.	Gastrointestinal Dysfunction and HIV Comorbidities	Current HIV/AIDS Reports			10.1007/s11904-020-00537-8	https://www.scopus.com/inward/record.uri?eid=2-s2.0-85099812336&doi=10.1007%2fs11904-020-00537-8&partnerID=40&md5=cdada20e1c13fbae628a57f87a7144cb		2021	15.09.2022	Scopus	57-62		1	18												Duplicate- remove
RMC	journalArticle	2021	Iljazovic, A.; Amend, L.; Galvez, E.J.C.; de Oliveira, R.; Strowig, T.	Modulation of inflammatory responses by gastrointestinal Prevotella spp. – From associations to functional studies	International Journal of Medical Microbiology			10.1016/j.ijmm.2021.151472	https://www.scopus.com/inward/record.uri?eid=2-s2.0-85099314230&doi=10.1016%2fj.ijmm.2021.151472&partnerID=40&md5=0c2e87b2953894bc953e8a1b84907bb9		2021	15.09.2022	Scopus			2	311												Include for screening
RMC	journalArticle	2021	Shah, S.; Hindley, L.; Hill, A.	Are New Antiretroviral Treatments Increasing the Risk of Weight Gain?	Drugs			10.1007/s40265-020-01457-y	https://www.scopus.com/inward/record.uri?eid=2-s2.0-85099243330&doi=10.1007%2fs40265-020-01457-y&partnerID=40&md5=4470ef351add36121ce665f94ea8d2ae		2021	15.09.2022	Scopus	299-315		3	81												Include for screening
RMC	journalArticle	2021	Sadiq, F.A.	Is it time for microbiome-based therapies in viral infections?	Virus Research			10.1016/j.virusres.2020.198203	https://www.scopus.com/inward/record.uri?eid=2-s2.0-85094625342&doi=10.1016%2fj.virusres.2020.198203&partnerID=40&md5=895f7d68852d30bdf2399c196af23695		2021	15.09.2022	Scopus				291												Include for screening
RMC	book	2021	Angelovich, T.A.; Churchill, M.J.; Wright, E.J.; Brew, B.J.	New Potential Axes of HIV Neuropathogenesis with Relevance to Biomarkers and Treatment					https://www.scopus.com/inward/record.uri?eid=2-s2.0-85118591973&doi=10.1007%2f7854_2019_126&partnerID=40&md5=e71a1f737e2475904c8ef6192ee37f7d		2021	15.09.2022	Scopus		3		50							Pages: 39 DOI: 10.1007/7854_2019_126					Include for screening
RMC	journalArticle	2021	Di Leo, V.; Gleeson, P.J.; Sallustio, F.; Bounaix, C.; Da Silva, J.; Loreto, G.; Mkaddem, S.B.; Monteiro, R.C.	Rifaximin as a potential treatment for iga nephropathy in a humanized mice model	Journal of Personalized Medicine			10.3390/jpm11040309	https://www.scopus.com/inward/record.uri?eid=2-s2.0-85105234372&doi=10.3390%2fjpm11040309&partnerID=40&md5=477c9e7c5678fbe6fb0bf632ee8bec7f		2021	15.09.2022	Scopus			4	11												Include for screening
RMC	journalArticle	2021	Narayanan, A.P.; Latika, A.; Nair, A.S.; Ajeesh, P.; Kumar, N.S.; Babu, M.	Role of gut microbiota in human health and diseases	Current Nutrition and Food Science			10.2174/1573401316999200930130101	https://www.scopus.com/inward/record.uri?eid=2-s2.0-85103293921&doi=10.2174%2f1573401316999200930130101&partnerID=40&md5=f08144995da3653ae28d1fee7fc2a5e3		2021	15.09.2022	Scopus	374-383		4	17												Include for screening
RMC	journalArticle	2021	Pastor-Ibáñez, R.; Blanco-Heredia, J.; Etcheverry, F.; Sánchez-Palomino, S.; Díez-Fuertes, F.; Casas, R.; Navarrete-Muñoz, M.Á.; Castro-Barquero, S.; Lucero, C.; Fernández, I.; Leal, L.; Benito, J.M.; Noguera-Julian, M.; Paredes, R.; Rallón, N.; Estruch, R.; Torrents, D.; García, F.	Adherence to a supplemented mediterranean diet drives changes in the gut microbiota of hiv-1-infected individuals	Nutrients			10.3390/nu13041141	https://www.scopus.com/inward/record.uri?eid=2-s2.0-85103246083&doi=10.3390%2fnu13041141&partnerID=40&md5=d4f3522a7b82f3e9cde4e774d12f7d5a		2021	15.09.2022	Scopus			4	13												Duplicate- remove
RMC	journalArticle	2021	Lopez-Santamarina, A.; Lamas, A.; Mondragón, A.C.; Cardelle-Cobas, A.; Regal, P.; Rodriguez-Avila, J.A.; Miranda, J.M.; Franco, C.M.; Cepeda, A.	Probiotic effects against virus infections: New weapons for an old war	Foods			10.3390/foods10010130	https://www.scopus.com/inward/record.uri?eid=2-s2.0-85103031247&doi=10.3390%2ffoods10010130&partnerID=40&md5=c470a7ff0442f1a705750691a126d5bb		2021	15.09.2022	Scopus			1	10												Include for screening
RMC	journalArticle	2021	Engevik, M.A.; Danhof, H.A.; Ruan, W.; Engevik, A.C.; Chang-Graham, A.L.; Engevik, K.A.; Shi, Z.; Zhao, Y.; Brand, C.K.; Krystofiak, E.S.; Venable, S.; Liu, X.; Hirschi, K.D.; Hyser, J.M.; Spinler, J.K.; Britton, R.A.; Versalovic, J.	Fusobacterium nucleatum secretes outer membrane vesicles and promotes intestinal inflammation	mBio			10.1128/mBio.02706-20	https://www.scopus.com/inward/record.uri?eid=2-s2.0-85101862611&doi=10.1128%2fmBio.02706-20&partnerID=40&md5=bad4979cd924a76a81bbca8eb2d6f118		2021	15.09.2022	Scopus	2017-01-01		2	12												Include for screening
RMC	journalArticle	2021	Illanes-álvarez, F.; Márquez-Ruiz, D.; Márquez-Coello, M.; Cuesta-Sancho, S.; Girón-González, J.A.	Similarities and differences between hiv and sars-cov-2	International Journal of Medical Sciences			10.7150/ijms.50133	https://www.scopus.com/inward/record.uri?eid=2-s2.0-85099286961&doi=10.7150%2fijms.50133&partnerID=40&md5=b1409f3e4115cbf55aa891945f9f3997		2021	15.09.2022	Scopus	846-851		3	18												Include for screening
RMC	journalArticle	2020	Peng, X.; Ouyang, J.; Isnard, S.; Lin, J.; Fombuena, B.; Zhu, B.; Routy, J.-P.	Sharing CD4+ T Cell Loss: When COVID-19 and HIV Collide on Immune System	Frontiers in Immunology			10.3389/fimmu.2020.596631	https://www.scopus.com/inward/record.uri?eid=2-s2.0-85098574225&doi=10.3389%2ffimmu.2020.596631&partnerID=40&md5=9f1f8abee5efe05cad1fa23b5ee663dc		2020	15.09.2022	Scopus				11												Include for screening
RMC	journalArticle	2020	Rich, S.; Klann, E.; Bryant, V.; Richards, V.; Wijayabahu, A.; Bryant, K.; Mai, V.; Cook, R.	A review of potential microbiome-gut-brain axis mediated neurocognitive conditions in persons living with HIV	Brain, Behavior, and Immunity - Health			10.1016/j.bbih.2020.100168	https://www.scopus.com/inward/record.uri?eid=2-s2.0-85129297799&doi=10.1016%2fj.bbih.2020.100168&partnerID=40&md5=a1609e097eef2271afbe9e3e732a8c07		2020	15.09.2022	Scopus				9												Include for screening
RMC	journalArticle	2020	Sortino, O.; Phanuphak, N.; Schuetz, A.; Ortiz, A.M.; Chomchey, N.; Belkaid, Y.; Davis, J.; Mystakelis, H.A.; Quiñones, M.; Deleage, C.; Ingram, B.; Rerknimitr, R.; Pinyakorn, S.; Rupert, A.; Robb, M.L.; Ananworanich, J.; Brenchley, J.; Sereti, I.	Impact of Acute HIV Infection and Early Antiretroviral Therapy on the Human Gut Microbiome	Open Forum Infectious Diseases			10.1093/ofid/ofz367	https://www.scopus.com/inward/record.uri?eid=2-s2.0-85099043930&doi=10.1093%2fofid%2fofz367&partnerID=40&md5=2efca425ac8851476575fa32d5c7b26b		2020	15.09.2022	Scopus			12	7												Include for screening
RMC	journalArticle	2020	Lin, H.; Peddada, S.D.	Analysis of microbial compositions: a review of normalization and differential abundance analysis	npj Biofilms and Microbiomes			10.1038/s41522-020-00160-w	https://www.scopus.com/inward/record.uri?eid=2-s2.0-85097022509&doi=10.1038%2fs41522-020-00160-w&partnerID=40&md5=e7c979b8d2052cc4492daa3de23f1fb4		2020	15.09.2022	Scopus			1	6												Include for screening
RMC	journalArticle	2020	Baghbani, T.; Nikzad, H.; Azadbakht, J.; Izadpanah, F.; Haddad Kashani, H.	Dual and mutual interaction between microbiota and viral infections: a possible treat for COVID-19	Microbial Cell Factories			10.1186/s12934-020-01483-1	https://www.scopus.com/inward/record.uri?eid=2-s2.0-85096641626&doi=10.1186%2fs12934-020-01483-1&partnerID=40&md5=ccd30e15d6a002d5d6029cdca8f6d7d7		2020	15.09.2022	Scopus			1	19												Include for screening
RMC	journalArticle	2020	Jasinska, A.J.; Dong, T.S.; Lagishetty, V.; Katzka, W.; Jacobs, J.P.; Schmitt, C.A.; Cramer, J.D.; Ma, D.; Coetzer, W.G.; Grobler, J.P.; Turner, T.R.; Freimer, N.; Pandrea, I.; Apetrei, C.	Shifts in microbial diversity, composition, and functionality in the gut and genital microbiome during a natural SIV infection in vervet monkeys	Microbiome			10.1186/s40168-020-00928-4	https://www.scopus.com/inward/record.uri?eid=2-s2.0-85095414832&doi=10.1186%2fs40168-020-00928-4&partnerID=40&md5=534d9755dd5700cf08ba3ae9d1d620a6		2020	15.09.2022	Scopus			1	8												Include for screening
RMC	journalArticle	2020	Siddiqui, S.; Bao, D.; Doyle-Meyers, L.; Dufour, J.; Wu, Y.; Liu, Y.-Z.; Ling, B.	Alterations of the gut bacterial microbiota in rhesus macaques with SIV infection and on short- or long-term antiretroviral therapy	Scientific Reports			10.1038/s41598-020-76145-8	https://www.scopus.com/inward/record.uri?eid=2-s2.0-85094971490&doi=10.1038%2fs41598-020-76145-8&partnerID=40&md5=e3aaa917e98d99d2028f6171d21042d1		2020	15.09.2022	Scopus			1	10												Include for screening
RMC	journalArticle	2020	Oduaran, O.H.; Tamburini, F.B.; Sahibdeen, V.; Brewster, R.; Gómez-Olivé, F.X.; Kahn, K.; Norris, S.A.; Tollman, S.M.; Twine, R.; Wade, A.N.; Wagner, R.G.; Lombard, Z.; Bhatt, A.S.; Hazelhurst, S.	Gut microbiome profiling of a rural and urban South African cohort reveals biomarkers of a population in lifestyle transition	BMC Microbiology			10.1186/s12866-020-02017-w	https://www.scopus.com/inward/record.uri?eid=2-s2.0-85094843724&doi=10.1186%2fs12866-020-02017-w&partnerID=40&md5=2bdc2b3e9731cfa32cc1e515696f315c		2020	15.09.2022	Scopus			1	20												Include for screening
RMC	journalArticle	2020	Vujkovic-Cvijin, I.; Sortino, O.; Verheij, E.; Sklar, J.; Wit, F.W.; Kootstra, N.A.; Sellers, B.; Brenchley, J.M.; Ananworanich, J.; Loeff, M.S.; Belkaid, Y.; Reiss, P.; Sereti, I.	HIV-associated gut dysbiosis is independent of sexual practice and correlates with noncommunicable diseases	Nature Communications			10.1038/s41467-020-16222-8	https://www.scopus.com/inward/record.uri?eid=2-s2.0-85084841415&doi=10.1038%2fs41467-020-16222-8&partnerID=40&md5=beeaa0ef35cae46437601d9f8f6e5aaa		2020	15.09.2022	Scopus			1	11												Include for screening
RMC	journalArticle	2020	Blum, F.C.; Hardy, B.L.; Bishop-Lilly, K.A.; Frey, K.G.; Hamilton, T.; Whitney, J.B.; Lewis, M.G.; Merrell, D.S.; Mattapallil, J.J.	Microbial Dysbiosis During Simian Immunodeficiency Virus Infection is Partially Reverted with Combination Anti-retroviral Therapy	Scientific Reports			10.1038/s41598-020-63196-0	https://www.scopus.com/inward/record.uri?eid=2-s2.0-85083545422&doi=10.1038%2fs41598-020-63196-0&partnerID=40&md5=daaacc5195173d1ec6b1363221fba95e		2020	15.09.2022	Scopus			1	10												Include for screening
RMC	journalArticle	2020	Sami, A.; Elimairi, I.; Stanton, C.; Ross, R.P.; Ryan, C.A.	The role of the microbiome in oral squamous cell carcinoma with insight into the microbiome–treatment axis	International Journal of Molecular Sciences			10.3390/ijms21218061	https://www.scopus.com/inward/record.uri?eid=2-s2.0-85095393406&doi=10.3390%2fijms21218061&partnerID=40&md5=25983d580dd0c2084858ec36af549d60		2020	15.09.2022	Scopus	2029-01-01		21	21												Duplicate- remove
RMC	journalArticle	2020	Dirajlal-Fargo, S.; Albar, Z.; Sattar, A.; Kulkarni, M.; Bowman, E.; Funderburg, N.; Nazzinda, R.; Kityo, C.; Musiime, V.; McComsey, G.A.	Relationship between economic insecurity, inflammation, monocyte activation and intestinal integrity in children living with HIV in Uganda	AIDS Care - Psychological and Socio-Medical Aspects of AIDS/HIV			10.1080/09540121.2020.1776822	https://www.scopus.com/inward/record.uri?eid=2-s2.0-85087121420&doi=10.1080%2f09540121.2020.1776822&partnerID=40&md5=d61851cc32a589595acfbabe7e4cf985		2020	15.09.2022	Scopus	1451-1456		11	32												Include for screening
RMC	journalArticle	2020	Geng, S.-T.; Zhang, Z.-Y.; Wang, Y.-X.; Lu, D.; Yu, J.; Zhang, J.-B.; Kuang, Y.-Q.; Wang, K.-H.	Regulation of Gut Microbiota on Immune Reconstitution in Patients With Acquired Immunodeficiency Syndrome	Frontiers in Microbiology			10.3389/fmicb.2020.594820	https://www.scopus.com/inward/record.uri?eid=2-s2.0-85095845829&doi=10.3389%2ffmicb.2020.594820&partnerID=40&md5=c65ab14c02ae527402d05f8812358a5f		2020	15.09.2022	Scopus				11												Include for screening
RMC	journalArticle	2020	Negatu, D.A.; Gengenbacher, M.; Dartois, V.; Dick, T.	Indole Propionic Acid, an Unusual Antibiotic Produced by the Gut Microbiota, With Anti-inflammatory and Antioxidant Properties	Frontiers in Microbiology			10.3389/fmicb.2020.575586	https://www.scopus.com/inward/record.uri?eid=2-s2.0-85095805054&doi=10.3389%2ffmicb.2020.575586&partnerID=40&md5=cada404973d7bcd4e1d682837cf2b036		2020	15.09.2022	Scopus				11												Include for screening
RMC	journalArticle	2020	Taylor, B.C.; Weldon, K.C.; Ellis, R.J.; Franklin, D.; McDonald, D.; Humphrey, G.; Bryant, M.; Toronczak, J.; Schwartz, T.; Iudicello, J.; Heaton, R.; Grant, I.; Gianella, S.; Letendre, S.; Swafford, A.; Dorrestein, P.C.; Knight, R.	Reduced independence in daily living is associated with the gut microbiome in people with HIV and HCV	mSystems			10.1128/mSystems.00528-20	https://www.scopus.com/inward/record.uri?eid=2-s2.0-85095428306&doi=10.1128%2fmSystems.00528-20&partnerID=40&md5=edfbf3759ff5dd61d3e7e3f44646e647		2020	15.09.2022	Scopus			5	5												Include for screening
RMC	journalArticle	2020	Taylor, B.C.; Weldon, K.C.; Ellis, R.J.; Franklin, D.; Groth, T.; Gentry, E.C.; Tripathi, A.; McDonald, D.; Humphrey, G.; Bryant, M.; Toronczak, J.; Schwartz, T.; Oliveira, M.F.; Heaton, R.; Grant, I.; Gianella, S.; Letendre, S.; Swafford, A.; Dorrestein, P.C.; Knight, R.	Depression in individuals coinfected with HIV and HCV is associated with systematic differences in the gut microbiome and metabolome	mSystems			10.1128/mSystems.00465-20	https://www.scopus.com/inward/record.uri?eid=2-s2.0-85092323168&doi=10.1128%2fmSystems.00465-20&partnerID=40&md5=22672ac72efdf4a777c5c224f684a9c0		2020	15.09.2022	Scopus			5	5												Include for screening
RMC	journalArticle	2020	Hughes, S.M.; Levy, C.N.; Calienes, F.L.; Stekler, J.D.; Pandey, U.; Vojtech, L.; Berard, A.R.; Birse, K.; Noël-Romas, L.; Richardson, B.; Golden, J.B.; Cartwright, M.; Collier, A.C.; Stevens, C.E.; Curlin, M.E.; Holtz, T.H.; Mugo, N.; Irungu, E.; Katabira, E.; Muwonge, T.; Lama, J.R.; Baeten, J.M.; Burgener, A.; Lingappa, J.R.; McElrath, M.J.; Mackelprang, R.; McGowan, I.; Cranston, R.D.; Camero…	Treatment with Commonly Used Antiretroviral Drugs Induces a Type I/III Interferon Signature in the Gut in the Absence of HIV Infection	Cell Reports Medicine			10.1016/j.xcrm.2020.100096	https://www.scopus.com/inward/record.uri?eid=2-s2.0-85096573619&doi=10.1016%2fj.xcrm.2020.100096&partnerID=40&md5=a606e9f7ee913f48804d6135b68e0d64		2020	15.09.2022	Scopus			6	1												Duplicate- remove
RMC	journalArticle	2020	Delpino, M.V.; Quarleri, J.	Influence of HIV Infection and Antiretroviral Therapy on Bone Homeostasis	Frontiers in Endocrinology			10.3389/fendo.2020.00502	https://www.scopus.com/inward/record.uri?eid=2-s2.0-85091047703&doi=10.3389%2ffendo.2020.00502&partnerID=40&md5=2741e8759e1dfaac561121d2d3740932		2020	15.09.2022	Scopus				11												Include for screening
RMC	journalArticle	2020	Isnard, S.; Lin, J.; Fombuena, B.; Ouyang, J.; Varin, T.V.; Richard, C.; Marette, A.; Ramendra, R.; Planas, D.; Marchand, L.R.; Messaoudene, M.; Van Der Ley, C.P.; Kema, I.P.; Ahmed, D.S.; Zhang, Y.; Finkelman, M.; Routy, B.; Angel, J.; Ancuta, P.; Routy, J.-P.	Repurposing metformin in nondiabetic people with HIV: Influence on weight and gut microbiota	Open Forum Infectious Diseases			10.1093/ofid/ofaa338	https://www.scopus.com/inward/record.uri?eid=2-s2.0-85096705774&doi=10.1093%2fofid%2fofaa338&partnerID=40&md5=8de5788bb31a4b27b272e44b660f5056		2020	15.09.2022	Scopus			9	7												Duplicate- remove
RMC	journalArticle	2020	Dirajlal-Fargo, S.; Yu, J.; Albar, Z.; Sattar, A.; Mahtab, S.; Jao, J.; Myer, L.; Zar, H.J.; McComsey, G.A.	Monocyte activation and gut barrier dysfunction in South African youth on antiretroviral therapy and their associations with endothelial dysfunction	AIDS (London, England)			10.1097/QAD.0000000000002615	https://www.scopus.com/inward/record.uri?eid=2-s2.0-85089301824&doi=10.1097%2fQAD.0000000000002615&partnerID=40&md5=a82df0b6ede7ff4ad51435f903f7d8e1		2020	15.09.2022	Scopus	1615-1623		11	34												Include for screening
RMC	journalArticle	2020	Giron, L.B.; Tanes, C.E.; Schleimann, M.H.; Engen, P.A.; Mattei, L.M.; Anzurez, A.; Damra, M.; Zhang, H.; Bittinger, K.; Bushman, F.; Kossenkov, A.; Denton, P.W.; Tateno, H.; Keshavarzian, A.; Landay, A.L.; Abdel-Mohsen, M.	Sialylation and fucosylation modulate inflammasome-activating eIF2 Signaling and microbial translocation during HIV infection	Mucosal Immunology			10.1038/s41385-020-0279-5	https://www.scopus.com/inward/record.uri?eid=2-s2.0-85081683267&doi=10.1038%2fs41385-020-0279-5&partnerID=40&md5=970849d20598899482a33b79f3ad351b		2020	15.09.2022	Scopus	753-766		5	13												Duplicate- remove
RMC	journalArticle	2020	Ouyang, J.; Isnard, S.; Lin, J.; Fombuena, B.; Peng, X.; Nair Parvathy, S.; Chen, Y.; Silverman, M.S.; Routy, J.-P.	Treating From the Inside Out: Relevance of Fecal Microbiota Transplantation to Counteract Gut Damage in GVHD and HIV Infection	Frontiers in Medicine			10.3389/fmed.2020.00421	https://www.scopus.com/inward/record.uri?eid=2-s2.0-85089851015&doi=10.3389%2ffmed.2020.00421&partnerID=40&md5=bb916dc96bf6afa68786190421ec3b96		2020	15.09.2022	Scopus				7												Include for screening
RMC	journalArticle	2020	Kettelhut, A.; Bowman, E.; Funderburg, N.T.	Immunomodulatory and Anti-Inflammatory Strategies to Reduce Comorbidity Risk in People with HIV	Current HIV/AIDS Reports			10.1007/s11904-020-00509-y	https://www.scopus.com/inward/record.uri?eid=2-s2.0-85086391903&doi=10.1007%2fs11904-020-00509-y&partnerID=40&md5=90718325f181af75515dfacfb53a7c7d		2020	15.09.2022	Scopus	394-404		4	17												Include for screening
RMC	journalArticle	2020	Gough, E.K.; Bourke, C.D.; Berejena, C.; Shonhai, A.; Bwakura-Dangarembizi, M.; Prendergast, A.J.; Manges, A.R.	Strain-level analysis of gut-resident pro-inflammatory viridans group Streptococci suppressed by long-term cotrimoxazole prophylaxis among HIV-positive children in Zimbabwe	Gut Microbes			10.1080/19490976.2020.1717299	https://www.scopus.com/inward/record.uri?eid=2-s2.0-85085507687&doi=10.1080%2f19490976.2020.1717299&partnerID=40&md5=269b4704ad4d5e8affb475001e722bd7		2020	15.09.2022	Scopus	1104-1115		4	11												Include for screening
RMC	journalArticle	2020	Zhang, D.; Wang, Y.; Shen, S.; Hou, Y.; Chen, Y.; Wang, T.	The mycobiota of the human body: a spark can start a prairie fire	Gut Microbes			10.1080/19490976.2020.1731287	https://www.scopus.com/inward/record.uri?eid=2-s2.0-85081396384&doi=10.1080%2f19490976.2020.1731287&partnerID=40&md5=0a64d2c4bd6020cca413fb49555cb45c		2020	15.09.2022	Scopus	655-679		4	11												Include for screening
RMC	journalArticle	2020	Ashuro, A.A.; Lobie, T.A.; Ye, D.-Q.; Leng, R.-X.; Li, B.-Z.; Pan, H.-F.; Fan, Y.-G.	Review on the Alteration of Gut Microbiota: The Role of HIV Infection and Old Age	AIDS Research and Human Retroviruses			10.1089/aid.2019.0282	https://www.scopus.com/inward/record.uri?eid=2-s2.0-85087529478&doi=10.1089%2faid.2019.0282&partnerID=40&md5=00a47563055301051be6442bb0b69510		2020	15.09.2022	Scopus	556-565		7	36												Duplicate- remove
RMC	journalArticle	2020	Piggott, D.A.; Tuddenham, S.	The gut microbiome and frailty	Translational Research			10.1016/j.trsl.2020.03.012	https://www.scopus.com/inward/record.uri?eid=2-s2.0-85085995040&doi=10.1016%2fj.trsl.2020.03.012&partnerID=40&md5=2ed1d117486926fef6f03f9f9a220c3b		2020	15.09.2022	Scopus	23-43			221												Duplicate- remove
RMC	journalArticle	2020	Alizadehmohajer, N.; Shojaeifar, S.; Nedaeinia, R.; Esparvarinha, M.; Mohammadi, F.; Ferns, G.A.; Ghayour-Mobarhan, M.; Manian, M.; Balouchi, A.	Association between the microbiota and women's cancers – Cause or consequences?	Biomedicine and Pharmacotherapy			10.1016/j.biopha.2020.110203	https://www.scopus.com/inward/record.uri?eid=2-s2.0-85085121344&doi=10.1016%2fj.biopha.2020.110203&partnerID=40&md5=cedff28f3752c2fe6703c175b0c06253		2020	15.09.2022	Scopus				127												Include for screening
RMC	journalArticle	2020	Cook, R.R.; Fulcher, J.A.; Tobin, N.H.; Li, F.; Lee, D.; Woodward, C.; Javanbakht, M.; Brookmeyer, R.; Shoptaw, S.; Bolan, R.; Aldrovandi, G.M.; Gorbach, P.M.	Combined effects of HIV and obesity on the gastrointestinal microbiome of young men who have sex with men	HIV Medicine			10.1111/hiv.12838	https://www.scopus.com/inward/record.uri?eid=2-s2.0-85077382999&doi=10.1111%2fhiv.12838&partnerID=40&md5=f620e5abfc9646ae729c7d0217b3d829		2020	15.09.2022	Scopus	365-377		6	21												Include for screening
RMC	journalArticle	2020	Zhang, L.; Bansal, M.B.	Role of Kupffer Cells in Driving Hepatic Inflammation and Fibrosis in HIV Infection	Frontiers in Immunology			10.3389/fimmu.2020.01086	https://www.scopus.com/inward/record.uri?eid=2-s2.0-85087306944&doi=10.3389%2ffimmu.2020.01086&partnerID=40&md5=dfc61555ea52300aa4fd99e66d14178d		2020	15.09.2022	Scopus				11												Duplicate- remove
RMC	journalArticle	2020	Nguyen, H.T.; Phan, N.Y.K.; Luong, H.H.; Le, T.P.; Tran, N.C.	Efficient discretization approaches for machine learning techniques to improve disease classification on gut microbiome composition data	Advances in Science, Technology and Engineering Systems			10.25046/aj050368	https://www.scopus.com/inward/record.uri?eid=2-s2.0-85088020358&doi=10.25046%2faj050368&partnerID=40&md5=e2f7a2754be802750ccb6432fec8a903		2020	15.09.2022	Scopus	547-556		3	5												Include for screening
RMC	journalArticle	2020	Dirajlal-Fargo, S.; Albar, Z.; Bowman, E.; Labbato, D.; Sattar, A.; Karungi, C.; Nazzinda, R.; Funderburg, N.; Kityo, C.; Musiime, V.; McComsey, G.A.	Increased monocyte and T-cell activation in treated HIV+ Ugandan children: Associations with gut alteration and HIV factors	AIDS			10.1097/QAD.0000000000002505	https://www.scopus.com/inward/record.uri?eid=2-s2.0-85084379758&doi=10.1097%2fQAD.0000000000002505&partnerID=40&md5=d215b1bd00953cb904639978ccbab53f		2020	15.09.2022	Scopus	1009-1018		7	34												Include for screening
RMC	journalArticle	2020	Ouyang, J.; Isnard, S.; Lin, J.; Fombuena, B.; Chatterjee, D.; Wiche Salinas, T.R.; Planas, D.; Cattin, A.; Fert, A.; Moreira Gabriel, E.; Raymond Marchand, L.; Zhang, Y.; Finkelman, M.; Chen, Y.; Kaufmann, D.E.; Cermakian, N.; Ancuta, P.; Routy, J.-P.	Daily variations of gut microbial translocation markers in ART-treated HIV-infected people	AIDS Research and Therapy			10.1186/s12981-020-00273-4	https://www.scopus.com/inward/record.uri?eid=2-s2.0-85084558071&doi=10.1186%2fs12981-020-00273-4&partnerID=40&md5=e2f5c8a09d84df478bafb6a704de093f		2020	15.09.2022	Scopus			1	17												Include for screening
RMC	journalArticle	2020	Koh, H.; Zhao, N.	A powerful microbial group association test based on the higher criticism analysis for sparse microbial association signals	Microbiome			10.1186/s40168-020-00834-9	https://www.scopus.com/inward/record.uri?eid=2-s2.0-85084590502&doi=10.1186%2fs40168-020-00834-9&partnerID=40&md5=23db3b258310aa951b0ea07d2fc0d765		2020	15.09.2022	Scopus			1	8												Include for screening
RMC	journalArticle	2020	Coleman, S.L.; Neff, C.P.; Li, S.X.; Armstrong, A.J.S.; Schneider, J.M.; Sen, S.; Fennimore, B.; Campbell, T.B.; Lozupone, C.A.; Palmer, B.E.	Can gut microbiota of men who have sex with men influence HIV transmission?	Gut microbes			10.1080/19490976.2019.1700756	https://www.scopus.com/inward/record.uri?eid=2-s2.0-85086682377&doi=10.1080%2f19490976.2019.1700756&partnerID=40&md5=cfe8abefdd37d13df78b12066d7f4e1b		2020	15.09.2022	Scopus	610-619		3	11												Include for screening
RMC	journalArticle	2020	Williams, B.; Ghosh, M.; Boucher, C.; Bushman, F.; Carrington-Lawrence, S.; Collman, R.G.; Dandekar, S.; Dang, Q.; Malaspina, A.; Paredes, R.; Wilson, C.; Cardoso, S.P.; Lagenaur, L.; Santos, J.; Joy, C.; Landay, A.	A Summary of the Fourth Annual Virology Education HIV Microbiome Workshop	AIDS Research and Human Retroviruses			10.1089/aid.2019.0197	https://www.scopus.com/inward/record.uri?eid=2-s2.0-85084273032&doi=10.1089%2faid.2019.0197&partnerID=40&md5=b35295cee22f77a8459c096cef9a96d6		2020	15.09.2022	Scopus	349-356		5	36												Include for screening
RMC	journalArticle	2020	Ouyang, J.; Lin, J.; Isnard, S.; Fombuena, B.; Peng, X.; Marette, A.; Routy, B.; Messaoudene, M.; Chen, Y.; Routy, J.-P.	The Bacterium Akkermansia muciniphila: A Sentinel for Gut Permeability and Its Relevance to HIV-Related Inflammation	Frontiers in Immunology			10.3389/fimmu.2020.00645	https://www.scopus.com/inward/record.uri?eid=2-s2.0-85083896813&doi=10.3389%2ffimmu.2020.00645&partnerID=40&md5=af06d91fcfe1f356e1c132b3759ebf49		2020	15.09.2022	Scopus				11												Include for screening
RMC	journalArticle	2020	Montrucchio, C.; De Nicolò, A.; D'Ettorre, G.; D'Ascenzo, F.; Lazzaro, A.; Tettoni, M.; D'Avolio, A.; Bonora, S.; Celani, L.; Di Perri, G.; Calcagno, A.	Serum Trimethylamine-N-oxide Concentrations in People Living with HIV and the Effect of Probiotic Supplementation	International Journal of Antimicrobial Agents			10.1016/j.ijantimicag.2020.105908	https://www.scopus.com/inward/record.uri?eid=2-s2.0-85081386945&doi=10.1016%2fj.ijantimicag.2020.105908&partnerID=40&md5=70cd53ca0bab9274c54b3fdf0e57147e		2020	15.09.2022	Scopus			4	55												Include for screening
RMC	journalArticle	2020	Cribbs, S.K.; Crothers, K.; Morris, A.	Pathogenesis of hiv-related lung disease: Immunity, infection, and inflammation	Physiological Reviews			10.1152/physrev.00039.2018	https://www.scopus.com/inward/record.uri?eid=2-s2.0-85078550583&doi=10.1152%2fphysrev.00039.2018&partnerID=40&md5=e667731a12a83ea4211a2922049c2b1d		2020	15.09.2022	Scopus	603-632		2	100												Include for screening
RMC	journalArticle	2020	Moelling, K.	Viruses More Friends than Foes	Electroanalysis			10.1002/elan.201900604	https://www.scopus.com/inward/record.uri?eid=2-s2.0-85075926654&doi=10.1002%2felan.201900604&partnerID=40&md5=e819f33a8c4e3658d1b0e490cd2948e2		2020	15.09.2022	Scopus	669-673		4	32												Include for screening
RMC	journalArticle	2020	Ouyang, J.; Isnard, S.; Lin, J.; Fombuena, B.; Marette, A.; Routy, B.; Chen, Y.; Routy, J.-P.	Metformin effect on gut microbiota: Insights for HIV-related inflammation	AIDS Research and Therapy			10.1186/s12981-020-00267-2	https://www.scopus.com/inward/record.uri?eid=2-s2.0-85081643884&doi=10.1186%2fs12981-020-00267-2&partnerID=40&md5=037bda8c4261bed144b736599ffcf466		2020	15.09.2022	Scopus			1	17												Duplicate- remove
RMC	journalArticle	2020	Tuddenham, S.; Koay, W.L.; Sears, C.	HIV, Sexual Orientation, and Gut Microbiome Interactions	Digestive Diseases and Sciences			10.1007/s10620-020-06110-y	https://www.scopus.com/inward/record.uri?eid=2-s2.0-85079128070&doi=10.1007%2fs10620-020-06110-y&partnerID=40&md5=2de64b3a156bd8c38995228ee37707dd		2020	15.09.2022	Scopus	800-817		3	65												Include for screening
RMC	journalArticle	2020	Dillon, S.M.; Wilson, C.C.	What is the collective effect of aging and HIV on the gut microbiome?	Current Opinion in HIV and AIDS			10.1097/COH.0000000000000611	https://www.scopus.com/inward/record.uri?eid=2-s2.0-85078816453&doi=10.1097%2fCOH.0000000000000611&partnerID=40&md5=a882d250c3e84905b281ef11a73b8c5b		2020	15.09.2022	Scopus	94-100		2	15												Include for screening
RMC	journalArticle	2020	Tenore, S.D.B.; Avelino-Silva, V.I.; Costa, P.R.; Franco, L.M.; Sabino, E.C.; Kalil, J.; Cerqueira, N.B.; Nakagawa, Z.; Kallas, E.G.	Immune effects of Lactobacillus casei Shirota in treated HIV-infected patients with poor CD4+ T-cell recovery	AIDS			10.1097/QAD.0000000000002420	https://www.scopus.com/inward/record.uri?eid=2-s2.0-85078692688&doi=10.1097%2fQAD.0000000000002420&partnerID=40&md5=4d2da47fc0397d3c407c6d1eff5ffbd4		2020	15.09.2022	Scopus	381-389		3	34												Include for screening
RMC	journalArticle	2020	Singhvi, N.; Gupta, V.; Gaur, M.; Sharma, V.; Puri, A.; Singh, Y.; Dubey, G.P.; Lal, R.	Interplay of Human Gut Microbiome in Health and Wellness	Indian Journal of Microbiology			10.1007/s12088-019-00825-x	https://www.scopus.com/inward/record.uri?eid=2-s2.0-85074566533&doi=10.1007%2fs12088-019-00825-x&partnerID=40&md5=e6104f942fe421f14575b9070e5b7446		2020	15.09.2022	Scopus	26-36		1	60												Include for screening
RMC	journalArticle	2020	García-Peñarrubia, P.; Ruiz-Alcaraz, A.J.; Martínez-Esparza, M.; Marín, P.; Machado-Linde, F.	Hypothetical roadmap towards endometriosis: Prenatal endocrine-disrupting chemical pollutant exposure, anogenital distance, gut-genital microbiota and subclinical infections	Human Reproduction Update			10.1093/humupd/dmz044	https://www.scopus.com/inward/record.uri?eid=2-s2.0-85081623491&doi=10.1093%2fhumupd%2fdmz044&partnerID=40&md5=6d551293cb42d2eb45f50ade0e9041c0		2020	15.09.2022	Scopus	214-246		2	26												Include for screening
RMC	journalArticle	2020	Yang, L.; Dunlap, D.G.; Qin, S.; Fitch, A.; Li, K.; Koch, C.D.; Nouraie, M.; DeSensi, R.; Ho, K.S.; Martinson, J.J.; Methé, B.; Morris, A.	Alterations in oral microbiota in HIV are related to decreased pulmonary function	American Journal of Respiratory and Critical Care Medicine			10.1164/rccm.201905-1016OC	https://www.scopus.com/inward/record.uri?eid=2-s2.0-85079349728&doi=10.1164%2frccm.201905-1016OC&partnerID=40&md5=36bbcecd6802d11df5b27fe06eeb3563		2020	15.09.2022	Scopus	445-457		4	201												Include for screening
RMC	journalArticle	2020	Fulcher, J.A.	Is the oral microbiome important in HIV-associated inflammation?	mSphere			10.1128/MSPHERE.00034-20	https://www.scopus.com/inward/record.uri?eid=2-s2.0-85079060436&doi=10.1128%2fMSPHERE.00034-20&partnerID=40&md5=8489902620ca473c5665358cb5831d5a		2020	15.09.2022	Scopus			1	5												Duplicate- remove
RMC	journalArticle	2020	Reikvam, D.H.; Meyer-Myklestad, M.H.; Trøseid, M.; Stiksrud, B.	Probiotics to manage inflammation in HIV infection	Current Opinion in Infectious Diseases			10.1097/QCO.0000000000000612	https://www.scopus.com/inward/record.uri?eid=2-s2.0-85077222941&doi=10.1097%2fQCO.0000000000000612&partnerID=40&md5=5ea145ce8672ce6d011bedd86601b623		2020	15.09.2022	Scopus	34-43		1	33												Duplicate- remove
RMC	journalArticle	2020	Harkins, C.P.; Kong, H.H.; Segre, J.A.	Manipulating the Human Microbiome to Manage Disease	JAMA - Journal of the American Medical Association			10.1001/jama.2019.19602	https://www.scopus.com/inward/record.uri?eid=2-s2.0-85077312819&doi=10.1001%2fjama.2019.19602&partnerID=40&md5=9576786276cbc55574421e3b8570518c		2020	15.09.2022	Scopus	303-304		4	323												Include for screening
RMC	journalArticle	2020	Meng, J.; Banerjee, S.; Zhang, L.; Sindberg, G.; Moidunny, S.; Li, B.; Robbins, D.J.; Girotra, M.; Segura, B.; Ramakrishnan, S.; Roy, S.	Opioids Impair Intestinal Epithelial Repair in HIV-Infected Humanized Mice	Frontiers in Immunology			10.3389/fimmu.2019.02999	https://www.scopus.com/inward/record.uri?eid=2-s2.0-85078848391&doi=10.3389%2ffimmu.2019.02999&partnerID=40&md5=e93d2cb445325906d4c47a6c83f126d2		2020	15.09.2022	Scopus				10												Include for screening
RMC	journalArticle	2020	Piekarska, A.; Panasiuk, A.; Stępień, P.M.	Clinical practice guidelines for Clostridioides (Clostridium) difficile infection and fecal microbiota transplant protocol - recommendations of the Polish Society od Epidemiology and Infectious Diseases	Przeglad epidemiologiczny			10.32394/pe.74.06	https://www.scopus.com/inward/record.uri?eid=2-s2.0-85102764344&doi=10.32394%2fpe.74.06&partnerID=40&md5=cf4f4b07bbf75bfb0aeff097ca87eac1		2020	15.09.2022	Scopus	69-87		1	74												Include for screening
RMC	journalArticle	2020	Ding, X.; Jian, T.; Li, J.; Lv, H.; Tong, B.; Li, J.; Meng, X.; Ren, B.; Chen, J.	Chicoric Acid Ameliorates Nonalcoholic Fatty Liver Disease via the AMPK/Nrf2/NF κ B Signaling Pathway and Restores Gut Microbiota in High-Fat-Diet-Fed Mice	Oxidative Medicine and Cellular Longevity			10.1155/2020/9734560	https://www.scopus.com/inward/record.uri?eid=2-s2.0-85096348043&doi=10.1155%2f2020%2f9734560&partnerID=40&md5=8f2693ee8ee7007cc4faf93778061c59		2020	15.09.2022	Scopus				2020												Include for screening
RMC	journalArticle	2020	Epeldegui, M.; Hussain, S.K.	The role of microbial translocation and immune activation in aids-associated non-hodgkin lymphoma pathogenesis: What have we learned?	Critical Reviews in Immunology			10.1615/CritRevImmunol.2020033319	https://www.scopus.com/inward/record.uri?eid=2-s2.0-85084840788&doi=10.1615%2fCritRevImmunol.2020033319&partnerID=40&md5=47cd04420baa388234cf6bab7da73e78		2020	15.09.2022	Scopus	41-51		1	40												Duplicate- remove
RMC	journalArticle	2020	Chin, V.K.; Yong, V.C.; Chong, P.P.; Amin Nordin, S.; Basir, R.; Abdullah, M.	Mycobiome in the Gut: A Multiperspective Review	Mediators of Inflammation			10.1155/2020/9560684	https://www.scopus.com/inward/record.uri?eid=2-s2.0-85083716559&doi=10.1155%2f2020%2f9560684&partnerID=40&md5=123c369a507c44eee04927aef5cb4965		2020	15.09.2022	Scopus				2020												Include for screening
RMC	journalArticle	2020	Raehtz, K.D.; Barrenäs, F.; Xu, C.; Busman-Sahay, K.; Valentine, A.; Law, L.; Ma, D.; Policicchio, B.B.; Wijewardana, V.; Brocca-Cofano, E.; Trichel, A.; Gale, M.; Keele, B.F.; Estes, J.D.; Apetrei, C.; Pandrea, I.	African green monkeys avoid SIV disease progression by preventing intestinal dysfunction and maintaining mucosal barrier integrity	PLoS Pathogens			10.1371/journal.ppat.1008333	https://www.scopus.com/inward/record.uri?eid=2-s2.0-85082095401&doi=10.1371%2fjournal.ppat.1008333&partnerID=40&md5=9200b0a9d87340a7467d2903873a7410		2020	15.09.2022	Scopus			3	16												Duplicate- remove
RMC	journalArticle	2020	Fulcher, J.A.	Is the oral microbiome important in HIV-associated inflammation?	mSphere			10.1128/mSphere.0034-20	https://www.scopus.com/inward/record.uri?eid=2-s2.0-85081996151&doi=10.1128%2fmSphere.0034-20&partnerID=40&md5=503a8e197b1d308a55b562a6740628da		2020	15.09.2022	Scopus			1	5												Duplicate- remove
RMC	journalArticle	2020	Annavajhala, M.K.; Khan, S.D.; Sullivan, S.B.; Shah, J.; Pass, L.; Kister, K.; Kunen, H.; Chiang, V.; Monnot, G.C.; Ricupero, C.L.; Mazur, R.A.; Gordon, P.; Jong, A.; Wadhwa, S.; Yin, M.T.; Demmer, R.T.; Uhlemann, A.-C.	Oral and gut microbial diversity and immune regulation in patients with HIV on antiretroviral therapy	mSphere			10.1128/mSphere.0798-19	https://www.scopus.com/inward/record.uri?eid=2-s2.0-85079067039&doi=10.1128%2fmSphere.0798-19&partnerID=40&md5=df5348c46629799bb47e317359b930cb		2020	15.09.2022	Scopus			1	5												Include for screening
RMC	journalArticle	2020	Gogokhia, L.; Taur, Y.; Juluru, K.; Yagan, N.; Zhu, Y.-S.; Pamer, E.; Glesby, M.J.	Intestinal Dysbiosis and Markers of Systemic Inflammation in Viscerally and Generally Obese Persons Living with HIV	Journal of Acquired Immune Deficiency Syndromes			10.1097/QAI.0000000000002229	https://www.scopus.com/inward/record.uri?eid=2-s2.0-85076297267&doi=10.1097%2fQAI.0000000000002229&partnerID=40&md5=f09ff49894f85e862c0b4d52a698d31a		2020	15.09.2022	Scopus	81-89		1	83												Duplicate- remove
RMC	journalArticle	2020	Ganal-Vonarburg, S.C.; Duerr, C.U.	The interaction of intestinal microbiota and innate lymphoid cells in health and disease throughout life	Immunology			10.1111/imm.13138	https://www.scopus.com/inward/record.uri?eid=2-s2.0-85075762488&doi=10.1111%2fimm.13138&partnerID=40&md5=36a17a00f8af0e5cf4d3dc4052cbe906		2020	15.09.2022	Scopus	39-51		1	159												Include for screening
RMC	journalArticle	2019	Crakes, K.R.; Rocha, C.S.; Grishina, I.; Hirao, L.A.; Napoli, E.; Gaulke, C.A.; Fenton, A.; Datta, S.; Arredondo, J.; Marco, M.L.; Sankaran-Walters, S.; Cortopassi, G.; Giulivi, C.; Dandekar, S.	PPARα-targeted mitochondrial bioenergetics mediate repair of intestinal barriers at the host–microbe intersection during SIV infection	Proceedings of the National Academy of Sciences of the United States of America			10.1073/pnas.1908977116	https://www.scopus.com/inward/record.uri?eid=2-s2.0-85075962659&doi=10.1073%2fpnas.1908977116&partnerID=40&md5=942c70b9b0f28a56674a8d54eae1c974		2019	15.09.2022	Scopus	24819-24829		49	116												Include for screening
RMC	journalArticle	2019	Cook, R.R.; Fulcher, J.A.; Tobin, N.H.; Li, F.; Lee, D.J.; Woodward, C.; Javanbakht, M.; Brookmeyer, R.; Shoptaw, S.; Bolan, R.; Aldrovandi, G.M.; Gorbach, P.M.	Alterations to the Gastrointestinal Microbiome Associated with Methamphetamine Use among Young Men who have Sex with Men	Scientific Reports			10.1038/s41598-019-51142-8	https://www.scopus.com/inward/record.uri?eid=2-s2.0-85073448630&doi=10.1038%2fs41598-019-51142-8&partnerID=40&md5=eb46404a386f8a8d944f690d2b06688e		2019	15.09.2022	Scopus			1	9												Include for screening
RMC	journalArticle	2019	Pellicano, C.; Leodori, G.; Innocenti, G.P.; Gigante, A.; Rosato, E.	Microbiome, autoimmune diseases and HIV infection: Friends or foes?	Nutrients			10.3390/nu11112629	https://www.scopus.com/inward/record.uri?eid=2-s2.0-85074546278&doi=10.3390%2fnu11112629&partnerID=40&md5=48249fbe29acb94c4d6900725aa44e73		2019	15.09.2022	Scopus			11	11												Include for screening
RMC	journalArticle	2019	AKO, S.E.; AKUM, E.A.; NKENFOU, C.N.; ASSOB, J.C.N.; POKAM, T.B.	In-vitro susceptibility of gut pathobiont associated with microbial translocation to cotrimoxazole and antiretroviral	Scientific African			10.1016/j.sciaf.2019.e00192	https://www.scopus.com/inward/record.uri?eid=2-s2.0-85073671142&doi=10.1016%2fj.sciaf.2019.e00192&partnerID=40&md5=f0de83dbc89c78bdac42a522689fef48		2019	15.09.2022	Scopus				6												Include for screening
RMC	journalArticle	2019	Fontanelli Sulekova, L.; Gabrielli, S.; Furzi, F.; Milardi, G.L.; Biliotti, E.; De Angelis, M.; Iaiani, G.; Fimiani, C.; Maiorano, M.; Mattiucci, S.; Taliani, G.	Molecular characterization of Blastocystis subtypes in HIV-positive patients and evaluation of risk factors for colonization	BMC Infectious Diseases			10.1186/s12879-019-4537-7	https://www.scopus.com/inward/record.uri?eid=2-s2.0-85073743362&doi=10.1186%2fs12879-019-4537-7&partnerID=40&md5=3e31fef021c24614a6deffcafb763901		2019	15.09.2022	Scopus			1	19												Include for screening
RMC	journalArticle	2019	Liu, X.-Y.; Liu, D.; Lin, G.-P.; Wu, Y.-J.; Gao, L.-Y.; Ai, C.; Huang, Y.-F.; Wang, M.-F.; El-Seedi, H.R.; Chen, X.-H.; Zhao, C.	Anti-ageing and antioxidant effects of sulfate oligosaccharides from green algae Ulva lactuca and Enteromorpha prolifera in SAMP8 mice	International Journal of Biological Macromolecules			10.1016/j.ijbiomac.2019.07.195	https://www.scopus.com/inward/record.uri?eid=2-s2.0-85070602600&doi=10.1016%2fj.ijbiomac.2019.07.195&partnerID=40&md5=8f7f4f551f0aa995a4339ae15ee5b3dd		2019	15.09.2022	Scopus	342-351			139												Include for screening
RMC	journalArticle	2019	Lu, J.; Ma, S.-S.; Zhang, W.-Y.; Duan, J.-P.	Changes in peripheral blood inflammatory factors (TNF-a and IL-6) and intestinal flora in AIDS and HIV-positive individuals	Journal of Zhejiang University: Science B			10.1631/jzus.B1900075	https://www.scopus.com/inward/record.uri?eid=2-s2.0-85071749724&doi=10.1631%2fjzus.B1900075&partnerID=40&md5=f3c77af2365025a6f3f9753f32ffb8cd		2019	15.09.2022	Scopus	793-802		10	20			AIDS 和 HIV 阳性个体外周血炎症因子 (TNF-α 和 IL-6) 和肠道菌群的变化研究									Duplicate- remove
RMC	journalArticle	2019	Younas, M.; Psomas, C.; Reynes, C.; Cezar, R.; Kundura, L.; Portales, P.; Merle, C.; Atoui, N.; Fernandez, C.; Le Moing, V.; Barbuat, C.; Moranne, O.; Sotto, A.; Sabatier, R.; Fabbro, P.; Vincent, T.; Dunyach-Remy, C.; Winter, A.; Reynes, J.; Lavigne, J.-P.; Corbeau, P.	Microbial Translocation Is Linked to a Specific Immune Activation Profile in HIV-1-Infected Adults With Suppressed Viremia	Frontiers in Immunology			10.3389/fimmu.2019.02185	https://www.scopus.com/inward/record.uri?eid=2-s2.0-85072763248&doi=10.3389%2ffimmu.2019.02185&partnerID=40&md5=d266dad6aa4c691b4ca45af502b8a020		2019	15.09.2022	Scopus				10												Duplicate- remove
RMC	journalArticle	2019	Machiavelli, A.; Duarte, R.T.D.; Pires, M.M.D.S.; Zárate-Bladés, C.R.; Pinto, A.R.	The impact of in utero HIV exposure on gut microbiota, inflammation, and microbial translocation	Gut Microbes			10.1080/19490976.2018.1560768	https://www.scopus.com/inward/record.uri?eid=2-s2.0-85060238409&doi=10.1080%2f19490976.2018.1560768&partnerID=40&md5=0b27a91ec69d939500d17a68f77a9a29		2019	15.09.2022	Scopus	599-614		5	10												Include for screening
RMC	journalArticle	2019	Ortiz, A.M.; Flynn, J.K.; DiNapoli, S.R.; Sortino, O.; Vujkovic-Cvijin, I.; Belkaid, Y.; Sereti, I.; Brenchley, J.M.	Antiretroviral therapy administration in healthy rhesus macaques is associated with transient shifts in intestinal bacterial diversity and modest immunological perturbations	Journal of Virology			10.1128/JVI.00472-19	https://www.scopus.com/inward/record.uri?eid=2-s2.0-85071711318&doi=10.1128%2fJVI.00472-19&partnerID=40&md5=a586b63ae9dce7a77cfe51d3aad948ce		2019	15.09.2022	Scopus			18	93												Include for screening
RMC	journalArticle	2019	Moran, L.M.; McLaurin, K.A.; Booze, R.M.; Mactutus, C.F.	Neurorestoration of Sustained Attention in a Model of HIV-1 Associated Neurocognitive Disorders	Frontiers in Behavioral Neuroscience			10.3389/fnbeh.2019.00169	https://www.scopus.com/inward/record.uri?eid=2-s2.0-85072734142&doi=10.3389%2ffnbeh.2019.00169&partnerID=40&md5=ec280b2b113c937bcd04a1c333805773		2019	15.09.2022	Scopus				13												Include for screening
RMC	journalArticle	2019	Villanueva-Millán, M.J.; Pérez-Matute, P.; Recio-Fernández, E.; Lezana Rosales, J.-M.; Oteo, J.-A.	Characterization of gut microbiota composition in HIV-infected patients with metabolic syndrome	Journal of Physiology and Biochemistry			10.1007/s13105-019-00673-9	https://www.scopus.com/inward/record.uri?eid=2-s2.0-85071783732&doi=10.1007%2fs13105-019-00673-9&partnerID=40&md5=0fa554fce0f71843be84ca43f0d2602d		2019	15.09.2022	Scopus	299-309		3	75												Include for screening
RMC	journalArticle	2019	André, P.; Laugerette, F.; Féart, C.	Metabolic endotoxemia: A potential underlying mechanism of the relationship between dietary fat intake and risk for cognitive impairments in humans?	Nutrients			10.3390/nu11081887	https://www.scopus.com/inward/record.uri?eid=2-s2.0-85071282128&doi=10.3390%2fnu11081887&partnerID=40&md5=1a1f06684fed92e057d341a87a6bd709		2019	15.09.2022	Scopus			8	11												Include for screening
RMC	journalArticle	2019	Alzahrani, J.; Hussain, T.; Simar, D.; Palchaudhuri, R.; Abdel-Mohsen, M.; Crowe, S.M.; Mbogo, G.W.; Palmer, C.S.	Inflammatory and immunometabolic consequences of gut dysfunction in HIV: Parallels with IBD and implications for reservoir persistence and non-AIDS comorbidities	EBioMedicine			10.1016/j.ebiom.2019.07.027	https://www.scopus.com/inward/record.uri?eid=2-s2.0-85069613486&doi=10.1016%2fj.ebiom.2019.07.027&partnerID=40&md5=0d70819a1cf8d703ba7cec9ebd38f11a		2019	15.09.2022	Scopus	522-531			46												Duplicate- remove
RMC	journalArticle	2019	Qing, Y.; Xie, H.; Su, C.; Wang, Y.; Yu, Q.; Pang, Q.; Cui, F.	Gut Microbiome, Short-Chain Fatty Acids, and Mucosa Injury in Young Adults with Human Immunodeficiency Virus Infection	Digestive Diseases and Sciences			10.1007/s10620-018-5428-2	https://www.scopus.com/inward/record.uri?eid=2-s2.0-85058707582&doi=10.1007%2fs10620-018-5428-2&partnerID=40&md5=e21b8701415652125783a33485b88dde		2019	15.09.2022	Scopus	1830-1843		7	64												Include for screening
RMC	journalArticle	2019	Kardashian, A.; Ma, Y.; Yin, M.T.; Scherzer, R.; Nolan, O.; Aweeka, F.; Tien, P.C.; Price, J.C.	High Kynurenine:Tryptophan Ratio Is Associated with Liver Fibrosis in HIV-Monoinfected and HIV/Hepatitis C Virus-Coinfected Women	Open Forum Infectious Diseases			10.1093/ofid/ofz281	https://www.scopus.com/inward/record.uri?eid=2-s2.0-85081085718&doi=10.1093%2fofid%2fofz281&partnerID=40&md5=3f9380c88cdf9275828fd62b2d354a9b		2019	15.09.2022	Scopus			7	6												Include for screening
RMC	journalArticle	2019	Missailidis, C.; Sørensen, N.; Ashenafi, S.; Amogne, W.; Kassa, E.; Bekele, A.; Getachew, M.; Gebreselassie, N.; Aseffa, A.; Aderaye, G.; Andersson, J.; Brighenti, S.; Bergman, P.	Vitamin D and phenylbutyrate supplementation does not modulate gut derived immune activation in HIV-1	Nutrients			10.3390/nu11071675	https://www.scopus.com/inward/record.uri?eid=2-s2.0-85073282521&doi=10.3390%2fnu11071675&partnerID=40&md5=2685394531e3677f200a295a73b6f61e		2019	15.09.2022	Scopus			7	11												Duplicate- remove
RMC	journalArticle	2019	Santiago-Rodriguez, T.M.; Hollister, E.B.	Human virome and disease: High-throughput sequencing for virus discovery, identification of phage-bacteria dysbiosis and development of therapeutic approaches with emphasis on the human gut	Viruses			10.3390/v11070656	https://www.scopus.com/inward/record.uri?eid=2-s2.0-85072119320&doi=10.3390%2fv11070656&partnerID=40&md5=0b4662bf2a10bf3cbd2eba86832ad04b		2019	15.09.2022	Scopus			7	11												Include for screening
RMC	journalArticle	2019	Norins, L.C.	The Beehive Theory: Role of microorganisms in late sequelae of traumatic brain injury and chronic traumatic encephalopathy	Medical Hypotheses			10.1016/j.mehy.2019.04.019	https://www.scopus.com/inward/record.uri?eid=2-s2.0-85064746527&doi=10.1016%2fj.mehy.2019.04.019&partnerID=40&md5=8e5195e1215f40159e05fb66afe2c81d		2019	15.09.2022	Scopus	2024-05-01			128												Include for screening
RMC	journalArticle	2019	Vujkovic-Cvijin, I.; Somsouk, M.	HIV and the Gut Microbiota: Composition, Consequences, and Avenues for Amelioration	Current HIV/AIDS Reports			10.1007/s11904-019-00441-w	https://www.scopus.com/inward/record.uri?eid=2-s2.0-85065213798&doi=10.1007%2fs11904-019-00441-w&partnerID=40&md5=f1323e25bc171a07068868935e8b5d4d		2019	15.09.2022	Scopus	204-213		3	16												Include for screening
RMC	journalArticle	2019	Sindberg, G.M.; Callen, S.E.; Banerjee, S.; Meng, J.; Hale, V.L.; Hegde, R.; Cheney, P.D.; Villinger, F.; Roy, S.; Buch, S.	Morphine Potentiates Dysbiotic Microbial and Metabolic Shifts in Acute SIV Infection	Journal of Neuroimmune Pharmacology			10.1007/s11481-018-9805-6	https://www.scopus.com/inward/record.uri?eid=2-s2.0-85053814204&doi=10.1007%2fs11481-018-9805-6&partnerID=40&md5=af9b4e46aa79922da2ab22270190d608		2019	15.09.2022	Scopus	200-214		2	14												Include for screening
RMC	journalArticle	2019	Cheru, L.; Saylor, C.F.; Lo, J.	Gastrointestinal Barrier Breakdown and Adipose Tissue Inflammation	Current Obesity Reports			10.1007/s13679-019-00332-6	https://www.scopus.com/inward/record.uri?eid=2-s2.0-85069445422&doi=10.1007%2fs13679-019-00332-6&partnerID=40&md5=4db5946bbd9fc148f1f973223ee0ef66		2019	15.09.2022	Scopus	165-174		2	8												Duplicate- remove
RMC	journalArticle	2019	Sortino, O.; Hullsiek, K.H.; Richards, E.; Rupert, A.; Schminke, A.; Tetekpor, N.; Quinones, M.; Prosser, R.; Schacker, T.; Sereti, I.; Baker, J.V.	The effects of recombinant human lactoferrin on immune activation and the intestinal microbiome among persons living with human immunodeficiency virus and receiving antiretroviral therapy	Journal of Infectious Diseases			10.1093/infdis/jiz042	https://www.scopus.com/inward/record.uri?eid=2-s2.0-85066949855&doi=10.1093%2finfdis%2fjiz042&partnerID=40&md5=ccc5366000e462a2db515499e3d933d0		2019	15.09.2022	Scopus	1963-1968		12	219												Duplicate- remove
RMC	journalArticle	2019	Cornejo-Granados, F.; Calderón de la Barca, A.M.; Torres, N.; Martínez-Romero, E.; Torres, J.; López-Vidal, Y.; Soberón, X.; Partida-Martínez, L.P.; Pinto-Cardoso, S.; Alcaraz, L.D.; Pardo-López, L.; Canizales-Quinteros, S.; Puente, J.L.; Ochoa-Leyva, A.	Microbiome-MX 2018: microbiota and microbiome opportunities in Mexico, a megadiverse country	Research in Microbiology			10.1016/j.resmic.2019.03.001	https://www.scopus.com/inward/record.uri?eid=2-s2.0-85064323768&doi=10.1016%2fj.resmic.2019.03.001&partnerID=40&md5=493a4996a6d6e01e7b06862a2fb2066c		2019	15.09.2022	Scopus	235-241		2024-05-04	170												Include for screening
RMC	journalArticle	2019	Rocafort, M.; Noguera-Julian, M.; Rivera, J.; Pastor, L.; Guillén, Y.; Langhorst, J.; Parera, M.; Mandomando, I.; Carrillo, J.; Urrea, V.; Rodríguez, C.; Casadellà, M.; Calle, M.L.; Clotet, B.; Blanco, J.; Naniche, D.; Paredes, R.	Evolution of the gut microbiome following acute HIV-1 infection	Microbiome			10.1186/s40168-019-0687-5	https://www.scopus.com/inward/record.uri?eid=2-s2.0-85065659413&doi=10.1186%2fs40168-019-0687-5&partnerID=40&md5=c96346c165d9799f095ec6651b922bac		2019	15.09.2022	Scopus			1	7												Duplicate- remove
RMC	journalArticle	2019	Sinha, A.; Ma, Y.; Scherzer, R.; Rahalkar, S.; Neilan, B.D.; Crane, H.; Drozd, D.; Martin, J.; Deeks, S.G.; Hunt, P.; Hsue, P.Y.	Carnitine Is Associated With Atherosclerotic Risk and Myocardial Infarction in HIV-Infected Adults	Journal of the American Heart Association			10.1161/JAHA.118.011037	https://www.scopus.com/inward/record.uri?eid=2-s2.0-85065396700&doi=10.1161%2fJAHA.118.011037&partnerID=40&md5=86d8d668d46d5f6c9f021918f911ec3a		2019	15.09.2022	Scopus			9	8												Include for screening
RMC	journalArticle	2019	Seth, A.; Sherman, K.E.	Fatty liver disease in persons with HIV infection	Topics in Antiviral Medicine				https://www.scopus.com/inward/record.uri?eid=2-s2.0-85067283470&partnerID=40&md5=353201e159139131ce9051e8212e4517		2019	15.09.2022	Scopus	75-82		2	27												Include for screening
RMC	journalArticle	2019	Abdool Karim, S.S.; Baxter, C.; Passmore, J.-A.S.; McKinnon, L.R.; Williams, B.L.	The genital tract and rectal microbiomes: their role in HIV susceptibility and prevention in women	Journal of the International AIDS Society			10.1002/jia2.25300	https://www.scopus.com/inward/record.uri?eid=2-s2.0-85066805072&doi=10.1002%2fjia2.25300&partnerID=40&md5=61975357a4aa0d71ae579ba9e6d9a789		2019	15.09.2022	Scopus			5	22												Include for screening
RMC	journalArticle	2019	Weiner, L.D.; Retuerto, M.; Hager, C.L.; El Kamari, V.; Shan, L.; Sattar, A.; Kulkarni, M.; Funderburg, N.; Ghannoum, M.A.; Dirajlal-Fargo, S.; McComsey, G.A.	Fungal Translocation Is Associated with Immune Activation and Systemic Inflammation in Treated HIV	AIDS Research and Human Retroviruses			10.1089/aid.2018.0252	https://www.scopus.com/inward/record.uri?eid=2-s2.0-85065179440&doi=10.1089%2faid.2018.0252&partnerID=40&md5=16a49de8fba8cb80a46cd4b6bd10c0fd		2019	15.09.2022	Scopus	461-472		5	35												Duplicate- remove
RMC	journalArticle	2019	Sessa, L.; Reddel, S.; Manno, E.; Quagliariello, A.; Cotugno, N.; Del Chierico, F.; Amodio, D.; Capponi, C.; Leone, F.; Bernardi, S.; Rossi, P.; Putignani, L.; Palma, P.	Distinct gut microbiota profile in antiretroviral therapy-treated perinatally HIV-infected patients associated with cardiac and inflammatory biomarkers	AIDS			10.1097/QAD.0000000000002131	https://www.scopus.com/inward/record.uri?eid=2-s2.0-85064239220&doi=10.1097%2fQAD.0000000000002131&partnerID=40&md5=87cb82a14fdb3101efb88141f2479996		2019	15.09.2022	Scopus	1001-1011		6	33												Duplicate- remove
RMC	journalArticle	2019	Huang, S.-F.; Yang, Y.-Y.; Chou, K.-T.; Fung, C.-P.; Wang, F.-D.; Su, W.-J.	Systemic proinflammation after Mycobacterium tuberculosis infection was correlated to the gut microbiome in HIV-uninfected humans	European Journal of Clinical Investigation			10.1111/eci.13068	https://www.scopus.com/inward/record.uri?eid=2-s2.0-85062983701&doi=10.1111%2feci.13068&partnerID=40&md5=ec9b673f9934f71756d8d124dcc564bd		2019	15.09.2022	Scopus			5	49												Include for screening
RMC	journalArticle	2019	El Kamari, V.; Moser, C.; Hileman, C.O.; Currier, J.S.; Brown, T.T.; Johnston, L.; Hunt, P.W.; McComsey, G.A.	Lower pretreatment gut integrity is independently associated with fat gain on antiretroviral therapy	Clinical Infectious Diseases			10.1093/cid/ciy716	https://www.scopus.com/inward/record.uri?eid=2-s2.0-85064129697&doi=10.1093%2fcid%2fciy716&partnerID=40&md5=a4d1a701580deaf3d3ddb83718911fec		2019	15.09.2022	Scopus	1394-1401		8	68												Include for screening
RMC	journalArticle	2019	Bourke, C.D.; Gough, E.K.; Pimundu, G.; Shonhai, A.; Berejena, C.; Terry, L.; Baumard, L.; Choudhry, N.; Karmali, Y.; Bwakura-Dangarembizi, M.; Musiime, V.; Lutaakome, J.; Kekitiinwa, A.; Mutasa, K.; Szubert, A.J.; Spyer, M.J.; Deayton, J.R.; Glass, M.; Geum, H.M.; Pardieu, C.; Gibb, D.M.; Klein, N.; Edens, T.J.; Sarah Walker, A.; Manges, A.R.; Prendergast, A.J.	Cotrimoxazole reduces systemic inflammation in HIV infection by altering the gut microbiome and immune activation	Science Translational Medicine			10.1126/scitranslmed.aav0537	https://www.scopus.com/inward/record.uri?eid=2-s2.0-85064162062&doi=10.1126%2fscitranslmed.aav0537&partnerID=40&md5=6d88c140dc9298a76f616bc90f6e1f55		2019	15.09.2022	Scopus			486	11												Include for screening
RMC	journalArticle	2019	Maurice, J.B.; Garvey, L.; Tsochatzis, E.A.; Wiltshire, M.; Cooke, G.; Guppy, N.; McDonald, J.; Marchesi, J.; Nelson, M.; Kelleher, P.; Goldin, R.; Thursz, M.; Lemoine, M.	Monocyte-macrophage activation is associated with nonalcoholic fatty liver disease and liver fibrosis in HIV monoinfection independently of the gut microbiome and bacterial translocation	AIDS			10.1097/QAD.0000000000002133	https://www.scopus.com/inward/record.uri?eid=2-s2.0-85063272214&doi=10.1097%2fQAD.0000000000002133&partnerID=40&md5=8d94ed1ca4c613dfc6b9fc3320e23248		2019	15.09.2022	Scopus	805-814		5	33												Duplicate- remove
RMC	journalArticle	2019	Storm-Larsen, C.; Stiksrud, B.; Eriksen, C.; Nowak, P.; Holm, K.; Thalme, A.; Dyrhol-Riise, A.M.; Brix, S.; Hov, J.R.; Trseid, M.	Microbial translocation revisited: Targeting the endotoxic potential of gut microbes in HIV-infected individuals	AIDS			10.1097/QAD.0000000000002087	https://www.scopus.com/inward/record.uri?eid=2-s2.0-85062427797&doi=10.1097%2fQAD.0000000000002087&partnerID=40&md5=f8fab757e496fda144f6db9859460048		2019	15.09.2022	Scopus	645-653		4	33												Include for screening
RMC	journalArticle	2019	Shenoy, M.K.; Fadrosh, D.W.; Lin, D.L.; Worodria, W.; Byanyima, P.; Musisi, E.; Kaswabuli, S.; Zawedde, J.; Sanyu, I.; Chang, E.; Fong, S.; McCauley, K.; Davis, J.L.; Huang, L.; Lynch, S.V.	Gut microbiota in HIV-pneumonia patients is related to peripheral CD4 counts, lung microbiota, and in vitro macrophage dysfunction	Microbiome			10.1186/s40168-019-0651-4	https://www.scopus.com/inward/record.uri?eid=2-s2.0-85062827280&doi=10.1186%2fs40168-019-0651-4&partnerID=40&md5=c450487e9d4039f74f8685b053326876		2019	15.09.2022	Scopus			1	7												Include for screening
RMC	journalArticle	2019	Sui, Y.; Lewis, G.K.; Wang, Y.; Berckmueller, K.; Frey, B.; Dzutsev, A.; Vargas-Inchaustegui, D.; Mohanram, V.; Musich, T.; Shen, X.; DeVico, A.; Fouts, T.; Venzon, D.; Kirk, J.; Waters, R.C.; Talton, J.; Klinman, D.; Clements, J.; Tomaras, G.D.; Franchini, G.; Robert-Guroff, M.; Trinchieri, G.; Gallo, R.C.; Berzofsky, J.A.	Mucosal vaccine efficacy against intrarectal SHIV is independent of anti-Env antibody response	Journal of Clinical Investigation			10.1172/JCI122110	https://www.scopus.com/inward/record.uri?eid=2-s2.0-85062400881&doi=10.1172%2fJCI122110&partnerID=40&md5=a487b3d0aacf14daacc3aca3c3820bc7		2019	15.09.2022	Scopus	1314-1328		3	129												Include for screening
RMC	journalArticle	2019	Lewy, T.; Hong, B.-Y.; Weiser, B.; Burger, H.; Tremain, A.; Weinstock, G.; Anastos, K.; George, M.D.	Oral Microbiome in HIV-Infected Women: Shifts in the Abundance of Pathogenic and Beneficial Bacteria Are Associated with Aging, HIV Load, CD4 Count, and Antiretroviral Therapy	AIDS Research and Human Retroviruses			10.1089/aid.2017.0200	https://www.scopus.com/inward/record.uri?eid=2-s2.0-85062397538&doi=10.1089%2faid.2017.0200&partnerID=40&md5=83256ba7243a2f306802de78b2b38c73		2019	15.09.2022	Scopus	276-286		3	35												Duplicate- remove
RMC	journalArticle	2019	Kang, Y.; Cai, Y.	Altered Gut Microbiota in HIV Infection: Future Perspective of Fecal Microbiota Transplantation Therapy	AIDS Research and Human Retroviruses			10.1089/aid.2017.0268	https://www.scopus.com/inward/record.uri?eid=2-s2.0-85059605663&doi=10.1089%2faid.2017.0268&partnerID=40&md5=e6333449e5436d566bbae51e47efd0e7		2019	15.09.2022	Scopus	229-235		3	35												Include for screening
RMC	journalArticle	2019	Liu, J.; Johnson, R.; Dillon, S.; Kroehl, M.; Frank, D.N.; Tuncil, Y.E.; Zhang, X.; Ir, D.; Robertson, C.E.; Seifert, S.; Higgins, J.; Hamaker, B.; Wilson, C.C.; Erlandson, K.M.	Among older adults, age-related changes in the stool microbiome differ by HIV-1 serostatus	EBioMedicine			10.1016/j.ebiom.2019.01.033	https://www.scopus.com/inward/record.uri?eid=2-s2.0-85060332838&doi=10.1016%2fj.ebiom.2019.01.033&partnerID=40&md5=bc28fd192cd636f5544b070c6cba7231		2019	15.09.2022	Scopus	583-594			40												Duplicate- remove
RMC	journalArticle	2019	Hatton, G.B.; Madla, C.M.; Rabbie, S.C.; Basit, A.W.	Gut reaction: impact of systemic diseases on gastrointestinal physiology and drug absorption	Drug Discovery Today			10.1016/j.drudis.2018.11.009	https://www.scopus.com/inward/record.uri?eid=2-s2.0-85057464430&doi=10.1016%2fj.drudis.2018.11.009&partnerID=40&md5=c36dd09e670af16dea91f1ebbb47f4a4		2019	15.09.2022	Scopus	417-427		2	24												Include for screening
RMC	journalArticle	2019	Mendez, R.; Banerjee, S.; Bhattacharya, S.K.; Banerjee, S.	Lung inflammation and disease: A perspective on microbial homeostasis and metabolism	IUBMB Life			10.1002/iub.1969	https://www.scopus.com/inward/record.uri?eid=2-s2.0-85056894437&doi=10.1002%2fiub.1969&partnerID=40&md5=17abe85a90f17c141f54aa6dbb0d3e3b		2019	15.09.2022	Scopus	152-165		2	71												Include for screening
RMC	journalArticle	2019	Kehrmann, J.; Menzel, J.; Saeedghalati, M.; Obeid, R.; Schulze, C.; Holzendorf, V.; Farahpour, F.; Reinsch, N.; Klein-Hitpass, L.; Streeck, H.; Hoffmann, D.; Buer, J.; Esser, S.	Gut Microbiota in Human Immunodeficiency Virus-Infected Individuals Linked to Coronary Heart Disease	Journal of Infectious Diseases			10.1093/infdis/jiy524	https://www.scopus.com/inward/record.uri?eid=2-s2.0-85059796964&doi=10.1093%2finfdis%2fjiy524&partnerID=40&md5=722c170b7a7e4aebf036e1c2c3a73fda		2019	15.09.2022	Scopus	497-508		3	219												Include for screening
RMC	journalArticle	2019	Liu, H.; Gu, R.; Li, W.; Zhou, W.; Cong, Z.; Xue, J.; Liu, Y.; Wei, Q.; Zhou, Y.	Lactobacillus rhamnosus GG attenuates tenofovir disoproxil fumarate-induced bone loss in male mice via gut-microbiota-dependent anti-inflammation	Therapeutic Advances in Chronic Disease			10.1177/2040622319860653	https://www.scopus.com/inward/record.uri?eid=2-s2.0-85096393205&doi=10.1177%2f2040622319860653&partnerID=40&md5=0159cb0612db865eee99b9e3af2f9cb3		2019	15.09.2022	Scopus				10												Include for screening
RMC	bookSection	2019	Pérez-Matute, P.; Íñiguez, M.; Villanueva-Millán, M.J.; Oteo, J.A.	The oral, genital and gut microbiome in HIV infection	Microbiome and Metabolome in Diagnosis, Therapy, and other Strategic Applications				https://www.scopus.com/inward/record.uri?eid=2-s2.0-85082452434&doi=10.1016%2fB978-0-12-815249-2.00032-4&partnerID=40&md5=a9791adf55a2066a58afaea1b9165383		2019	15.09.2022	Scopus	307-323										DOI: 10.1016/B978-0-12-815249-2.00032-4					Include for screening
RMC	journalArticle	2019	Dyachenko, A.; Vasiliev, Y.; Dyachenko, P.	Effect of probiotics on altered gut microflora in patients with severe systemic inflammatory response syndrome	Wiadomosci lekarskie (Warsaw, Poland : 1960)			10.36740/wlek201912116	https://www.scopus.com/inward/record.uri?eid=2-s2.0-85081041513&doi=10.36740%2fwlek201912116&partnerID=40&md5=c8e81b5b70f08696abe4f5b19444b4a7		2019	15.09.2022	Scopus	2354-2360		12 cz 1	72												Include for screening
RMC	journalArticle	2019	Lujána, J.A.; Rugelesa, M.T.; Tabordaa, N.A.	Contribution of the microbiota to intestinal homeostasis and its role in the pathogenesis of HIV-1 infection	Current HIV Research			10.2174/1570162X17666190311114808	https://www.scopus.com/inward/record.uri?eid=2-s2.0-85073298862&doi=10.2174%2f1570162X17666190311114808&partnerID=40&md5=208ddf3088a3d51bc67c1db9182f3bae		2019	15.09.2022	Scopus	13-25		1	17												Duplicate- remove
RMC	journalArticle	2019	Panza, F.; Lozupone, M.; Solfrizzi, V.; Watling, M.; Imbimbo, B.P.	Time to test antibacterial therapy in Alzheimer's disease	Brain			10.1093/brain/awz244	https://www.scopus.com/inward/record.uri?eid=2-s2.0-85072717940&doi=10.1093%2fbrain%2fawz244&partnerID=40&md5=2044f0f6ac5531295c827b6183b40330		2019	15.09.2022	Scopus	2905-2929		10	142												Include for screening
RMC	journalArticle	2019	Bourke, C.D.; Jones, K.D.J.; Prendergast, A.J.	Current understanding of innate immune cell dysfunction in childhood undernutrition	Frontiers in Immunology			10.3389/fimmu.2019.01728	https://www.scopus.com/inward/record.uri?eid=2-s2.0-85071538007&doi=10.3389%2ffimmu.2019.01728&partnerID=40&md5=6b22df9ef50d253a7da15779d3e3cbf7		2019	15.09.2022	Scopus				10												Include for screening
RMC	journalArticle	2019	Ceccarelli, G.; Statzu, M.; Santinelli, L.; Pinacchio, C.; Bitossi, C.; Cavallari, E.N.; Vullo, V.; Scagnolari, C.; d’Ettorre, G.	Challenges in the management of HIV infection: update on the role of probiotic supplementation as a possible complementary therapeutic strategy for cART treated people living with HIV/AIDS	Expert Opinion on Biological Therapy			10.1080/14712598.2019.1638907	https://www.scopus.com/inward/record.uri?eid=2-s2.0-85070838035&doi=10.1080%2f14712598.2019.1638907&partnerID=40&md5=6e92c8648432f0600313cdcd87a3aaf2		2019	15.09.2022	Scopus	949-965		9	19												Include for screening
RMC	journalArticle	2019	Li, N.; Ma, W.-T.; Pang, M.; Fan, Q.-L.; Hua, J.-L.	The commensal microbiota and viral infection: A comprehensive review	Frontiers in Immunology			10.3389/fimmu.2019.01551	https://www.scopus.com/inward/record.uri?eid=2-s2.0-85069437158&doi=10.3389%2ffimmu.2019.01551&partnerID=40&md5=0463704c7b8c629e17672b9ea985691c		2019	15.09.2022	Scopus			JULY	10												Include for screening
RMC	journalArticle	2019	Herrera, S.; Martínez-Sanz, J.; Serrano-Villar, S.	HIV, cancer, and the microbiota: Common pathways influencing different diseases	Frontiers in Immunology			10.3389/fimmu.2019.01466	https://www.scopus.com/inward/record.uri?eid=2-s2.0-85069045581&doi=10.3389%2ffimmu.2019.01466&partnerID=40&md5=a15e536398d888bd588be31d78f2d7a7		2019	15.09.2022	Scopus			JUN	10												Include for screening
RMC	journalArticle	2019	Crakes, K.R.; Jiang, G.	Gut microbiome alterations during HIV/SIV infection: Implications for HIV cure	Frontiers in Microbiology			10.3389/fmicb.2019.01104	https://www.scopus.com/inward/record.uri?eid=2-s2.0-85068678291&doi=10.3389%2ffmicb.2019.01104&partnerID=40&md5=0a2a1f5b473f39ce9069603a614f51c6		2019	15.09.2022	Scopus			MAY	10												Include for screening
RMC	journalArticle	2019	Wang, Z.; Qi, Q.	Gut microbial metabolites associated with HIV infection	Future Virology			10.2217/fvl-2019-0002	https://www.scopus.com/inward/record.uri?eid=2-s2.0-85067125426&doi=10.2217%2ffvl-2019-0002&partnerID=40&md5=6676f354d9639694cda187101e1a8252		2019	15.09.2022	Scopus	335-347		5	14												Include for screening
RMC	journalArticle	2019	Castleman, M.J.; Dillon, S.M.; Purba, C.M.; Cogswell, A.C.; Kibbie, J.J.; McCarter, M.D.; Santiago, M.L.; Barker, E.; Wilson, C.C.	Commensal and pathogenic bacteria indirectly induce IL-22 but not IFNγ production from human colonic ILC3s via multiple mechanisms	Frontiers in Immunology			10.3389/fimmu.2019.00649	https://www.scopus.com/inward/record.uri?eid=2-s2.0-85064853337&doi=10.3389%2ffimmu.2019.00649&partnerID=40&md5=bb1d11358cbdae9e83e610ae1a7c6769		2019	15.09.2022	Scopus			MAR	10												Include for screening
RMC	journalArticle	2019	Hensley-McBain, T.; Wu, M.C.; Manuzak, J.A.; Cheu, R.K.; Gustin, A.; Driscoll, C.B.; Zevin, A.S.; Miller, C.J.; Coronado, E.; Smith, E.; Chang, J.; Gale, M.; Somsouk, M.; Burgener, A.D.; Hunt, P.W.; Hope, T.J.; Collier, A.C.; Klatt, N.R.	Increased mucosal neutrophil survival is associated with altered microbiota in HIV infection	PLoS Pathogens			10.1371/journal.ppat.1007672	https://www.scopus.com/inward/record.uri?eid=2-s2.0-85064836781&doi=10.1371%2fjournal.ppat.1007672&partnerID=40&md5=f99a0ee0bdb211092d3a930173ada8d9		2019	15.09.2022	Scopus			4	15												Duplicate- remove
RMC	journalArticle	2019	Ramendra, R.; Isnard, S.; Mehraj, V.; Chen, J.; Zhang, Y.; Finkelman, M.; Routy, J.-P.	Circulating LPS and (1→3)-β-D-glucan: A folie à deux contributing to HIV-associated immune activation	Frontiers in Immunology			10.3389/fimmu.2019.00465	https://www.scopus.com/inward/record.uri?eid=2-s2.0-85064721931&doi=10.3389%2ffimmu.2019.00465&partnerID=40&md5=0ad0796193fe0639da6075feb60b534f		2019	15.09.2022	Scopus			MAR	10												Include for screening
RMC	journalArticle	2019	Zhang, F.; Yang, J.; Ji, Y.; Sun, M.; Shen, J.; Sun, J.; Wang, J.; Liu, L.; Shen, Y.; Zhang, R.; Chen, J.; Lu, H.	Gut microbiota dysbiosis is not independently associated with neurocognitive impairment in people living with HIV	Frontiers in Microbiology			10.3389/fmicb.2018.03352	https://www.scopus.com/inward/record.uri?eid=2-s2.0-85064379954&doi=10.3389%2ffmicb.2018.03352&partnerID=40&md5=caf8d9c657077576ea6561bd31ef3df3		2019	15.09.2022	Scopus			JAN	10												Duplicate- remove
RMC	journalArticle	2019	Li, S.X.; Sen, S.; Schneider, J.M.; Xiong, K.-N.; Nusbacher, N.M.; Moreno-Huizar, N.; Shaffer, M.; Armstrong, A.J.S.; Severs, E.; Kuhn, K.; Neff, C.P.; McCarter, M.; Campbell, T.; Lozupone, C.A.; Palmer, B.E.	Gut microbiota from high-risk men who have sex with men drive immune activation in gnotobiotic mice and in vitro HIV infection	PLoS Pathogens			10.1371/journal.ppat.1007611	https://www.scopus.com/inward/record.uri?eid=2-s2.0-85064317158&doi=10.1371%2fjournal.ppat.1007611&partnerID=40&md5=a684d019d3c89ab3581933378420cb6b		2019	15.09.2022	Scopus			4	15												Duplicate- remove
RMC	journalArticle	2019	Rhoades, N.; Mendoza, N.; Jankeel, A.; Sureshchandra, S.; Alvarez, A.D.; Doratt, B.; Heidari, O.; Hagan, R.; Brown, B.; Scheibel, S.; Marbley, T.; Taylor, J.; Messaoudi, I.	Altered immunity and microbial dysbiosis in aged individuals with long-term controlled HIV infection	Frontiers in Immunology			10.3389/fimmu.2019.00463	https://www.scopus.com/inward/record.uri?eid=2-s2.0-85063969621&doi=10.3389%2ffimmu.2019.00463&partnerID=40&md5=806d82e2aede7083ae1c8f54ea1e244a		2019	15.09.2022	Scopus			MAR	10												Duplicate- remove
RMC	journalArticle	2019	Olsen, I.; Yamazaki, K.	Can oral bacteria affect the microbiome of the gut?	Journal of Oral Microbiology			10.1080/20002297.2019.1586422	https://www.scopus.com/inward/record.uri?eid=2-s2.0-85063064949&doi=10.1080%2f20002297.2019.1586422&partnerID=40&md5=ae785e739252f97c9b41165e1e87b3bd		2019	15.09.2022	Scopus			1	11												Include for screening
RMC	journalArticle	2019	Terciolo, C.; Dapoigny, M.; Andre, F.	Beneficial effects of Saccharomyces boulardii CNCM I-745 on clinical disorders associated with intestinal barrier disruption	Clinical and Experimental Gastroenterology			10.2147/CEG.S181590	https://www.scopus.com/inward/record.uri?eid=2-s2.0-85062803049&doi=10.2147%2fCEG.S181590&partnerID=40&md5=e43e3dcfb90829cf121e7f3a2d9e2bcc		2019	15.09.2022	Scopus	67-82			12												Include for screening
RMC	journalArticle	2019	Costiniuk, C.T.; Saneei, Z.; Routy, J.-P.; Margolese, S.; Mandarino, E.; Singer, J.; Lebouché, B.; Cox, J.; Szabo, J.; Brouillette, M.-J.; Klein, M.B.; Chomont, N.; Jenabian, M.-A.	Oral cannabinoids in people living with HIV on effective antiretroviral therapy: CTN PT028-study protocol for a pilot randomised trial to assess safety, tolerability and effect on immune activation	BMJ Open			10.1136/bmjopen-2018-024793	https://www.scopus.com/inward/record.uri?eid=2-s2.0-85060181290&doi=10.1136%2fbmjopen-2018-024793&partnerID=40&md5=fef2d1b437426591393ab7f0dde93f71		2019	15.09.2022	Scopus			1	9												Include for screening
RMC	journalArticle	2019	Mogilnicka, I.; Ufnal, M.	Gut mycobiota and fungal metabolites in human homeostasis	Current Drug Targets			10.2174/1389450119666180724125020	https://www.scopus.com/inward/record.uri?eid=2-s2.0-85060035979&doi=10.2174%2f1389450119666180724125020&partnerID=40&md5=743dcc2a5fdd6548302559967d11e002		2019	15.09.2022	Scopus	232-240		2	20												Include for screening
RMC	journalArticle	2019	Guillén, Y.; Noguera-Julian, M.; Rivera, J.; Casadellà, M.; Zevin, A.S.; Rocafort, M.; Parera, M.; Rodríguez, C.; Arumí, M.; Carrillo, J.; Mothe, B.; Estany, C.; Coll, J.; Bravo, I.; Herrero, C.; Saz, J.; Sirera, G.; Torrella, A.; Navarro, J.; Crespo, M.; Negredo, E.; Brander, C.; Blanco, J.; Calle, M.L.; Klatt, N.R.; Clotet, B.; Paredes, R.	Low nadir CD4+ T-cell counts predict gut dysbiosis in HIV-1 infection	Mucosal Immunology			10.1038/s41385-018-0083-7	https://www.scopus.com/inward/record.uri?eid=2-s2.0-85053299966&doi=10.1038%2fs41385-018-0083-7&partnerID=40&md5=f6420f6e3176b5115564b9dc20dc3316		2019	15.09.2022	Scopus	232-246		1	12												Duplicate- remove
RMC	journalArticle	2018	Dehhaghi, M.; Kazemi Shariat Panahi, H.; Guillemin, G.J.	Microorganisms’ footprint in neurodegenerative diseases	Frontiers in Cellular Neuroscience			10.3389/fncel.2018.00466	https://www.scopus.com/inward/record.uri?eid=2-s2.0-85058938033&doi=10.3389%2ffncel.2018.00466&partnerID=40&md5=5d5c3082a7fcae988d50a46ce28258f0		2018	15.09.2022	Scopus				12												Include for screening
RMC	journalArticle	2018	Kaur, U.S.; Shet, A.; Rajnala, N.; Gopalan, B.P.; Moar, P.; Himanshu, D.; Singh, B.P.; Chaturvedi, R.; Tandon, R.	High Abundance of genus Prevotella in the gut of perinatally HIV-infected children is associated with IP-10 levels despite therapy	Scientific Reports			10.1038/s41598-018-35877-4	https://www.scopus.com/inward/record.uri?eid=2-s2.0-85057723366&doi=10.1038%2fs41598-018-35877-4&partnerID=40&md5=e5bf10dfba0375c68cc256cb86855fac		2018	15.09.2022	Scopus			1	8												Include for screening
RMC	journalArticle	2018	Estrada, V.; Gonzalez, N.	Gut microbiota in diabetes and HIV: Inflammation is the link	EBioMedicine			10.1016/j.ebiom.2018.11.019	https://www.scopus.com/inward/record.uri?eid=2-s2.0-85056600592&doi=10.1016%2fj.ebiom.2018.11.019&partnerID=40&md5=fa8ec95b93593f6553b00af83ccdc107		2018	15.09.2022	Scopus	17-18			38												Duplicate- remove
RMC	journalArticle	2018	Ji, Y.; Zhang, F.; Zhang, R.; Shen, Y.; Liu, L.; Wang, J.; Yang, J.; Tang, Q.; Xun, J.; Qi, T.; Wang, Z.; Song, W.; Tang, Y.; Chen, J.; Lu, H.	Changes in intestinal microbiota in HIV-1-infected subjects following cART initiation: Influence of CD4+ T cell count article	Emerging Microbes and Infections			10.1038/s41426-018-0117-y	https://www.scopus.com/inward/record.uri?eid=2-s2.0-85048948019&doi=10.1038%2fs41426-018-0117-y&partnerID=40&md5=ce8fbbb551744b33b71b52cd10669f87		2018	15.09.2022	Scopus			1	7												Include for screening
RMC	journalArticle	2018	Hoel, H.; Hove-Skovsgaard, M.; Hov, J.R.; Gaardbo, J.C.; Holm, K.; Kummen, M.; Rudi, K.; Nwosu, F.; Valeur, Jø.; Gelpi, M.; Seljeflot, I.; Ueland, P.M.; Gerstoft, J.; Ullum, H.; Aukrust, P.; Nielsen, S.D.; Trøseid, M.	Impact of HIV and Type 2 diabetes on Gut Microbiota Diversity, Tryptophan Catabolism and Endothelial Dysfunction	Scientific Reports			10.1038/s41598-018-25168-3	https://www.scopus.com/inward/record.uri?eid=2-s2.0-85046345846&doi=10.1038%2fs41598-018-25168-3&partnerID=40&md5=e02d5a43bbc944189d208ea5547015a6		2018	15.09.2022	Scopus			1	8												Duplicate- remove
RMC	journalArticle	2018	Armstrong, A.J.S.; Shaffer, M.; Nusbacher, N.M.; Griesmer, C.; Fiorillo, S.; Schneider, J.M.; Preston Neff, C.; Li, S.X.; Fontenot, A.P.; Campbell, T.; Palmer, B.E.; Lozupone, C.A.	An exploration of Prevotella-rich microbiomes in HIV and men who have sex with men	Microbiome			10.1186/s40168-018-0580-7	https://www.scopus.com/inward/record.uri?eid=2-s2.0-85056097636&doi=10.1186%2fs40168-018-0580-7&partnerID=40&md5=6c840657c1e03eefaf8b7fa10c6588ac		2018	15.09.2022	Scopus			1	6												Include for screening
RMC	journalArticle	2018	Moon, J.-Y.; Zolnik, C.P.; Wang, Z.; Qiu, Y.; Usyk, M.; Wang, T.; Kizer, J.R.; Landay, A.L.; Kurland, I.J.; Anastos, K.; Kaplan, R.C.; Burk, R.D.; Qi, Q.	Gut microbiota and plasma metabolites associated with diabetes in women with, or at high risk for, HIV infection	EBioMedicine			10.1016/j.ebiom.2018.10.037	https://www.scopus.com/inward/record.uri?eid=2-s2.0-85055195855&doi=10.1016%2fj.ebiom.2018.10.037&partnerID=40&md5=4605a78e816376a6818d0d22defbb7b1		2018	15.09.2022	Scopus	392-400			37												Duplicate- remove
RMC	journalArticle	2018	Bourgi, K.; Wanjalla, C.; Koethe, J.R.	Inflammation and Metabolic Complications in HIV	Current HIV/AIDS Reports			10.1007/s11904-018-0411-2	https://www.scopus.com/inward/record.uri?eid=2-s2.0-85050926562&doi=10.1007%2fs11904-018-0411-2&partnerID=40&md5=e16ef6106d1dba4f6fbce719110c6768		2018	15.09.2022	Scopus	371-381		5	15												Duplicate- remove
RMC	journalArticle	2018	Wood, L.F.; Brown, B.P.; Lennard, K.; Karaoz, U.; Havyarimana, E.; Passmore, J.-A.S.; Hesseling, A.C.; Edlefsen, P.T.; Kuhn, L.; Mulder, N.; Brodie, E.L.; Sodora, D.L.; Jaspan, H.B.	Feeding-Related Gut Microbial Composition Associates with Peripheral T-Cell Activation and Mucosal Gene Expression in African Infants	Clinical Infectious Diseases			10.1093/cid/ciy265	https://www.scopus.com/inward/record.uri?eid=2-s2.0-85054269334&doi=10.1093%2fcid%2fciy265&partnerID=40&md5=3b47c694de404d37c176002aac657eb3		2018	15.09.2022	Scopus	1237-1246		8	67												Duplicate- remove
RMC	journalArticle	2018	Shan, Z.; Clish, C.B.; Hua, S.; Scott, J.M.; Hanna, D.B.; Burk, R.D.; Haberlen, S.A.; Shah, S.J.; Margolick, J.B.; Sears, C.L.; Post, W.S.; Landay, A.L.; Lazar, J.M.; Hodis, H.N.; Anastos, K.; Kaplan, R.C.; Qi, Q.	Gut microbial-related choline metabolite trimethylamine-N-oxide is associated with progression of carotid artery atherosclerosis in HIV infection	Journal of Infectious Diseases			10.1093/infdis/jiy356	https://www.scopus.com/inward/record.uri?eid=2-s2.0-85055188723&doi=10.1093%2finfdis%2fjiy356&partnerID=40&md5=ff978fe77eaf5886c3ebbb6fd8e9981d		2018	15.09.2022	Scopus	1474-1479		9	218												Include for screening
RMC	journalArticle	2018	Pedro, M.N.; Rocha, G.Z.; Guadagnini, D.; Santos, A.; Magro, D.O.; Assalin, H.B.; Oliveira, A.G.; Pedro, R.D.J.; Saad, M.J.A.	Insulin Resistance in HIV-Patients: Causes and Consequences	Frontiers in Endocrinology			10.3389/fendo.2018.00514	https://www.scopus.com/inward/record.uri?eid=2-s2.0-85055172254&doi=10.3389%2ffendo.2018.00514&partnerID=40&md5=ae94f96fc7f1835051745126c5da70bc		2018	15.09.2022	Scopus			SEP	9												Include for screening
RMC	journalArticle	2018	Schooley, R.T.	The human microbiome: Implications for health and disease, including HIV infection	Topics in Antiviral Medicine				https://www.scopus.com/inward/record.uri?eid=2-s2.0-85055905075&partnerID=40&md5=76a6228f356f015b4271d4ab05403595		2018	15.09.2022	Scopus	75-78		3	26												Include for screening
RMC	journalArticle	2018	Rizzetto, L.; Fava, F.; Tuohy, K.M.; Selmi, C.	Connecting the immune system, systemic chronic inflammation and the gut microbiome: The role of sex	Journal of Autoimmunity			10.1016/j.jaut.2018.05.008	https://www.scopus.com/inward/record.uri?eid=2-s2.0-85048537672&doi=10.1016%2fj.jaut.2018.05.008&partnerID=40&md5=82bf528bbde142dae22036c060f5b5d8		2018	15.09.2022	Scopus	1934-12-01			92												Include for screening
RMC	journalArticle	2018	Vázquez-Castellanos, J.F.; Serrano-Villar, S.; Jiménez-Hernández, N.; Soto Del Rio, M.D.; Gayo, S.; Rojo, D.; Ferrer, M.; Barbas, C.; Moreno, S.; Estrada, V.; Rattei, T.; Latorre, A.; Moya, A.; Gosalbes, M.J.	Interplay between gut microbiota metabolism and inflammation in HIV infection	ISME Journal			10.1038/s41396-018-0151-8	https://www.scopus.com/inward/record.uri?eid=2-s2.0-85047251269&doi=10.1038%2fs41396-018-0151-8&partnerID=40&md5=416187420a472130677d7a45997bb872		2018	15.09.2022	Scopus	1964-1976		8	12												Include for screening
RMC	journalArticle	2018	Lu, W.; Feng, Y.; Jing, F.; Han, Y.; Lyu, N.; Liu, F.; Li, J.; Song, X.; Xie, J.; Qiu, Z.; Zhu, T.; Routy, B.; Routy, J.-P.; Li, T.; Zhu, B.	Association between gut microbiota and CD4 recovery in HIV-1 infected patients	Frontiers in Microbiology			10.3389/fmicb.2018.01451	https://www.scopus.com/inward/record.uri?eid=2-s2.0-85049402477&doi=10.3389%2ffmicb.2018.01451&partnerID=40&md5=95d402138d47efe29c16d55c1e22ca6e		2018	15.09.2022	Scopus			JUL	9												Duplicate- remove
RMC	journalArticle	2018	Sui, Y.; Dzutsev, A.; Venzon, D.; Frey, B.; Thovarai, V.; Trinchieri, G.; Berzofsky, J.A.	Influence of gut microbiome on mucosal immune activation and SHIV viral transmission in naive macaques article	Mucosal Immunology			10.1038/s41385-018-0029-0	https://www.scopus.com/inward/record.uri?eid=2-s2.0-85047961923&doi=10.1038%2fs41385-018-0029-0&partnerID=40&md5=e0b4ac2a889c38112d10ceae2d189f32		2018	15.09.2022	Scopus	1219-1229		4	11												Include for screening
RMC	journalArticle	2018	Penny, H.A.; Hodge, S.H.; Hepworth, M.R.	Orchestration of intestinal homeostasis and tolerance by group 3 innate lymphoid cells	Seminars in Immunopathology			10.1007/s00281-018-0687-8	https://www.scopus.com/inward/record.uri?eid=2-s2.0-85046694623&doi=10.1007%2fs00281-018-0687-8&partnerID=40&md5=c1acfbe3b4396661fbd213d0673f9498		2018	15.09.2022	Scopus	357-370		4	40												Include for screening
RMC	journalArticle	2018	Malik, F.; Mehdi, S.F.; Ali, H.; Patel, P.; Basharat, A.; Kumar, A.; Ashok, F.; Stein, J.; Brima, W.; Malhotra, P.; Roth, J.	Is metformin poised for a second career as an antimicrobial?	Diabetes/Metabolism Research and Reviews			10.1002/dmrr.2975	https://www.scopus.com/inward/record.uri?eid=2-s2.0-85042175346&doi=10.1002%2fdmrr.2975&partnerID=40&md5=2ec4d826e9338b21a89c3faca4347741		2018	15.09.2022	Scopus			4	34												Duplicate- remove
RMC	journalArticle	2018	Scagnolari, C.; Antonelli, G.	Type I interferon and HIV: Subtle balance between antiviral activity, immunopathogenesis and the microbiome	Cytokine and Growth Factor Reviews			10.1016/j.cytogfr.2018.03.003	https://www.scopus.com/inward/record.uri?eid=2-s2.0-85044332047&doi=10.1016%2fj.cytogfr.2018.03.003&partnerID=40&md5=f20439d6d18d17e4eb81a8f0771821a8		2018	15.09.2022	Scopus	19-31			40												Duplicate- remove
RMC	journalArticle	2018	Zhou, Y.; Ou, Z.; Tang, X.; Zhou, Y.; Xu, H.; Wang, X.; Li, K.; He, J.; Du, Y.; Wang, H.; Chen, Y.; Nie, Y.	Alterations in the gut microbiota of patients with acquired immune deficiency syndrome	Journal of Cellular and Molecular Medicine			10.1111/jcmm.13508	https://www.scopus.com/inward/record.uri?eid=2-s2.0-85041680474&doi=10.1111%2fjcmm.13508&partnerID=40&md5=a7e4839a0e326a760d50994d8e96de06		2018	15.09.2022	Scopus	2263-2271		4	22												Duplicate- remove
RMC	journalArticle	2018	Lozupone, C.A.	Unraveling interactions between the microbiome and the host immune system to decipher mechanisms of disease	mSystems			10.1128/mSystems.00183-1	https://www.scopus.com/inward/record.uri?eid=2-s2.0-85045185053&doi=10.1128%2fmSystems.00183-1&partnerID=40&md5=6e4ce7eb96463170fa6496e2e78425f4		2018	15.09.2022	Scopus			2	3												Include for screening
RMC	journalArticle	2018	Heeney, D.D.; Gareau, M.G.; Marco, M.L.	Intestinal Lactobacillus in health and disease, a driver or just along for the ride?	Current Opinion in Biotechnology			10.1016/j.copbio.2017.08.004	https://www.scopus.com/inward/record.uri?eid=2-s2.0-85028696126&doi=10.1016%2fj.copbio.2017.08.004&partnerID=40&md5=a98053c93706c1521218f7f1476c9d04		2018	15.09.2022	Scopus	140-147			49												Include for screening
RMC	journalArticle	2018	Tincati, C.; Merlini, E.; d'Arminio Monforte, A.; Marchetti, G.	Is weak CD4+ gain in the course of suppressive combination antiretroviral therapy for HIV infection a current clinical challenge? A case report and brief review of the literature	BMC infectious diseases			10.1186/s12879-017-2942-3	https://www.scopus.com/inward/record.uri?eid=2-s2.0-85051076014&doi=10.1186%2fs12879-017-2942-3&partnerID=40&md5=e09a72674164adf2382c633c09f26695		2018	15.09.2022	Scopus	8		1	18												Include for screening
RMC	journalArticle	2018	Arnbjerg, C.J.; Vestad, B.; Hov, J.R.; Pedersen, K.K.; Jespersen, S.; Johannesen, H.H.; Holm, K.; Halvorsen, B.; Fallentin, E.; Hansen, A.E.; Lange, T.; Kjær, A.; Trøseid, M.; Fischer, B.M.; Nielsen, S.D.	Effect of lactobacillus rhamnosus GG supplementation on intestinal inflammation assessed by PET/MRI scans and Gut microbiota composition in HIV-infected individuals	Journal of Acquired Immune Deficiency Syndromes			10.1097/QAI.0000000000001693	https://www.scopus.com/inward/record.uri?eid=2-s2.0-85062036846&doi=10.1097%2fQAI.0000000000001693&partnerID=40&md5=250149352b9f3e7309c001dee80c3c37		2018	15.09.2022	Scopus	450-457		4	78												Include for screening
RMC	journalArticle	2018	Missailidis, C.; Neogi, U.; Stenvinkel, P.; Trøseid, M.; Nowak, P.; Bergman, P.	The microbial metabolite trimethylamine-N-oxide in association with inflammation and microbial dysregulation in three HIV cohorts at various disease stages	AIDS			10.1097/QAD.0000000000001813	https://www.scopus.com/inward/record.uri?eid=2-s2.0-85056475332&doi=10.1097%2fQAD.0000000000001813&partnerID=40&md5=921133aa01704572f74e8753d9531314		2018	15.09.2022	Scopus	1589-1598		12	32												Include for screening
RMC	journalArticle	2018	Liu, G.; Huang, Y.; Zhai, L.	Impact of Nutritional and Environmental Factors on Inflammation, Oxidative Stress, and the Microbiome	BioMed Research International			10.1155/2018/5606845	https://www.scopus.com/inward/record.uri?eid=2-s2.0-85051572617&doi=10.1155%2f2018%2f5606845&partnerID=40&md5=5ea653a977d76992f1ff5df3b718e562		2018	15.09.2022	Scopus				2018												Include for screening
RMC	journalArticle	2018	Góralska, K.; Dzikowiec, M.	Role of microbiota in maintaining the homeostasis in the human body	Postepy Mikrobiologii				https://www.scopus.com/inward/record.uri?eid=2-s2.0-85050546124&partnerID=40&md5=fd21ad64fb1bfe578b04ab78f5ac04f0		2018	15.09.2022	Scopus	2024-11-05		1	57												Include for screening
RMC	journalArticle	2018	Koay, W.L.A.; Siems, L.V.; Persaud, D.	The microbiome and HIV persistence: Implications for viral remission and cure	Current Opinion in HIV and AIDS			10.1097/COH.0000000000000434	https://www.scopus.com/inward/record.uri?eid=2-s2.0-85036671007&doi=10.1097%2fCOH.0000000000000434&partnerID=40&md5=da64af22b1e25bb43c090dc12a9ec1ba		2018	15.09.2022	Scopus	61-68		1	13												Duplicate- remove
RMC	journalArticle	2018	Pinto-Cardoso, S.; Klatt, N.R.; Reyes-Terán, G.	Impact of antiretroviral drugs on the microbiome: Unknown answers to important questions	Current Opinion in HIV and AIDS			10.1097/COH.0000000000000428	https://www.scopus.com/inward/record.uri?eid=2-s2.0-85036645894&doi=10.1097%2fCOH.0000000000000428&partnerID=40&md5=78e1a004aaee0abc123c6179302321e9		2018	15.09.2022	Scopus	53-60		1	13												Include for screening
RMC	journalArticle	2018	Desai, S.N.; Landay, A.L.	HIV and aging: Role of the microbiome	Current Opinion in HIV and AIDS			10.1097/COH.0000000000000433	https://www.scopus.com/inward/record.uri?eid=2-s2.0-85036645181&doi=10.1097%2fCOH.0000000000000433&partnerID=40&md5=ff04689df705f63946a89b0cedd31ed2		2018	15.09.2022	Scopus	22-27		1	13												Duplicate- remove
RMC	journalArticle	2018	McGinty, T.; Mallon, P.W.G.	Fractures and the gut microbiome	Current Opinion in HIV and AIDS			10.1097/COH.0000000000000425	https://www.scopus.com/inward/record.uri?eid=2-s2.0-85036640845&doi=10.1097%2fCOH.0000000000000425&partnerID=40&md5=afd601c2f222ebd8227aa2cc1d72791a		2018	15.09.2022	Scopus	28-37		1	13												Include for screening
RMC	journalArticle	2018	Bandera, A.; De Benedetto, I.; Bozzi, G.; Gori, A.	Altered gut microbiome composition in HIV infection: Causes, effects and potential intervention	Current Opinion in HIV and AIDS			10.1097/COH.0000000000000429	https://www.scopus.com/inward/record.uri?eid=2-s2.0-85036630800&doi=10.1097%2fCOH.0000000000000429&partnerID=40&md5=41dc1ebd31c0437b0ed1c6eccdf0ad8e		2018	15.09.2022	Scopus	73-80		1	13												Duplicate- remove
RMC	journalArticle	2018	El-Far, M.; Tremblay, C.L.	Gut microbial diversity in HIV infection post combined antiretroviral therapy: A key target for prevention of cardiovascular disease	Current Opinion in HIV and AIDS			10.1097/COH.0000000000000426	https://www.scopus.com/inward/record.uri?eid=2-s2.0-85036630387&doi=10.1097%2fCOH.0000000000000426&partnerID=40&md5=15cbfeb8ebde5149b2b999c0e85fe146		2018	15.09.2022	Scopus	38-44		1	13												Include for screening
RMC	journalArticle	2017	Gonzalez-Martinez, C.; Kranzer, K.; McHugh, G.; Corbett, E.L.; Mujuru, H.; Nicol, M.P.; Rowland-Jones, S.; Rehman, A.M.; Gutteberg, T.J.; Flaegstad, T.; Odland, J.O.; Ferrand, R.A.; Bandason, T.; Cavanagh, P.; Dauya, E.; Majonga, E.; Makamure, B.; Mapurisa, G.N.; Mbhele, S.; Moyo, B.W.; Ngwira, L.G.; Rylance, J.; Simms, V.; Sovershaeva, E.; Weiss, H.A.; Yindom, L.-M.	Azithromycin versus placebo for the treatment of HIV-associated chronic lung disease in children and adolescents (BREATHE trial): Study protocol for a randomised controlled trial	Trials			10.1186/s13063-017-2344-2	https://www.scopus.com/inward/record.uri?eid=2-s2.0-85039547779&doi=10.1186%2fs13063-017-2344-2&partnerID=40&md5=7a05b778ca551f41ffcfa7f91669851c		2017	15.09.2022	Scopus			1	18												Include for screening
RMC	journalArticle	2017	Prattichizzo, F.; Micolucci, L.; Cricca, M.; De Carolis, S.; Mensà, E.; Ceriello, A.; Procopio, A.D.; Bonafè, M.; Olivieri, F.	Exosome-based immunomodulation during aging: A nano-perspective on inflamm-aging	Mechanisms of Ageing and Development			10.1016/j.mad.2017.02.008	https://www.scopus.com/inward/record.uri?eid=2-s2.0-85019770142&doi=10.1016%2fj.mad.2017.02.008&partnerID=40&md5=913e855142bdd0eab9569b5e753866d7		2017	15.09.2022	Scopus	44-53			168												Include for screening
RMC	journalArticle	2017	Ceccarelli, G.; Brenchley, J.M.; Cavallari, E.N.; Scheri, G.C.; Fratino, M.; Pinacchio, C.; Schietroma, I.; Fard, S.N.; Scagnolari, C.; Mezzaroma, I.; Vullo, V.; D’Ettorre, G.	Impact of high-dose multi-strain probiotic supplementation on neurocognitive performance and central nervous system immune activation of HIV-1 infected individuals	Nutrients			10.3390/nu9111269	https://www.scopus.com/inward/record.uri?eid=2-s2.0-85034952352&doi=10.3390%2fnu9111269&partnerID=40&md5=92101dcde1981ab397a2a1472f0317da		2017	15.09.2022	Scopus			11	9												Duplicate- remove
RMC	journalArticle	2017	Carding, S.R.; Davis, N.; Hoyles, L.	Review article: the human intestinal virome in health and disease	Alimentary Pharmacology and Therapeutics			10.1111/apt.14280	https://www.scopus.com/inward/record.uri?eid=2-s2.0-85030857588&doi=10.1111%2fapt.14280&partnerID=40&md5=39d7b974fca9c41a9d0cdb05e68f62e8		2017	15.09.2022	Scopus	800-815		9	46												Include for screening
RMC	journalArticle	2017	Ishizaki, A.; Bi, X.; Van Nguyen, L.; Matsuda, K.; Pham, H.V.; Phan, C.T.T.; Khu, D.T.K.; Ichimura, H.	Effects of short-term probiotic ingestion on immune profiles and microbial translocation among HIV-1-infected Vietnamese children	International Journal of Molecular Sciences			10.3390/ijms18102185	https://www.scopus.com/inward/record.uri?eid=2-s2.0-85032036240&doi=10.3390%2fijms18102185&partnerID=40&md5=f458951bb63663a49e49f216d8d6e78e		2017	15.09.2022	Scopus			10	18												Duplicate- remove
RMC	journalArticle	2017	Oz, H.S.	Nutrients, infectious and inflammatory diseases	Nutrients			10.3390/nu9101085	https://www.scopus.com/inward/record.uri?eid=2-s2.0-85030632810&doi=10.3390%2fnu9101085&partnerID=40&md5=496295b60c38e45b60c4eaa56288913c		2017	15.09.2022	Scopus			10	9												Include for screening
RMC	journalArticle	2017	Girolamo, F.; Coppola, C.; Ribatti, D.	Immunoregulatory effect of mast cells influenced by microbes in neurodegenerative diseases	Brain, Behavior, and Immunity			10.1016/j.bbi.2017.06.017	https://www.scopus.com/inward/record.uri?eid=2-s2.0-85022016027&doi=10.1016%2fj.bbi.2017.06.017&partnerID=40&md5=ef2974c8c8475a4226a4446e63af85de		2017	15.09.2022	Scopus	68-89			65												Include for screening
RMC	journalArticle	2017	Routy, J.-P.; Mehraj, V.	Potential contribution of gut microbiota and systemic inflammation on HIV vaccine effectiveness and vaccine design	AIDS Research and Therapy			10.1186/s12981-017-0164-9	https://www.scopus.com/inward/record.uri?eid=2-s2.0-85029216549&doi=10.1186%2fs12981-017-0164-9&partnerID=40&md5=ed09c5cc78af573f6806ca1cd2e97b33		2017	15.09.2022	Scopus			1	14												Duplicate- remove
RMC	journalArticle	2017	Vujkovic-Cvijin, I.; Rutishauser, R.L.; Pao, M.; Hunt, P.W.; Lynch, S.V.; McCune, J.M.; Somsouk, M.	Limited engraftment of donor microbiome via one-time fecal microbial transplantation in treated HIV-infected individuals	Gut Microbes			10.1080/19490976.2017.1334034	https://www.scopus.com/inward/record.uri?eid=2-s2.0-85028523443&doi=10.1080%2f19490976.2017.1334034&partnerID=40&md5=74ea33505fda562ca66518e846939bca		2017	15.09.2022	Scopus	440-450		5	8												Include for screening
RMC	journalArticle	2017	Preveden, T.; Scarpellini, E.; Milić, N.; Luzza, F.; Abenavoli, L.	Gut microbiota changes and chronic hepatitis C virus infection	Expert Review of Gastroenterology and Hepatology			10.1080/17474124.2017.1343663	https://www.scopus.com/inward/record.uri?eid=2-s2.0-85026853020&doi=10.1080%2f17474124.2017.1343663&partnerID=40&md5=aecc1c60f585071d228bf783078a93da		2017	15.09.2022	Scopus	813-819		9	11												Include for screening
RMC	journalArticle	2017	Haissman, J.M.; Haugaard, A.K.; Ostrowski, S.R.; Berge, R.K.; Hov, J.R.; Trøseid, M.; Nielsen, S.D.	Microbiota-dependent metabolite and cardiovascular disease marker trimethylamine-N-oxide (TMAO) is associated with monocyte activation but not platelet function in untreated HIV infection	BMC Infectious Diseases			10.1186/s12879-017-2547-x	https://www.scopus.com/inward/record.uri?eid=2-s2.0-85021210307&doi=10.1186%2fs12879-017-2547-x&partnerID=40&md5=f928e92bd2ec108019186d45bbb311cf		2017	15.09.2022	Scopus			1	17												Include for screening
RMC	journalArticle	2017	D’Angelo, C.; Reale, M.; Costantini, E.	Microbiota and probiotics in health and HIV infection	Nutrients			10.3390/nu9060615	https://www.scopus.com/inward/record.uri?eid=2-s2.0-85020841974&doi=10.3390%2fnu9060615&partnerID=40&md5=d19e8fdc6c2699d49ce85a4398b11674		2017	15.09.2022	Scopus			6	9												Duplicate- remove
RMC	journalArticle	2017	Lagathu, C.; Cossarizza, A.; Béréziat, V.; Nasi, M.; Capeau, J.; Pinti, M.	Basic science and pathogenesis of ageing with HIV: Potential mechanisms and biomarkers	AIDS			10.1097/QAD.0000000000001441	https://www.scopus.com/inward/record.uri?eid=2-s2.0-85019212242&doi=10.1097%2fQAD.0000000000001441&partnerID=40&md5=b14218d9284d8dcf77e43942a4e48c31		2017	15.09.2022	Scopus	S105-S119			31												Include for screening
RMC	journalArticle	2017	Guaraldi, G.; Lonardo, A.; Maia, L.; Palella, F.J.	Metabolic concerns in aging HIV-infected persons: From serum lipid phenotype to fatty liver	AIDS			10.1097/QAD.0000000000001483	https://www.scopus.com/inward/record.uri?eid=2-s2.0-85019188798&doi=10.1097%2fQAD.0000000000001483&partnerID=40&md5=6dfba8c602689abee7612b30dde5a96c		2017	15.09.2022	Scopus	S147-S156			31												Include for screening
RMC	journalArticle	2017	Villar-García, J.; Güerri-Fernández, R.; Moya, A.; Gonzalez, A.; Hernandez, J.J.; Lerma, E.; Guelar, A.; Sorli, L.; Horcajada, J.P.; Artacho, A.; D'Auria, G.; Knobel, H.	Impact of probiotic Saccharomyces boulardii on the gut microbiome composition in HIV-treated patients: A double-blind, randomised, placebo-controlled trial	PLoS ONE			10.1371/journal.pone.0173802	https://www.scopus.com/inward/record.uri?eid=2-s2.0-85017154800&doi=10.1371%2fjournal.pone.0173802&partnerID=40&md5=2bdb350913083d9a391d0cc22347d4a8		2017	15.09.2022	Scopus			4	12												Duplicate- remove
RMC	journalArticle	2017	Hove-Skovsgaard, M.; Gaardbo, J.C.; Kolte, L.; Winding, K.; Seljeflot, I.; Svardal, A.; Berge, R.K.; Gerstoft, J.; Ullum, H.; Trøseid, M.; Nielsen, S.D.	HIV-infected persons with type 2 diabetes show evidence of endothelial dysfunction and increased inflammation	BMC Infectious Diseases			10.1186/s12879-017-2334-8	https://www.scopus.com/inward/record.uri?eid=2-s2.0-85016472842&doi=10.1186%2fs12879-017-2334-8&partnerID=40&md5=9e130435e82267f87813af8e2748d408		2017	15.09.2022	Scopus			1	17												Duplicate- remove
RMC	journalArticle	2017	Pinto-Cardoso, S.; Lozupone, C.; Bricenõ, O.; Alva-Hernández, S.; Téllez, N.; Adriana, A.; Murakami-Ogasawara, A.; Reyes-Terán, G.	Fecal Bacterial Communities in treated HIV infected individuals on two antiretroviral regimens	Scientific Reports			10.1038/srep43741	https://www.scopus.com/inward/record.uri?eid=2-s2.0-85014745310&doi=10.1038%2fsrep43741&partnerID=40&md5=b1778cb6cf8a9974158609ad524c6f53		2017	15.09.2022	Scopus				7												Include for screening
RMC	journalArticle	2017	Al Nabhani, Z.; Dietrich, G.; Hugot, J.-P.; Barreau, F.	Nod2: The intestinal gate keeper	PLoS Pathogens			10.1371/journal.ppat.1006177	https://www.scopus.com/inward/record.uri?eid=2-s2.0-85016504849&doi=10.1371%2fjournal.ppat.1006177&partnerID=40&md5=e40d57bd8b94d40a1c5df4038cc1955a		2017	15.09.2022	Scopus			3	13												Include for screening
RMC	journalArticle	2017	Chen, T.; Kim, C.Y.; Kaur, A.; Lamothe, L.; Shaikh, M.; Keshavarzian, A.; Hamaker, B.R.	Dietary fibre-based SCFA mixtures promote both protection and repair of intestinal epithelial barrier function in a Caco-2 cell model	Food and Function			10.1039/c6fo01532h	https://www.scopus.com/inward/record.uri?eid=2-s2.0-85016296155&doi=10.1039%2fc6fo01532h&partnerID=40&md5=7f1870c70c681992eac7a8aa13c1bea4		2017	15.09.2022	Scopus	1166-1173		3	8												Include for screening
RMC	journalArticle	2017	Serrano-Villar, S.; Ferrer, M.; Gosalbes, M.J.; Moreno, S.	How can the gut microbiota affect immune recovery in HIV-infected individuals?	Future Microbiology			10.2217/fmb-2016-0226	https://www.scopus.com/inward/record.uri?eid=2-s2.0-85014597695&doi=10.2217%2ffmb-2016-0226&partnerID=40&md5=5c3c2d63cb5849d837949c165da929d3		2017	15.09.2022	Scopus	195-199		3	12												Duplicate- remove
RMC	journalArticle	2017	Verna, E.C.	Non-alcoholic fatty liver disease and non-alcoholic steatohepatitis in patients with HIV	The Lancet Gastroenterology and Hepatology			10.1016/S2468-1253(16)30120-0	https://www.scopus.com/inward/record.uri?eid=2-s2.0-85012292869&doi=10.1016%2fS2468-1253%2816%2930120-0&partnerID=40&md5=a1cf5799024fee4d0069214e2df1b406		2017	15.09.2022	Scopus	211-223		3	2												Include for screening
RMC	journalArticle	2017	Dillon, S.M.; Kibbie, J.; Lee, E.J.; Guo, K.; Santiago, M.L.; Austin, G.L.; Gianella, S.; Landay, A.L.; Donovan, A.M.; Frank, D.N.; McCarter, M.D.; Wilson, C.C.	Low abundance of colonic butyrate-producing bacteria in HIV infection is associated with microbial translocation and immune activation	AIDS			10.1097/QAD.0000000000001366	https://www.scopus.com/inward/record.uri?eid=2-s2.0-85007158491&doi=10.1097%2fQAD.0000000000001366&partnerID=40&md5=305ba6233e8e7f3d37a8cbc2c79c1ccc		2017	15.09.2022	Scopus	511-521		4	31												Duplicate- remove
RMC	journalArticle	2017	Serrano-Villar, S.; Vásquez-Domínguez, E.; Pérez-Molina, J.A.; Sainz, T.; De Benito, A.; Latorre, A.; Moya, A.; Gosalbes, M.J.; Moreno, S.	HIV, HPV, and microbiota: Partners in crime?	AIDS			10.1097/QAD.0000000000001352	https://www.scopus.com/inward/record.uri?eid=2-s2.0-85002412735&doi=10.1097%2fQAD.0000000000001352&partnerID=40&md5=8b7835b40b17e8be7f81a5b55da79c9d		2017	15.09.2022	Scopus	591-594		4	31												Include for screening
RMC	journalArticle	2017	Jonsson, A.L.; Bäckhed, F.	Role of gut microbiota in atherosclerosis	Nature Reviews Cardiology			10.1038/nrcardio.2016.183	https://www.scopus.com/inward/record.uri?eid=2-s2.0-85000956262&doi=10.1038%2fnrcardio.2016.183&partnerID=40&md5=ca961f0351e37c6b15baf106c82a2d9d		2017	15.09.2022	Scopus	79-87		2	14												Duplicate- remove
RMC	journalArticle	2017	Sereti, I.; Krebs, S.J.; Phanuphak, N.; Fletcher, J.L.; Slike, B.; Pinyakorn, S.; O'Connell, R.J.; Rupert, A.; Chomont, N.; Valcour, V.; Kim, J.H.; Robb, M.L.; Michael, N.L.; Douek, D.C.; Ananworanich, J.; Utay, N.S.	Persistent, Albeit reduced, chronic inflammation in persons starting antiretroviral therapy in acute HIV infection	Clinical Infectious Diseases			10.1093/cid/ciw683	https://www.scopus.com/inward/record.uri?eid=2-s2.0-85015223658&doi=10.1093%2fcid%2fciw683&partnerID=40&md5=4f5d538a63fdda850538ceecc49a13ad		2017	15.09.2022	Scopus	124-131		2	64												Include for screening
RMC	journalArticle	2017	Liu, J.; Williams, B.; Frank, D.; Dillon, S.M.; Wilson, C.C.; Landay, A.L.	Inside out: HIV, the gut microbiome, and the mucosal immune system	Journal of Immunology			10.4049/jimmunol.1601355	https://www.scopus.com/inward/record.uri?eid=2-s2.0-85014590178&doi=10.4049%2fjimmunol.1601355&partnerID=40&md5=b6227ef840a37f33cddc723c0d3b4004		2017	15.09.2022	Scopus	605-614		2	198												Duplicate- remove
RMC	journalArticle	2017	Villanueva-Millán, M.J.; Pérez-Matute, P.; Recio-Fernández, E.; Rosales, J.M.L.; Oteo, J.A.	Differential effects of antiretrovirals on microbial translocation and gut microbiota composition of HIV-infected patients	Journal of the International AIDS Society			10.7448/IAS.20.1.21526	https://www.scopus.com/inward/record.uri?eid=2-s2.0-85028597291&doi=10.7448%2fIAS.20.1.21526&partnerID=40&md5=eca325f3bd0f6695f529ed63f0bce9b2		2017	15.09.2022	Scopus			1	20												Include for screening
RMC	journalArticle	2017	Paquin-Proulx, D.; Ching, C.; Vujkovic-Cvijin, I.; Fadrosh, D.; Loh, L.; Huang, Y.; Somsouk, M.; Lynch, S.V.; Hunt, P.W.; Nixon, D.F.; Sengupta, D.	Bacteroides are associated with GALT iNKT cell function and reduction of microbial translocation in HIV-1 infection	Mucosal Immunology			10.1038/mi.2016.34	https://www.scopus.com/inward/record.uri?eid=2-s2.0-85011049927&doi=10.1038%2fmi.2016.34&partnerID=40&md5=7dc1ab5d11519d10872fd47475a9d493		2017	15.09.2022	Scopus	69-78		1	10												Duplicate- remove
RMC	journalArticle	2017	Hel, Z.; Xu, J.; Denning, W.L.; Helton, E.S.; Huijbregts, R.P.H.; Heath, S.L.; Overton, E.T.; Christmann, B.S.; Elson, C.O.; Goepfert, P.A.; Mestecky, J.	Dysregulation of Systemic and Mucosal Humoral Responses to Microbial and Food Antigens as a Factor Contributing to Microbial Translocation and Chronic Inflammation in HIV-1 Infection	PLoS Pathogens			10.1371/journal.ppat.1006087	https://www.scopus.com/inward/record.uri?eid=2-s2.0-85010931127&doi=10.1371%2fjournal.ppat.1006087&partnerID=40&md5=0ab570a5c2f8c6042b49494a4046b1f3		2017	15.09.2022	Scopus			1	13												Include for screening
RMC	journalArticle	2017	Gootenberg, D.B.; Paer, J.M.; Luevano, J.-M.; Kwon, D.S.	HIV-associated changes in the enteric microbial community: Potential role in loss of homeostasis and development of systemic inflammation	Current Opinion in Infectious Diseases			10.1097/QCO.0000000000000341	https://www.scopus.com/inward/record.uri?eid=2-s2.0-85001996750&doi=10.1097%2fQCO.0000000000000341&partnerID=40&md5=b38bc341df91eb9e9b251ca825cefe77		2017	15.09.2022	Scopus	31-43		1	30												Include for screening
RMC	journalArticle	2016	Dubourg, G.; Lagier, J.-C.; Hüe, S.; Surenaud, M.; Bachar, D.; Robert, C.; Michelle, C.; Ravaux, I.; Mokhtari, S.; Million, M.; Stein, A.; Brouqui, P.; Levy, Y.; Raoult, D.	Gut microbiota associated with HIV infection is significantly enriched in bacteria tolerant to oxygen	BMJ Open Gastroenterology			10.1136/bmjgast-2016-000080	https://www.scopus.com/inward/record.uri?eid=2-s2.0-85038889504&doi=10.1136%2fbmjgast-2016-000080&partnerID=40&md5=0567aef954ea2d0375e382373a26ccd3		2016	15.09.2022	Scopus			1	3												Include for screening
RMC	journalArticle	2016	Dubourg, G.	Impact of HIV on the human gut microbiota: Challenges and perspectives	Human Microbiome Journal			10.1016/j.humic.2016.10.001	https://www.scopus.com/inward/record.uri?eid=2-s2.0-85004024866&doi=10.1016%2fj.humic.2016.10.001&partnerID=40&md5=9f6a94b6343a5080579fed49bdbc1027		2016	15.09.2022	Scopus	2024-09-03			2												Include for screening
RMC	journalArticle	2016	Dillon, S.M.; Frank, D.N.; Wilson, C.C.	The gut microbiome and HIV-1 pathogenesis: A two-way street	AIDS			10.1097/QAD.0000000000001289	https://www.scopus.com/inward/record.uri?eid=2-s2.0-84991486838&doi=10.1097%2fQAD.0000000000001289&partnerID=40&md5=f3ac8fca8c77fdebd650e91fa83a882d		2016	15.09.2022	Scopus	2737-2751		18	30												Duplicate- remove
RMC	journalArticle	2016	Filyk, H.A.; Osborne, L.C.	The Multibiome: The Intestinal Ecosystem's Influence on Immune Homeostasis, Health, and Disease	EBioMedicine			10.1016/j.ebiom.2016.10.007	https://www.scopus.com/inward/record.uri?eid=2-s2.0-85006158667&doi=10.1016%2fj.ebiom.2016.10.007&partnerID=40&md5=0d1b97020d88ce8fbd8aa33dbb4faaa1		2016	15.09.2022	Scopus	46-54			13												Include for screening
RMC	journalArticle	2016	Hoenigl, M.; Pérez-Santiago, J.; Nakazawa, M.; de Oliveira, M.F.; Zhang, Y.; Finkelman, M.A.; Letendre, S.; Smith, D.; Gianella, S.	(1→3)-β-D-Glucan: A biomarker for microbial translocation in individuals with acute or early HIV infection?	Frontiers in Immunology			10.3389/fimmu.2016.00404	https://www.scopus.com/inward/record.uri?eid=2-s2.0-84997428778&doi=10.3389%2ffimmu.2016.00404&partnerID=40&md5=3ca731fc419e40eede467250191e8cb5		2016	15.09.2022	Scopus			OCT	7												Include for screening
RMC	journalArticle	2016	Mudd, J.C.; Brenchley, J.M.	Gut Mucosal Barrier Dysfunction, Microbial Dysbiosis, and Their Role in HIV-1 Disease Progression	Journal of Infectious Diseases			10.1093/infdis/jiw258	https://www.scopus.com/inward/record.uri?eid=2-s2.0-84990929557&doi=10.1093%2finfdis%2fjiw258&partnerID=40&md5=72b5776fb74b711446b8528cfd206d70		2016	15.09.2022	Scopus	S58-S66			214												Duplicate- remove
RMC	journalArticle	2016	Servick, K.	Of mice and microbes:The zoo of bacteria and viruses each lab animal harbors may confound experiments	Science			10.1126/science.353.6301.741	https://www.scopus.com/inward/record.uri?eid=2-s2.0-84983514141&doi=10.1126%2fscience.353.6301.741&partnerID=40&md5=11f331a31b3047b47b4a8a7c1d5110c2		2016	15.09.2022	Scopus	741-743		6301	353												Include for screening
RMC	journalArticle	2016	Ling, Z.; Jin, C.; Xie, T.; Cheng, Y.; Li, L.; Wu, N.	Alterations in the Fecal Microbiota of Patients with HIV-1 Infection: An Observational Study in A Chinese Population	Scientific reports			10.1038/srep30673	https://www.scopus.com/inward/record.uri?eid=2-s2.0-85003986525&doi=10.1038%2fsrep30673&partnerID=40&md5=20330449d63d2ebbddbbe47ba0ef44ec		2016	15.09.2022	Scopus	30673			6												Include for screening
RMC	journalArticle	2016	Rollino, C.; Vischini, G.; Coppo, R.	IgA nephropathy and infections	Journal of Nephrology			10.1007/s40620-016-0265-x	https://www.scopus.com/inward/record.uri?eid=2-s2.0-84978719305&doi=10.1007%2fs40620-016-0265-x&partnerID=40&md5=74300758b4e29893c7221e590c78d994		2016	15.09.2022	Scopus	463-468		4	29												Include for screening
RMC	journalArticle	2016	Knudsen, A.; Christensen, T.E.; Thorsteinsson, K.; Ghotbi, A.A.; Hasbak, P.; Lebech, A.-M.; Nielsen, S.D.; Hov, J.R.; Berge, R.; Ripa, R.S.; Kjær, A.; Trøseid, M.	Microbiota-dependent marker TMAO is not associated with decreased myocardial perfusion in well-treated HIV-infected patients as assessed by 82 rubidium PET/CT	Journal of Acquired Immune Deficiency Syndromes			10.1097/QAI.0000000000001044	https://www.scopus.com/inward/record.uri?eid=2-s2.0-84965056939&doi=10.1097%2fQAI.0000000000001044&partnerID=40&md5=a64bc631640b57441411da399fcfa19e		2016	15.09.2022	Scopus	e83-e85		4	72												Include for screening
RMC	journalArticle	2016	Dotz, V.; Wuhrer, M.	Histo-blood group glycans in the context of personalized medicine	Biochimica et Biophysica Acta - General Subjects			10.1016/j.bbagen.2015.12.026	https://www.scopus.com/inward/record.uri?eid=2-s2.0-84954558209&doi=10.1016%2fj.bbagen.2015.12.026&partnerID=40&md5=ed78d177d86d618cdb2a540cf63e9c84		2016	15.09.2022	Scopus	1596-1607		8	1860												Include for screening
RMC	journalArticle	2016	Zilberman-Schapira, G.; Zmora, N.; Itav, S.; Bashiardes, S.; Elinav, H.; Elinav, E.	The gut microbiome in human immunodeficiency virus infection	BMC Medicine			10.1186/s12916-016-0625-3	https://www.scopus.com/inward/record.uri?eid=2-s2.0-84975217730&doi=10.1186%2fs12916-016-0625-3&partnerID=40&md5=2475f7a78ff9a7305dad45a8e3239bc4		2016	15.09.2022	Scopus			1	14												Include for screening
RMC	journalArticle	2016	Yang, Z.-W.; Jiang, Y.-H.; Ma, C.; Silvestri, G.; Bosinger, S.E.; Li, B.-L.; Jong, A.; Zhou, Y.-H.; Huang, S.-H.	Coexpression network analysis of benign and malignant phenotypes of SIV-infected sooty mangabey and rhesus macaque	PLoS ONE			10.1371/journal.pone.0156170	https://www.scopus.com/inward/record.uri?eid=2-s2.0-84976272655&doi=10.1371%2fjournal.pone.0156170&partnerID=40&md5=3d152969e6c03bfba5c9ae5c7b06e767		2016	15.09.2022	Scopus			6	11												Include for screening
RMC	journalArticle	2016	Serrano-Villar, S.; Rojo, D.; Martínez-Martínez, M.; Deusch, S.; Vázquez-Castellanos, J.F.; Bargiela, R.; Sainz, T.; Vera, M.; Moreno, S.; Estrada, V.; Gosalbes, M.J.; Latorre, A.; Seifert, J.; Barbas, C.; Moya, A.; Ferrer, M.	Gut Bacteria Metabolism Impacts Immune Recovery in HIV-infected Individuals	EBioMedicine			10.1016/j.ebiom.2016.04.033	https://www.scopus.com/inward/record.uri?eid=2-s2.0-84975487008&doi=10.1016%2fj.ebiom.2016.04.033&partnerID=40&md5=16de79a4038288472e8d9b51f89467d7		2016	15.09.2022	Scopus	203-216			8												Duplicate- remove
RMC	journalArticle	2016	Wang, S.; Zeng, X.; Yang, Q.; Qiao, S.	Antimicrobial peptides as potential alternatives to antibiotics in food animal industry	International Journal of Molecular Sciences			10.3390/ijms17050603	https://www.scopus.com/inward/record.uri?eid=2-s2.0-84965018489&doi=10.3390%2fijms17050603&partnerID=40&md5=dbfcc7bf9804b8828462b779f541f9de		2016	15.09.2022	Scopus			5	17												Include for screening
RMC	journalArticle	2016	Hensley-McBain, T.; Zevin, A.S.; Manuzak, J.; Smith, E.; Gile, J.; Miller, C.; Agricola, B.; Katze, M.; Reeves, K.; Kraft, C.S.; Langevin, S.; Klatta, N.R.	Effects of fecal microbial transplantation on microbiome and immunity in simian immunodeficiency virus-infected macaques	Journal of Virology			10.1128/JVI.00099-16	https://www.scopus.com/inward/record.uri?eid=2-s2.0-84977124866&doi=10.1128%2fJVI.00099-16&partnerID=40&md5=6c8bd7d4b0cc920aa800cc2079388db0		2016	15.09.2022	Scopus	4981-4989		10	90												Include for screening
RMC	journalArticle	2016	Glavan, T.W.; Gaulke, C.A.; Santos Rocha, C.; Sankaran-Walters, S.; Hirao, L.A.; Raffatellu, M.; Jiang, G.; Bäumler, A.J.; Goulart, L.R.; Dandekar, S.	Gut immune dysfunction through impaired innate pattern recognition receptor expression and gut microbiota dysbiosis in chronic SIV infection	Mucosal Immunology			10.1038/mi.2015.92	https://www.scopus.com/inward/record.uri?eid=2-s2.0-84964938421&doi=10.1038%2fmi.2015.92&partnerID=40&md5=575dafb71ef5c6805a37040dbd805bb2		2016	15.09.2022	Scopus	677-688		3	9												Include for screening
RMC	journalArticle	2016	Williams, B.; Landay, A.; Presti, R.M.	Microbiome alterations in HIV infection a review	Cellular Microbiology			10.1111/cmi.12588	https://www.scopus.com/inward/record.uri?eid=2-s2.0-84963815353&doi=10.1111%2fcmi.12588&partnerID=40&md5=7ac3cbb408d051f7bb7f70b71e490808		2016	15.09.2022	Scopus	645-651		5	18												Duplicate- remove
RMC	journalArticle	2016	Elliott Miller, P.; Haberlen, S.A.; Brown, T.T.; Margolick, J.B.; DiDonato, J.A.; Hazen, S.L.; Witt, M.D.; Kingsley, L.A.; Palella, F.J.; Budoff, M.; Jacobson, L.P.; Post, W.S.; Sears, C.L.	Intestinal microbiota-produced trimethylamine-N-oxide and its association with coronary stenosis and HIV serostatus	Journal of Acquired Immune Deficiency Syndromes			10.1097/QAI.0000000000000937	https://www.scopus.com/inward/record.uri?eid=2-s2.0-84955561887&doi=10.1097%2fQAI.0000000000000937&partnerID=40&md5=0c4629b144debcfb90da3ace1a07567c		2016	15.09.2022	Scopus	114-118		1	72												Include for screening
RMC	journalArticle	2016	Golomb, B.L.; Hirao, L.A.; Dandekar, S.; Marco, M.L.	Gene expression of Lactobacillus plantarum and the commensal microbiota in the ileum of healthy and early SIV-infected rhesus macaques	Scientific Reports			10.1038/srep24723	https://www.scopus.com/inward/record.uri?eid=2-s2.0-84971657917&doi=10.1038%2fsrep24723&partnerID=40&md5=9a7a6b6d9564110932452a4d551e0d72		2016	15.09.2022	Scopus				6												Include for screening
RMC	journalArticle	2016	Foxall, R.B.; Fernandes, S.M.; Sousa, A.E.	Profile of interleukin-22 in gut mucosal health and disease	International Journal of Interferon, Cytokine and Mediator Research			10.2147/IJICMR.S64856	https://www.scopus.com/inward/record.uri?eid=2-s2.0-84964319885&doi=10.2147%2fIJICMR.S64856&partnerID=40&md5=6e520bc51e121d16bd4e62d0167daf0a		2016	15.09.2022	Scopus				8												Include for screening
RMC	journalArticle	2016	Tincati, C.; Douek, D.C.; Marchetti, G.	Gut barrier structure, mucosal immunity and intestinal microbiota in the pathogenesis and treatment of HIV infection	AIDS Research and Therapy			10.1186/s12981-016-0103-1	https://www.scopus.com/inward/record.uri?eid=2-s2.0-84962920643&doi=10.1186%2fs12981-016-0103-1&partnerID=40&md5=f46a70b2244effdd6d547eb37ecc0ee0		2016	15.09.2022	Scopus			1	13												Include for screening
RMC	journalArticle	2016	Saxena, D.; Li, Y.; Devota, A.; Pushalkar, S.; Abrams, W.; Barber, C.; Corby, P.; Poles, M.; Phelan, J.; Malamud, D.	Modulation of the orodigestive tract microbiome in HIV-infected patients	Oral Diseases			10.1111/odi.12392	https://www.scopus.com/inward/record.uri?eid=2-s2.0-84964345660&doi=10.1111%2fodi.12392&partnerID=40&md5=20592eefab064da65c95e34fdcd1322b		2016	15.09.2022	Scopus	73-78			22												Include for screening
RMC	journalArticle	2016	Monaco, C.L.; Gootenberg, D.B.; Zhao, G.; Handley, S.A.; Ghebremichael, M.S.; Lim, E.S.; Lankowski, A.; Baldridge, M.T.; Wilen, C.B.; Flagg, M.; Norman, J.M.; Keller, B.C.; Luévano, J.M.; Wang, D.; Boum, Y.; Martin, J.N.; Hunt, P.W.; Bangsberg, D.R.; Siedner, M.J.; Kwon, D.S.; Virgin, H.W.	Altered Virome and Bacterial Microbiome in Human Immunodeficiency Virus-Associated Acquired Immunodeficiency Syndrome	Cell Host and Microbe			10.1016/j.chom.2016.02.011	https://www.scopus.com/inward/record.uri?eid=2-s2.0-84961777823&doi=10.1016%2fj.chom.2016.02.011&partnerID=40&md5=fedb4f6c830bcef12a490727af9bf29d		2016	15.09.2022	Scopus	311-322		3	19												Include for screening
RMC	journalArticle	2016	Ortiz, A.M.; Klase, Z.A.; DiNapoli, S.R.; Vujkovic-Cvijin, I.; Carmack, K.; Perkins, M.R.; Calantone, N.; Vinton, C.L.; Riddick, N.E.; Gallagher, J.; Klatt, N.R.; McCune, J.M.; Estes, J.D.; Paiardini, M.; Brenchley, J.M.	IL-21 and probiotic therapy improve Th17 frequencies, microbial translocation, and microbiome in ARV-treated, SIV-infected macaques	Mucosal Immunology			10.1038/mi.2015.75	https://www.scopus.com/inward/record.uri?eid=2-s2.0-84961806957&doi=10.1038%2fmi.2015.75&partnerID=40&md5=28d5d5d1ed11ff7b3faf7cc180f2d8ec		2016	15.09.2022	Scopus	458-467		2	9												Include for screening
RMC	journalArticle	2016	Goedert, J.J.	Effects of HIV, Immune Deficiency, and Confounding on the Distal Gut Microbiota	EBioMedicine			10.1016/j.ebiom.2016.01.034	https://www.scopus.com/inward/record.uri?eid=2-s2.0-84956607205&doi=10.1016%2fj.ebiom.2016.01.034&partnerID=40&md5=3454dc4a6c48e061d7d77fd217fa402d		2016	15.09.2022	Scopus	14-15			5												Duplicate- remove
RMC	journalArticle	2016	Ponte, R.; Mehraj, V.; Ghali, P.; Couëdel-Courteille, A.; Cheynier, R.; Routy, J.-P.	Reversing Gut Damage in HIV Infection: Using Non-Human Primate Models to Instruct Clinical Research	EBioMedicine			10.1016/j.ebiom.2016.01.028	https://www.scopus.com/inward/record.uri?eid=2-s2.0-84957092023&doi=10.1016%2fj.ebiom.2016.01.028&partnerID=40&md5=c33944da1dd8d50caa349cc9660a398c		2016	15.09.2022	Scopus	40-49			4												Include for screening
RMC	journalArticle	2016	Haissman, J.M.; Knudsen, A.; Hoel, H.; Kjær, A.; Kristoffersen, U.S.; Berge, R.K.; Katzenstein, T.L.; Svardal, A.; Ueland, T.; Aukrust, P.; Lebech, A.-M.; Nielsen, S.D.; Trøseid, M.	Microbiota-Dependent Marker TMAO Is Elevated in Silent Ischemia but Is Not Associated with First-Time Myocardial Infarction in HIV Infection	Journal of Acquired Immune Deficiency Syndromes			10.1097/QAI.0000000000000843	https://www.scopus.com/inward/record.uri?eid=2-s2.0-84955678290&doi=10.1097%2fQAI.0000000000000843&partnerID=40&md5=330d6b4e8eb296599ed23c0ce636eb4b		2016	15.09.2022	Scopus	130-136		2	71												Include for screening
RMC	journalArticle	2016	Márquez, M.; del Álamo, C.F.G.; Girón-González, J.A.	Gut epithelial barrier dysfunction in human immunodeficiency virus-hepatitis C virus coinfected patients: Influence on innate and acquired immunity	World Journal of Gastroenterology			10.3748/WJG.V22.I4.1433	https://www.scopus.com/inward/record.uri?eid=2-s2.0-85014546202&doi=10.3748%2fWJG.V22.I4.1433&partnerID=40&md5=4009f856428fe369f5fc8800618f6b76		2016	15.09.2022	Scopus	1433-1448		4	22												Duplicate- remove
RMC	journalArticle	2016	Dillon, S.M.; Lee, E.J.; Donovan, A.M.; Guo, K.; Harper, M.S.; Frank, D.N.; McCarter, M.D.; Santiago, M.L.; Wilson, C.C.	Enhancement of HIV-1 infection and intestinal CD4+ T cell depletion ex vivo by gut microbes altered during chronic HIV-1 infection	Retrovirology			10.1186/s12977-016-0237-1	https://www.scopus.com/inward/record.uri?eid=2-s2.0-84954211255&doi=10.1186%2fs12977-016-0237-1&partnerID=40&md5=02d28e0a8d4c26886a0b7dd55f2a0e05		2016	15.09.2022	Scopus			1	13												Include for screening
RMC	journalArticle	2016	Lui, J.B.; McGinn, L.S.; Chen, Z.	Gut microbiota amplifies host-intrinsic conversion from the CD8 T cell lineage to CD4 T cells for induction of mucosal immune tolerance	Gut Microbes			10.1080/19490976.2015.1117737	https://www.scopus.com/inward/record.uri?eid=2-s2.0-84960419565&doi=10.1080%2f19490976.2015.1117737&partnerID=40&md5=63f3a0a6e0e760360b93543ab6668382		2016	15.09.2022	Scopus	40-47		1	7												Include for screening
RMC	journalArticle	2016	Dillon, S.M.; Lee, E.J.; Kotter, C.V.; Austin, G.L.; Gianella, S.; Siewe, B.; Smith, D.M.; Landay, A.L.; McManus, M.C.; Robertson, C.E.; Frank, D.N.; McCarter, M.D.; Wilson, C.C.	Gut dendritic cell activation links an altered colonic microbiome to mucosal and systemic T-cell activation in untreated HIV-1 infection	Mucosal Immunology			10.1038/mi.2015.33	https://www.scopus.com/inward/record.uri?eid=2-s2.0-84953291096&doi=10.1038%2fmi.2015.33&partnerID=40&md5=27fa8345ff9357b94e4a9d0b044e76fd		2016	15.09.2022	Scopus	24-37		1	9												Duplicate- remove
RMC	journalArticle	2015	Stiksrud, B.; Nowak, P.; Nwosu, F.C.; Kvale, D.; Thalme, A.; Sonnerborg, A.; Ueland, P.M.; Holm, K.; Birkeland, S.-E.; Dahm, A.E.A.; Sandset, P.M.; Rudi, K.; Hov, J.R.; Dyrhol-Riise, A.M.; Trøseid, M.	Reduced levels of D-dimer and changes in gut microbiota composition after probiotic intervention in HIV-infected individuals on stable ART	Journal of Acquired Immune Deficiency Syndromes			10.1097/QAI.0000000000000784	https://www.scopus.com/inward/record.uri?eid=2-s2.0-84945897500&doi=10.1097%2fQAI.0000000000000784&partnerID=40&md5=ff37576f0ee22cc20e03efbaae8acdf8		2015	15.09.2022	Scopus	329-337		4	70												Include for screening
RMC	journalArticle	2015	Vujkovic-Cvijin, I.; Swainson, L.A.; Chu, S.N.; Ortiz, A.M.; Santee, C.A.; Petriello, A.; Dunham, R.M.; Fadrosh, D.W.; Lin, D.L.; Faruqi, A.A.; Huang, Y.; Apetrei, C.; Pandrea, I.; Hecht, F.M.; Pilcher, C.D.; Klatt, N.R.; Brenchley, J.M.; Lynch, S.V.; McCune, J.M.	Gut-Resident Lactobacillus Abundance Associates with IDO1 Inhibition and Th17 Dynamics in SIV-Infected Macaques	Cell Reports			10.1016/j.celrep.2015.10.026	https://www.scopus.com/inward/record.uri?eid=2-s2.0-84952872945&doi=10.1016%2fj.celrep.2015.10.026&partnerID=40&md5=d2a75934d094ad5b21e4208ce829f973		2015	15.09.2022	Scopus	1589-1597		8	13												Include for screening
RMC	journalArticle	2015	Thomas, L.V.; Suzuki, K.; Zhao, J.	Probiotics: A proactive approach to health. A symposium report	British Journal of Nutrition			10.1017/S0007114515004043	https://www.scopus.com/inward/record.uri?eid=2-s2.0-84949226948&doi=10.1017%2fS0007114515004043&partnerID=40&md5=c830e3fb6145d11058a7d111476e5589		2015	15.09.2022	Scopus	S1-S15		S1	114												Include for screening
RMC	journalArticle	2015	Nigam, S.K.; Wu, W.; Bush, K.T.; Hoenig, M.P.; Blantz, R.C.; Bhatnagar, V.	Handling of drugs, metabolites, and uremic toxins by kidney proximal tubule drug transporters	Clinical Journal of the American Society of Nephrology			10.2215/CJN.02440314	https://www.scopus.com/inward/record.uri?eid=2-s2.0-84946733480&doi=10.2215%2fCJN.02440314&partnerID=40&md5=6505bac5beaace51297834fae2cb8c88		2015	15.09.2022	Scopus	2039-2049		11	10												Include for screening
RMC	journalArticle	2015	Zimmermann, K.; Bastidas, S.; Knecht, L.; Kuster, H.; Vavricka, S.R.; Günthard, H.F.; Oxenius, A.	Gut commensal microbes do not represent a dominant antigenic source for continuous CD4+ T-cell activation during HIV-1 infection	European Journal of Immunology			10.1002/eji.201545940	https://www.scopus.com/inward/record.uri?eid=2-s2.0-84951570262&doi=10.1002%2feji.201545940&partnerID=40&md5=94a1ed4343e4e67930958f6488ced65f		2015	15.09.2022	Scopus	3107-3113		11	45												Duplicate- remove
RMC	journalArticle	2015	Cassol, E.; Rossouw, T.; Malfeld, S.; Mahasha, P.; Slavik, T.; Seebregts, C.; Bond, R.; du Plessis, J.; Janssen, C.; Roskams, T.; Nevens, F.; Alfano, M.; Poli, G.; van der Merwe, S.W.	CD14+ macrophages that accumulate in the colon of African AIDS patients express pro-inflammatory cytokines and are responsive to lipopolysaccharide	BMC Infectious Diseases			10.1186/s12879-015-1176-5	https://www.scopus.com/inward/record.uri?eid=2-s2.0-84945205256&doi=10.1186%2fs12879-015-1176-5&partnerID=40&md5=4f059bf8ad37a5902c21e46079bfa72d		2015	15.09.2022	Scopus			1	15												Include for screening
RMC	journalArticle	2015	Glavan, T.W.; Gaulke, C.A.; Hirao, L.A.; Sankaran-Walters, S.; Dandekar, S.	SIV-infection-driven changes of pattern recognition receptor expression in mesenteric lymph nodes and gut microbiota dysbiosis	Journal of Medical Primatology			10.1111/jmp.12187	https://www.scopus.com/inward/record.uri?eid=2-s2.0-84942369805&doi=10.1111%2fjmp.12187&partnerID=40&md5=ad791bd5aad927d06fff65a7225be720		2015	15.09.2022	Scopus	241-252		5	44												Include for screening
RMC	journalArticle	2015	Klase, Z.; Ortiz, A.; Deleage, C.; Mudd, J.C.; Quiñones, M.; Schwartzman, E.; Klatt, N.R.; Canary, L.; Estes, J.D.; Brenchley, J.M.	Dysbiotic bacteria translocate in progressive SIV infection	Mucosal Immunology			10.1038/mi.2014.128	https://www.scopus.com/inward/record.uri?eid=2-s2.0-84929633864&doi=10.1038%2fmi.2014.128&partnerID=40&md5=75073666e33673a0f1012a2a2434b304		2015	15.09.2022	Scopus	1009-1020		5	8												Include for screening
RMC	journalArticle	2015	D'Ettorre, G.; Ceccarelli, G.; Giustini, N.; Serafino, S.; Calantone, N.; De Girolamo, G.; Bianchi, L.; Bellelli, V.; Ascoli-Bartoli, T.; Marcellini, S.; Turriziani, O.; Brenchley, J.M.; Vullo, V.	Probiotics reduce inflammation in antiretroviral treated, HIV-infected individuals: Results of the "Probio-HIV" clinical trial	PLoS ONE			10.1371/journal.pone.0137200	https://www.scopus.com/inward/record.uri?eid=2-s2.0-84945545407&doi=10.1371%2fjournal.pone.0137200&partnerID=40&md5=41bf27adb9110583dc438d2cfcce2dc1		2015	15.09.2022	Scopus			9	10												Include for screening
RMC	journalArticle	2015	Pérez-Matute, P.; Pérez-Martínez, L.; Aguilera-Lizarraga, J.; Blanco, J.R.; Oteo, J.A.	Maraviroc modifies gut microbiota composition in a mouse model of obesity: A plausible therapeutic option to prevent metabolic disorders in hiv-infected patients	Revista Espanola de Quimioterapia				https://www.scopus.com/inward/record.uri?eid=2-s2.0-84942865329&partnerID=40&md5=8f3770ec6602e34bc863fe256e864bad		2015	15.09.2022	Scopus	200-206		4	28			Maraviroc modifica la composición de la microbiota intestinal en un modelo animal de obesidad: Una posible opción terapéutica para prevenir los trastornos metabólicos en pacientes infectados por el VIH									Include for screening
RMC	journalArticle	2015	Vesterbacka, J.; Barqasho, B.; Häggblom, A.; Nowak, P.	Effects of Co-Trimoxazole on Microbial Translocation in HIV-1-Infected Patients Initiating Antiretroviral Therapy	AIDS Research and Human Retroviruses			10.1089/aid.2014.0366	https://www.scopus.com/inward/record.uri?eid=2-s2.0-84938852381&doi=10.1089%2faid.2014.0366&partnerID=40&md5=8a3c7024e77d24ddc487d99fc28a74a5		2015	15.09.2022	Scopus	830-836		8	31												Include for screening
RMC	journalArticle	2015	Vázquez-Castellanos, J.F.; Serrano-Villar, S.; Latorre, A.; Artacho, A.; Ferrús, M.L.; Madrid, N.; Vallejo, A.; Sainz, T.; Martínez-Botas, J.; Ferrando-Martínez, S.; Vera, M.; Dronda, F.; Leal, M.; Del Romero, J.; Moreno, S.; Estrada, V.; Gosalbes, M.J.; Moya, A.	Altered metabolism of gut microbiota contributes to chronic immune activation in HIV-infected individuals	Mucosal Immunology			10.1038/mi.2014.107	https://www.scopus.com/inward/record.uri?eid=2-s2.0-84932619244&doi=10.1038%2fmi.2014.107&partnerID=40&md5=3f6b515afe123752993a84887b9800ab		2015	15.09.2022	Scopus	760-772		4	8												Duplicate- remove
RMC	journalArticle	2015	Ren, W.; Ma, Y.; Yang, L.; Gettie, A.; Salas, J.; Russell, K.; Blanchard, J.; Davidow, A.; Pei, Z.; Chang, T.L.; Cheng-Mayer, C.	Fast disease progression in simian HIV-infected female macaque is accompanied by a robust local inflammatory innate immune and microbial response	AIDS			10.1097/QAD.0000000000000711	https://www.scopus.com/inward/record.uri?eid=2-s2.0-84942943632&doi=10.1097%2fQAD.0000000000000711&partnerID=40&md5=630a2835f08cd8e0128c62190d5115ae		2015	15.09.2022	Scopus	F1-F8		10	29												Include for screening
RMC	journalArticle	2015	Zhang, H.; Luo, X.M.	Control of commensal microbiota by the adaptive immune system	Gut Microbes			10.1080/19490976.2015.1031946	https://www.scopus.com/inward/record.uri?eid=2-s2.0-84928107705&doi=10.1080%2f19490976.2015.1031946&partnerID=40&md5=4e4714fc34c28656cb8cf5f23a697ca1		2015	15.09.2022	Scopus	156-160		2	6												Include for screening
RMC	journalArticle	2015	Di Bella, S.; Gouliouris, T.; Petrosillo, N.	Fecal microbiota transplantation (FMT) for Clostridium difficile infection: Focus on immunocompromised patients	Journal of Infection and Chemotherapy			10.1016/j.jiac.2015.01.011	https://www.scopus.com/inward/record.uri?eid=2-s2.0-84930375791&doi=10.1016%2fj.jiac.2015.01.011&partnerID=40&md5=bcb8805f9bc90f5cea2def31854fac00		2015	15.09.2022	Scopus	230-237		4	21												Include for screening
RMC	journalArticle	2015	Voigt, R.M.; Keshavarzian, A.; Losurdo, J.; Swanson, G.; Siewe, B.; Forsyth, C.B.; French, A.L.; Demarais, P.; Engen, P.; Raeisi, S.; Mutlu, E.; Landay, A.L.	HIV-associated mucosal gene expression: Region-specific alterations	AIDS			10.1097/QAD.0000000000000569	https://www.scopus.com/inward/record.uri?eid=2-s2.0-84926519274&doi=10.1097%2fQAD.0000000000000569&partnerID=40&md5=e10363568ed815565e8b171645dd6c97		2015	15.09.2022	Scopus	537-546		5	29												Include for screening
RMC	journalArticle	2015	Church, J.A.; Fitzgerald, F.; Walker, A.S.; Gibb, D.M.; Prendergast, A.J.	The expanding role of co-trimoxazole in developing countries	The Lancet Infectious Diseases			10.1016/S1473-3099(14)71011-4	https://www.scopus.com/inward/record.uri?eid=2-s2.0-84923289950&doi=10.1016%2fS1473-3099%2814%2971011-4&partnerID=40&md5=05d742b2947677847458ba85e335729a		2015	15.09.2022	Scopus	327-339		3	15												Include for screening
RMC	journalArticle	2015	Lessen, R.; Kavanagh, K.	Position of the academy of nutrition and dietetics: Promoting and supporting breastfeeding	Journal of the Academy of Nutrition and Dietetics			10.1016/j.jand.2014.12.014	https://www.scopus.com/inward/record.uri?eid=2-s2.0-84923227590&doi=10.1016%2fj.jand.2014.12.014&partnerID=40&md5=71f28fc05d386803163d722c44754ed1		2015	15.09.2022	Scopus	444-449		3	115												Include for screening
RMC	journalArticle	2015	Vyboh, K.; Jenabian, M.-A.; Mehraj, V.; Routy, J.-P.	HIV and the gut microbiota, partners in crime: Breaking the vicious cycle to unearth new therapeutic targets	Journal of Immunology Research			10.1155/2015/614127	https://www.scopus.com/inward/record.uri?eid=2-s2.0-84924366006&doi=10.1155%2f2015%2f614127&partnerID=40&md5=eec932267ea3d56b1217d18bd7684865		2015	15.09.2022	Scopus				2015												Duplicate- remove
RMC	journalArticle	2015	Srinivasa, S.; Fitch, K.V.; Lo, J.; Kadar, H.; Knight, R.; Wong, K.; Abbara, S.; Gauguier, D.; Capeau, J.; Boccara, F.; Grinspoon, S.K.	Plaque burden in HIV-infected patients is associated with serum intestinal microbiota-generated trimethylamine	AIDS			10.1097/QAD.0000000000000565	https://www.scopus.com/inward/record.uri?eid=2-s2.0-84922403832&doi=10.1097%2fQAD.0000000000000565&partnerID=40&md5=a11d9fe6bca8ade47fca0d4140656764		2015	15.09.2022	Scopus	443-452		4	29												Include for screening
RMC	journalArticle	2015	Nowak, P.; Troseid, M.; Avershina, E.; Barqasho, B.; Neogi, U.; Holm, K.; Hov, J.R.; Noyan, K.; Vesterbacka, J.; Svärd, J.; Rudi, K.; Sönnerborg, A.	Gut microbiota diversity predicts immune status in HIV-1 infection	AIDS			10.1097/QAD.0000000000000869	https://www.scopus.com/inward/record.uri?eid=2-s2.0-84947865190&doi=10.1097%2fQAD.0000000000000869&partnerID=40&md5=78692da43da2d9be3be7f2ddbfbb872d		2015	15.09.2022	Scopus	2409-2418		18	29												Duplicate- remove
RMC	journalArticle	2015	Novati, S.; Sacchi, P.; Cima, S.; Zuccaro, V.; Columpsi, P.; Pagani, L.; Filice, G.; Bruno, R.	General issues on microbial translocation in HIV-infected patients	European Review for Medical and Pharmacological Sciences				https://www.scopus.com/inward/record.uri?eid=2-s2.0-84942242245&partnerID=40&md5=87ea59f7a5a34ef4abad94ac9fac62b0		2015	15.09.2022	Scopus	866-878		5	19												Include for screening
RMC	journalArticle	2015	Dinh, D.M.; Volpe, G.E.; Duffalo, C.; Bhalchandra, S.; Tai, A.K.; Kane, A.V.; Wanke, C.A.; Ward, H.D.	Intestinal Microbiota, microbial translocation, and systemic inflammation in chronic HIV infection	Journal of Infectious Diseases			10.1093/infdis/jiu409	https://www.scopus.com/inward/record.uri?eid=2-s2.0-84922414182&doi=10.1093%2finfdis%2fjiu409&partnerID=40&md5=f7dbf93369e24a7f555f7d152025e2fb		2015	15.09.2022	Scopus	19-27		1	211												Include for screening
RMC	journalArticle	2015	Petschow, B.W.; Burnett, B.P.; Shaw, A.L.; Weaver, E.M.; Klein, G.L.	Dietary Requirement for Serum-Derived Bovine Immunoglobulins in the Clinical Management of Patients with Enteropathy	Digestive Diseases and Sciences			10.1007/s10620-014-3322-0	https://www.scopus.com/inward/record.uri?eid=2-s2.0-84920508931&doi=10.1007%2fs10620-014-3322-0&partnerID=40&md5=835b68c65a203a8a7da51d58d9c18a57		2015	15.09.2022	Scopus	13-23		1	60												Duplicate- remove
RMC	journalArticle	2014	Petschow, B.W.; Blikslager, A.T.; Weaver, E.M.; Campbell, J.M.; Polo, J.; Shaw, A.L.; Burnett, B.P.; Klein, G.L.; Rhoads, J.M.	Bovine immunoglobulin protein isolates for the nutritional management of enteropathy	World Journal of Gastroenterology			10.3748/wjg.v20.i33.11713	https://www.scopus.com/inward/record.uri?eid=2-s2.0-84909592603&doi=10.3748%2fwjg.v20.i33.11713&partnerID=40&md5=633ce2975d2cad0ad21c4a44cb9a0813		2014	15.09.2022	Scopus	11713-11726		33	20												Include for screening
RMC	journalArticle	2014	Jones, K.D.; Thitiri, J.; Ngari, M.; Berkley, J.A.	Childhood malnutrition: Toward an understanding of infections, inflammation, and antimicrobials	Food and Nutrition Bulletin			10.1177/15648265140352S110	https://www.scopus.com/inward/record.uri?eid=2-s2.0-84905916330&doi=10.1177%2f15648265140352S110&partnerID=40&md5=aedf99681b415e4f216491d81f31a68e		2014	15.09.2022	Scopus	S64-S70			35												Include for screening
RMC	journalArticle	2014	Trøseid, M.; Manner, I.W.; Pedersen, K.K.; Haissman, J.M.; Kvale, D.; Nielsen, S.D.	Microbial translocation and cardiometabolic risk factors in HIV infection	AIDS Research and Human Retroviruses			10.1089/aid.2013.0280	https://www.scopus.com/inward/record.uri?eid=2-s2.0-84902195782&doi=10.1089%2faid.2013.0280&partnerID=40&md5=01c5391416f01cac0c963f90a03d7d5a		2014	15.09.2022	Scopus	514-522		6	30												Include for screening
RMC	journalArticle	2014	Lozupone, C.A.; Rhodes, M.E.; Neff, C.P.; Fontenot, A.P.; Campbell, T.B.; Palmer, B.E.	HIV-induced alteration in gut Microbiota: Driving factors, consequences, and effects of antiretroviral therapy	Gut Microbes			10.4161/gmic.32132	https://www.scopus.com/inward/record.uri?eid=2-s2.0-84924375353&doi=10.4161%2fgmic.32132&partnerID=40&md5=04e5eaf3749fe417a9653d4f5195c91e		2014	15.09.2022	Scopus	562-570		4	5												Duplicate- remove
RMC	journalArticle	2014	Sztein, M.B.; Salerno-Goncalves, R.; McArthur, M.A.	Complex adaptive immunity to enteric fevers in humans: Lessons learned and the path forward	Frontiers in Immunology			10.3389/fimmu.2014.00516	https://www.scopus.com/inward/record.uri?eid=2-s2.0-84918788980&doi=10.3389%2ffimmu.2014.00516&partnerID=40&md5=d6bce471e7726715c99cafcd4bb29914		2014	15.09.2022	Scopus			OCT	5												Include for screening
RMC	journalArticle	2014	Petyaev, I.M.; Bashmakov, Y.K.	Gut microbiota and atherosclerosis: Emerging questions	Experimental and Clinical Cardiology				https://www.scopus.com/inward/record.uri?eid=2-s2.0-84904546447&partnerID=40&md5=fbddba98c87de0606f415b42bde7adc9		2014	15.09.2022	Scopus	982-1001		7	20												Duplicate- remove
RMC	journalArticle	2014	Nwosu, F.C.; Avershina, E.; Wilson, R.; Rudi, K.	Gut microbiota in HIV infection: Implication for disease progression and management	Gastroenterology Research and Practice			10.1155/2014/803185	https://www.scopus.com/inward/record.uri?eid=2-s2.0-84903642816&doi=10.1155%2f2014%2f803185&partnerID=40&md5=6e1c10c3a362db3455f668cf612fabf0		2014	15.09.2022	Scopus				2014												Include for screening
RMC	journalArticle	2014	Dillon, S.M.; Lee, E.J.; Kotter, C.V.; Austin, G.L.; Dong, Z.; Hecht, D.K.; Gianella, S.; Siewe, B.; Smith, D.M.; Landay, A.L.; Robertson, C.E.; Frank, D.N.; Wilson, C.C.	An altered intestinal mucosal microbiome in HIV-1 infection is associated with mucosal and systemic immune activation and endotoxemia	Mucosal Immunology			10.1038/mi.2013.116	https://www.scopus.com/inward/record.uri?eid=2-s2.0-84900493012&doi=10.1038%2fmi.2013.116&partnerID=40&md5=a170e5071e9d95ba5deff969fb10fb5f		2014	15.09.2022	Scopus	983-994		4	7												Duplicate- remove
RMC	journalArticle	2014	Volpe, G.E.; Ward, H.; Mwamburi, M.; Dinh, D.; Bhalchandra, S.; Wanke, C.; Kane, A.V.	Associations of cocaine use and HIV infection with the intestinal microbiota, microbial translocation, and Inflammation	Journal of Studies on Alcohol and Drugs			10.15288/jsad.2014.75.347	https://www.scopus.com/inward/record.uri?eid=2-s2.0-84899956065&doi=10.15288%2fjsad.2014.75.347&partnerID=40&md5=a6bbbeab347adb2ec3f1021119b15eee		2014	15.09.2022	Scopus	347-357		2	75												Include for screening
RMC	journalArticle	2014	Mutlu, E.A.; Keshavarzian, A.; Losurdo, J.; Swanson, G.; Siewe, B.; Forsyth, C.; French, A.; DeMarais, P.; Sun, Y.; Koenig, L.; Cox, S.; Engen, P.; Chakradeo, P.; Abbasi, R.; Gorenz, A.; Burns, C.; Landay, A.	A Compositional Look at the Human Gastrointestinal Microbiome and Immune Activation Parameters in HIV Infected Subjects	PLoS Pathogens			10.1371/journal.ppat.1003829	https://www.scopus.com/inward/record.uri?eid=2-s2.0-84895733084&doi=10.1371%2fjournal.ppat.1003829&partnerID=40&md5=00fdb7cc6f3e866c5aea681558f7eaaf		2014	15.09.2022	Scopus			2	10												Duplicate- remove
RMC	journalArticle	2014	Tatro, E.T.; Purnajo, I.; Richman, D.D.; Smith, D.M.; Gianella, S.	Antibody response to achromobacter xylosoxidans during HIV infection is associated with lower CD4 levels and increased lymphocyte activation	Clinical and Vaccine Immunology			10.1128/CVI.00553-13	https://www.scopus.com/inward/record.uri?eid=2-s2.0-84892160869&doi=10.1128%2fCVI.00553-13&partnerID=40&md5=c50296642f3aebfdb5a07d376f6c2fd0		2014	15.09.2022	Scopus	46-50		1	21												Include for screening
RMC	journalArticle	2013	Lozupone, C.A.; Li, M.; Campbell, T.B.; Flores, S.C.; Linderman, D.; Gebert, M.J.; Knight, R.; Fontenot, A.P.; Palmer, B.E.	Alterations in the gut microbiota associated with HIV-1 infection	Cell Host and Microbe			10.1016/j.chom.2013.08.006	https://www.scopus.com/inward/record.uri?eid=2-s2.0-84883855720&doi=10.1016%2fj.chom.2013.08.006&partnerID=40&md5=160ff2e1d6549b8d5eebcfa6685e784e		2013	15.09.2022	Scopus	329-339		3	14												Include for screening
RMC	journalArticle	2013	Brunser T., O.	Development of the human intestinal microbiota, the concept probiotics and their relationships with human health	Revista Chilena de Nutricion			10.4067/S0717-75182013000300011	https://www.scopus.com/inward/record.uri?eid=2-s2.0-84889832509&doi=10.4067%2fS0717-75182013000300011&partnerID=40&md5=b6ad69166d27239eeb9016916df2b440		2013	15.09.2022	Scopus	283-289		3	40			El desarrollo de la microbiota intestinal humana, el concepto de probiótico y su relación con la salud humana									Include for screening
RMC	journalArticle	2013	Pérez-Santiago, J.; Gianella, S.; Massanella, M.; Spina, C.A.; Karris, M.Y.; Var, S.R.; Patel, D.; Jordan, P.S.; Young, J.A.; Little, S.J.; Richman, D.D.; Smith, D.M.	Gut Lactobacillales are associated with higher CD4 and less microbial translocation during HIV infection	AIDS			10.1097/QAD.0b013e3283611816	https://www.scopus.com/inward/record.uri?eid=2-s2.0-84884379881&doi=10.1097%2fQAD.0b013e3283611816&partnerID=40&md5=c38c0b6ad3e632c96ca2d1cdf30b231b		2013	15.09.2022	Scopus	1921-1931		12	27												Include for screening
RMC	journalArticle	2013	Vujkovic-Cvijin, I.; Dunham, R.M.; Iwai, S.; Maher, M.C.; Albright, R.G.; Broadhurst, M.J.; Hernandez, R.D.; Lederman, M.M.; Huang, Y.; Somsouk, M.; Deeks, S.G.; Hunt, P.W.; Lynch, S.V.; McCune, J.M.	Dysbiosis of the gut microbiota is associated with HIV disease progression and tryptophan catabolism	Science Translational Medicine			10.1126/scitranslmed.3006438	https://www.scopus.com/inward/record.uri?eid=2-s2.0-84880540665&doi=10.1126%2fscitranslmed.3006438&partnerID=40&md5=e1b969b2a385b3fcdc1eb2123636917a		2013	15.09.2022	Scopus			193	5												Duplicate- remove
RMC	journalArticle	2013	He, F.; Balling, R.	The role of regulatory T cells in neurodegenerative diseases	Wiley Interdisciplinary Reviews: Systems Biology and Medicine			10.1002/wsbm.1187	https://www.scopus.com/inward/record.uri?eid=2-s2.0-84873860218&doi=10.1002%2fwsbm.1187&partnerID=40&md5=fcaf083b0dd82b486853e3f29698f7c0		2013	15.09.2022	Scopus	153-180		2	5												Include for screening
RMC	journalArticle	2013	Bengmark, S.	Gut microbiota, immune development and function	Pharmacological Research			10.1016/j.phrs.2012.09.002	https://www.scopus.com/inward/record.uri?eid=2-s2.0-84873745317&doi=10.1016%2fj.phrs.2012.09.002&partnerID=40&md5=8d3849c7f5d370df114ec3ac0713a219		2013	15.09.2022	Scopus	87-113		1	69												Include for screening
RMC	journalArticle	2013	Fernández, L.; Langa, S.; Martín, V.; Maldonado, A.; Jiménez, E.; Martín, R.; Rodríguez, J.M.	The human milk microbiota: Origin and potential roles in health and disease	Pharmacological Research			10.1016/j.phrs.2012.09.001	https://www.scopus.com/inward/record.uri?eid=2-s2.0-84873719951&doi=10.1016%2fj.phrs.2012.09.001&partnerID=40&md5=cdd117e90f8328ab93e82d17dbf6048c		2013	15.09.2022	Scopus	2024-10-01		1	69												Duplicate- remove
RMC	journalArticle	2013	Bengmark, S.	Nutrition of the critically Ill-A 21st-century perspective	Nutrients			10.3390/nu5010162	https://www.scopus.com/inward/record.uri?eid=2-s2.0-84872856585&doi=10.3390%2fnu5010162&partnerID=40&md5=6ea639153493a76b62e61592a2ddff45		2013	15.09.2022	Scopus	162-207		1	5												Include for screening
RMC	book	2013	Petschow, B.; Doré, J.; Hibberd, P.; Dinan, T.; Reid, G.; Blaser, M.; Cani, P.D.; Degnan, F.H.; Foster, J.; Gibson, G.; Hutton, J.; Klaenhammer, T.R.; Ley, R.; Nieuwdorp, M.; Pot, B.; Relman, D.; Serazin, A.; Sanders, M.E.	Probiotics, prebiotics, and the host microbiome: The science of translation					https://www.scopus.com/inward/record.uri?eid=2-s2.0-84890122259&doi=10.1111%2fnyas.12303&partnerID=40&md5=7f5035b5d27e7d596fe993a89fca8d64		2013	15.09.2022	Scopus		1		1306							Issue: 1 Pages: 17 DOI: 10.1111/nyas.12303					Duplicate- remove
RMC	journalArticle	2013	Marchetti, G.; Tincati, C.; Silvestri, G.	Microbial translocation in the pathogenesis of HIV infection and AIDS	Clinical Microbiology Reviews			10.1128/CMR.00050-12	https://www.scopus.com/inward/record.uri?eid=2-s2.0-84872174074&doi=10.1128%2fCMR.00050-12&partnerID=40&md5=c3b7a9bc473e9663bdc7256530058bd6		2013	15.09.2022	Scopus	2018-02-01		1	26												Include for screening
RMC	journalArticle	2012	Vitetta, L.; Briskey, D.; Hayes, E.; Shing, C.; Peake, J.	A review of the pharmacobiotic regulation of gastrointestinal inflammation by probiotics, commensal bacteria and prebiotics	Inflammopharmacology			10.1007/s10787-012-0126-8	https://www.scopus.com/inward/record.uri?eid=2-s2.0-84866892599&doi=10.1007%2fs10787-012-0126-8&partnerID=40&md5=d9768674bbfac77f47f614ab66492ab4		2012	15.09.2022	Scopus	251-266		5	20												Include for screening
RMC	journalArticle	2012	Yang, B.; Chuang, H.; Chen, R.-F.	Protection from viral infections by human milk oligosaccharides: Direct blockade and indirect modulation of intestinal ecology and immune reactions	Open Glycoscience			10.2174/1875398101205010019	https://www.scopus.com/inward/record.uri?eid=2-s2.0-84861898695&doi=10.2174%2f1875398101205010019&partnerID=40&md5=f4161d4bc2242978c683f7a7d5300903		2012	15.09.2022	Scopus	19-25		1	5												Include for screening
RMC	journalArticle	2012	Shinde, P.B.	Probiotic: An overview for selction and evaluation	International Journal of Pharmacy and Pharmaceutical Sciences				https://www.scopus.com/inward/record.uri?eid=2-s2.0-84859965277&partnerID=40&md5=97427173a219d0b71f2fe40a1eb6bbf1		2012	15.09.2022	Scopus	14-21		2	4												Include for screening
RMC	journalArticle	2012	Saxena, D.; Li, Y.; Yang, L.; Pei, Z.; Poles, M.; Abrams, W.R.; Malamud, D.	Human microbiome and HIV/AIDS	Current HIV/AIDS Reports			10.1007/s11904-011-0103-7	https://www.scopus.com/inward/record.uri?eid=2-s2.0-84858981548&doi=10.1007%2fs11904-011-0103-7&partnerID=40&md5=a38985002126dc600ce94e394f53b24e		2012	15.09.2022	Scopus	44-51		1	9												Include for screening
RMC	journalArticle	2012	Monack, D.M.	Salmonella persistence and transmission strategies	Current Opinion in Microbiology			10.1016/j.mib.2011.10.013	https://www.scopus.com/inward/record.uri?eid=2-s2.0-84856112389&doi=10.1016%2fj.mib.2011.10.013&partnerID=40&md5=367c346bb80c4ef4d14eac2afbe056da		2012	15.09.2022	Scopus	100-107		1	15												Include for screening
RMC	journalArticle	2022	Borgognone, A.; Noguera-Julian, M.; Oriol, B.; Noël-Romas, L.; Ruiz-Riol, M.; Guillén, Y.; Parera, M.; Casadellà, M.; Duran, C.; Puertas, M.C.; Català-Moll, F.; De Leon, M.; Knodel, S.; Birse, K.; Manzardo, C.; Miró, J.M.; Clotet, B.; Martinez-Picado, J.; Moltó, J.; Mothe, B.; Burgener, A.; Brander, C.; Paredes, R.; Benet, S.; Cedeño, S.; Coll, P.; Llano, A.; Marszalek, M.; Morón-López, S.; Pared…	Gut microbiome signatures linked to HIV-1 reservoir size and viremia control	Microbiome		2049-2618	10.1186/s40168-022-01247-6	https://www.embase.com/search/results?subaction=viewrecord&id=L2015586038&from=export	Background: The potential role of the gut microbiome as a predictor of immune-mediated HIV-1 control in the absence of antiretroviral therapy (ART) is still unknown. In the BCN02 clinical trial, which combined the MVA.HIVconsv immunogen with the latency-reversing agent romidepsin in early-ART treated HIV-1 infected individuals, 23% (3/13) of participants showed sustained low-levels of plasma vire…	2022	15.09.2022	Embase			1	10		Microbiome		English						http://dx.doi.org/10.1186/s40168-022-01247-6		Duplicate- remove
RMC	journalArticle	2022	Carrico, A.W.; Cherenack, E.M.; Rubin, L.H.; McIntosh, R.; Ghanooni, D.; Chavez, J.V.; Klatt, N.R.; Paul, R.H.	Through the Looking-Glass: Psychoneuroimmunology and the Microbiome-Gut-Brain Axis in the Modern Antiretroviral Therapy Era	Psychosomatic medicine		1534-7796	10.1097/PSY.0000000000001133	https://www.embase.com/search/results?subaction=viewrecord&id=L638902711&from=export	OBJECTIVE: Depression, substance use disorders, and other neuropsychiatric comorbidities are common in people with HIV (PWH), but the underlying mechanisms are not sufficiently understood. HIV-induced damage to the gastrointestinal tract potentiates residual immune dysregulation in PWH receiving effective anti-retroviral therapy (ART). However, few studies among PWH have examined the relevance of…	2022	15.09.2022	Embase			(Carrico A.W.; Cherenack E.M.; Ghanooni D.; Chavez J.V.) University of Miami Miller School of Medicine, Department of Public Health Sciences, FL USA, Miami, United States			Psychosom Med		English						http://dx.doi.org/10.1097/PSY.0000000000001133		Include for screening
RMC	journalArticle	2022	Uwishema, O.; Mahmoud, A.; Sun, J.; Correia, I.F.S.; Bejjani, N.; Alwan, M.; Nicholas, A.; Oluyemisi, A.; Dost, B.	Is Alzheimer's disease an infectious neurological disease? A review of the literature	Brain and Behavior		2162-3279	10.1002/brb3.2728	https://www.embase.com/search/results?subaction=viewrecord&id=L2018305278&from=export	Introduction: Alzheimer's disease (AD) is a leading cause of dementia around the globe. Its pathogenesis is characterized primarily by the extracellular deposition of amyloid β peptides and intracellular neurofibrillary tangles. Despite the significant investments in neurological research, the exact molecular mechanism of AD pathogenesis is still not fully elucidated. Several studies converge on …	2022	15.09.2022	Embase			8	12		Brain Behav.		English						http://dx.doi.org/10.1002/brb3.2728		Include for screening
RMC	journalArticle	2022	Papale, F.; Santonocito, S.; Polizzi, A.; Giudice, A.L.; Capodiferro, S.; Favia, G.; Isola, G.	The New Era of Salivaomics in Dentistry: Frontiers and Facts in the Early Diagnosis and Prevention of Oral Diseases and Cancer	Metabolites		2218-1989	10.3390/metabo12070638	https://www.embase.com/search/results?subaction=viewrecord&id=L2018301303&from=export	Nowadays, with the development of new and highly sensitive, blood is not the only medium of choice for the diagnosis of several diseases and pathological conditions. Saliva is now considered a safe and non-invasive sample to study oral and systemic diseases, showing great diagnostic potential. According to several recent studies, saliva has emerged as an emerging biofluid for the early diagnosis …	2022	15.09.2022	Embase			7	12		Metabolites		English						http://dx.doi.org/10.3390/metabo12070638		Include for screening
RMC	journalArticle	2022	Mizutani, T.; Ishizaka, A.; Koga, M.; Tsutsumi, T.; Yotsuyanagi, H.	Role of Microbiota in Viral Infections and Pathological Progression	Viruses		1999-4915	10.3390/v14050950	https://www.embase.com/search/results?subaction=viewrecord&id=L2016781943&from=export	Viral infections are influenced by various microorganisms in the environment surrounding the target tissue, and the correlation between the type and balance of commensal microbiota is the key to establishment of the infection and pathogenicity. Some commensal microorganisms are known to resist or promote viral infection, while others are involved in pathogenicity. It is also be-coming evident tha…	2022	15.09.2022	Embase			5	14		Viruses		English						http://dx.doi.org/10.3390/v14050950		Duplicate- remove
RMC	journalArticle	2022	Qin, S.; Fitch, A.; Li, K.; Tarantelli, R.; Schweitzer, F.; Rabacal, W.; Norris, K.; Methe, B.; Morris, A.	Association of Gut Microbiome Changes with Chronic Inflammation and Pulmonary Arterial Hypertension in a Nonhuman Primate Model of SIV Infection	American Journal of Respiratory and Critical Care Medicine		1535-4970	10.1164/ajrccm-conference.2022.205.1_MeetingAbstracts.A2599	https://www.embase.com/search/results?subaction=viewrecord&id=L638404694&from=export	RATIONALE: The prevalence of pulmonary arterial hypertension (PAH) is increased in persons with HIV (PWH), but mechanisms of HIV-associated PAH are poorly understood. Gut dysbiosis is associated with chronic inflammation and pulmonary dysfunction in PWH; however, relationships of gut microbiome to PAH in HIV have not been explored. To understand the interplay of gut dysbiosis, chronic inflammatio…	2022	15.09.2022	Embase			1	205		Am. J. Respir. Crit. Care Med.		English						http://dx.doi.org/10.1164/ajrccm-conference.2022.205.1_MeetingAbstracts.A2599		Include for screening
RMC	journalArticle	2022	Zaongo, S.D.; Ouyang, J.; Chen, Y.; Jiao, Y.-M.; Wu, H.; Chen, Y.	HIV Infection Predisposes to Increased Chances of HBV Infection: Current Understanding of the Mechanisms Favoring HBV Infection at Each Clinical Stage of HIV Infection	Frontiers in Immunology		1664-3224	10.3389/fimmu.2022.853346	https://www.embase.com/search/results?subaction=viewrecord&id=L2015621762&from=export	Human immunodeficiency virus (HIV) selectively targets and destroys the infection-fighting CD4+ T-lymphocytes of the human immune system, and has a life cycle that encompasses binding to certain cells, fusion to that cell, reverse transcription of its genome, integration of its genome into the host cell DNA, replication of the HIV genome, assembly of the HIV virion, and budding and subsequent rel…	2022	15.09.2022	Embase			(Zaongo S.D.; Chen Y., yaokaichen@hotmail.com) Division of Infectious Diseases, Chongqing Public Health Medical Center, Chongqing, China	13		Front. Immunol.		English						http://dx.doi.org/10.3389/fimmu.2022.853346		Duplicate- remove
RMC	journalArticle	2022	Jiang, D.; Goswami, R.; Dankwa, S.; Permar, S.; Surana, N.K.	THE GUT MICROBIOTA IMPACTS SUSCEPTIBILITY to HIV	Topics in Antiviral Medicine		2161-5853		https://www.embase.com/search/results?subaction=viewrecord&id=L638148324&from=export	Background: The HIV/AIDS epidemic remains one of the world's most critical public health problems. Following decades of research on HIV pathogenesis, there is a growing number of studies that have characterized in HIV-infected patients a dysbiosis of the gut microbiota, the diverse communities of microorganisms that play a fundamental role in host physiology. However, it is still unclear whether …	2022	15.09.2022	Embase	79		1 SUPPL	30		Top. Antiviral Med.		English								Include for screening
RMC	journalArticle	2022	Santinelli, L.; Rossi, G.; Gioacchini, G.; Verin, R.; Innocenti, G.P.; Frasca, F.; Scordio, M.; Lombardi, F.; Piccirilli, A.; Fiorucci, S.; Carino, A.; Scagnolari, C.; Ceccarelli, G.; Mastroianni, C.M.; D'Ettorre, G.	GUT BARRIER INTEGRITY and MICROBIOTA in HIV PATIENTS RECEIVING ORAL BACTERIOTHERAPY	Topics in Antiviral Medicine		2161-5853		https://www.embase.com/search/results?subaction=viewrecord&id=L638148561&from=export	Background: A severe enteropathy with epithelial barrier disruption combined with a chronic T cell immune activation have been reported to characterize HIV-1 immunopathogenesis. Understanding whether the modulation of gut microbiota might promote a reconstitution of intestinal epithelial barrier in HIV-1-infected individuals was the main purpose of the present study. Methods: Gut biopsies and fec…	2022	15.09.2022	Embase	83		1 SUPPL	30		Top. Antiviral Med.		English								Include for screening
RMC	journalArticle	2022	Meyer-Myklestad, M.H.; Medhus, A.W.; Stiksrud, B.; Lorvik, K.B.; Seljeflot, I.; Hansen, S.H.; Holm, K.; Hov, J.R.; Kvale, D.; Dyrhol-Riise, A.M.; Kummen, M.; Trøseid, M.; Reikvam, D.H.	Probiotics to HIV-infected immunological nonresponders: Altered mucosal immunity and microbial diversity restricted to ileum	Journal of Acquired Immune Deficiency Syndromes		1077-9450	10.1097/QAI.0000000000002817	https://www.embase.com/search/results?subaction=viewrecord&id=L2015926586&from=export	Background: HIV-infected immunological nonresponders (INRs) have increased risk of non-AIDS morbidity and compromised gut barrier immunity. Probiotics are widely used to improve health. We assessed the effects of probiotics in INRs with a comprehensive analysis of gut immunity and microbiome in terminal ileum and sigmoid colon. Methods: The study involved clinical intervention with five-strain pr…	2022	15.09.2022	Embase	77-86		1	89		J. Acquired Immune Defic. Syndr.		English						http://dx.doi.org/10.1097/QAI.0000000000002817		Include for screening
RMC	journalArticle	2021	Yan, J.; Ouyang, J.; Isnard, S.; Zhou, X.; Harypursat, V.; Routy, J.-P.; Chen, Y.	Alcohol Use and Abuse Conspires With HIV Infection to Aggravate Intestinal Dysbiosis and Increase Microbial Translocation in People Living With HIV: A Review	Frontiers in Immunology		1664-3224	10.3389/fimmu.2021.741658	https://www.embase.com/search/results?subaction=viewrecord&id=L636764790&from=export	The intestinal microbiome is an essential so-called human “organ”, vital for the induction of innate immunity, for metabolizing nutrients, and for maintenance of the structural integrity of the intestinal barrier. HIV infection adversely influences the richness and diversity of the intestinal microbiome, resulting in structural and functional impairment of the intestinal barrier and an increased …	2021	15.09.2022	Embase			(Yan J.; Ouyang J.; Zhou X.; Harypursat V.; Chen Y., jean-pierre.routy@mcgill.ca) Clinical Research Center, Chongqing Public Health Medical Center, Chongqing, China	12		Front. Immunol.		English						http://dx.doi.org/10.3389/fimmu.2021.741658		Duplicate- remove
RMC	journalArticle	2021	Duijster, J.W.; Franz, E.; Neefjes, J.; Mughini-Gras, L.	Bacterial and Parasitic Pathogens as Risk Factors for Cancers in the Gastrointestinal Tract: A Review of Current Epidemiological Knowledge	Frontiers in Microbiology		1664-302X	10.3389/fmicb.2021.790256	https://www.embase.com/search/results?subaction=viewrecord&id=L636687397&from=export	The oncogenic potential of viral infections is well established and documented for many years already. However, the contribution of (commensal) bacteria and parasites to the development and progression of cancers has only recently gained momentum, resulting in a rapid growth of publications on the topic. Indeed, various bacteria and parasites have been suggested to play a role in the development …	2021	15.09.2022	Embase			(Duijster J.W., janneke.duijster@rivm.nl; Franz E.; Mughini-Gras L.) Centre for Infectious Disease Control, National Institute for Public Health and the Environment (RIVM), Bilthoven, Netherlands	12		Front. Microbiol.		English						http://dx.doi.org/10.3389/fmicb.2021.790256		Include for screening
RMC	journalArticle	2021	Xie, Y.; Sun, J.; Wei, L.; Jiang, H.; Hu, C.; Yang, J.; Huang, Y.; Ruan, B.; Zhu, B.	Altered gut microbiota correlate with different immune responses to HAART in HIV-infected individuals	BMC Microbiology		1471-2180	10.1186/s12866-020-02074-1	https://www.embase.com/search/results?subaction=viewrecord&id=L2010122740&from=export	Background: Although gut microbiota dysbiosis has been reported in HIV infected individuals recently, the relationship between the gut microbiota and immune activation in patients with different immune responses to highly active antiretroviral therapy (HAART) is still not well understood. Gut microbiota and immune activation were studied in 36 non-HIV-infected subjects (healthy controls) and 58 H…	2021	15.09.2022	Embase			1	21		BMC Microbiol.		English						http://dx.doi.org/10.1186/s12866-020-02074-1		Duplicate- remove
RMC	journalArticle	2021	Chen, Y.; Lin, H.; Cole, M.; Morris, A.; Martinson, J.; Mckay, H.; Mimiaga, M.; Margolick, J.; Fitch, A.; Methe, B.; Srinivas, V.R.; Peddada, S.; Rinaldo, C.R.	Signature changes in gut microbiome are associated with increased susceptibility to HIV-1 infection in MSM	Microbiome		2049-2618	10.1186/s40168-021-01168-w	https://www.embase.com/search/results?subaction=viewrecord&id=L2014419425&from=export	Background: Men who have sex with men (MSM) have been disproportionately affected by HIV-1 since the beginning of the AIDS pandemic, particularly in the USA and Europe. Compared to men who have sex with women (MSW), MSM have a distinct fecal microbiome regardless of HIV-1 infection. However, it is unclear whether the MSM-associated gut microbiome affects the susceptibility and progression of HIV-…	2021	15.09.2022	Embase			1	9		Microbiome		English						http://dx.doi.org/10.1186/s40168-021-01168-w		Duplicate- remove
RMC	journalArticle	2021	Goosen, C.; Proost, S.; Tito, R.Y.; Baumgartner, J.; Mikulic, N.; Barnabas, S.L.; Cotton, M.F.; Zimmermann, M.B.; Raes, J.; Blaauw, R.	Associations between hiv status and the gut microbiota in south african children with low iron stores	Clinical Nutrition ESPEN		2405-4577	10.1016/j.clnesp.2021.09.094	https://www.embase.com/search/results?subaction=viewrecord&id=L2015775680&from=export	Rationale: Iron interventions such as fortification and supplementation may modify the gut microbiota. Although HIV status affects the gut microbiota, little data exist in virally suppressed children living with HIV (HIV+). In children with low iron stores, we aimed to compare gut microbiota between virally suppressed HIV+ children and children without HIV (HIV-ve). Methods: This comparative cros…	2021	15.09.2022	Embase	S573		(Goosen C.; Blaauw R.) Division of Human Nutrition, Department of Global Health, Stellenbosch University, Cape Town, South Africa	46		Clin. Nutr. ESPEN		English						http://dx.doi.org/10.1016/j.clnesp.2021.09.094		Include for screening
RMC	journalArticle	2021	Mohamed, N.; Litlekalsøy, J.; Ahmed, I.A.; Martinsen, E.M.H.; Furriol, J.; Javier-Lopez, R.; Elsheikh, M.; Gaafar, N.M.; Morgado, L.; Mundra, S.; Johannessen, A.C.; Osman, T.A.-H.; Nginamau, E.S.; Suleiman, A.; Costea, D.E.	Analysis of Salivary Mycobiome in a Cohort of Oral Squamous Cell Carcinoma Patients From Sudan Identifies Higher Salivary Carriage of Malassezia as an Independent and Favorable Predictor of Overall Survival	Frontiers in Cellular and Infection Microbiology		2235-2988	10.3389/fcimb.2021.673465	https://www.embase.com/search/results?subaction=viewrecord&id=L636306174&from=export	Background: Microbial dysbiosis and microbiome-induced inflammation have emerged as important factors in oral squamous cell carcinoma (OSCC) tumorigenesis during the last two decades. However, the “rare biosphere” of the oral microbiome, including fungi, has been sparsely investigated. This study aimed to characterize the salivary mycobiome in a prospective Sudanese cohort of OSCC patients and to…	2021	15.09.2022	Embase			(Mohamed N.; Litlekalsøy J.; Ahmed I.A.; Gaafar N.M.; Johannessen A.C.; Osman T.A.-H.; Nginamau E.S.; Costea D.E., daniela.costea@uib.no) Gade Laboratory for Pathology, Department of Clinical Medicine, and Center for Cancer Biomarkers CCBIO, University of Bergen, Bergen, Norway	11		Front. Cell. Infect. Microbiol.		English						http://dx.doi.org/10.3389/fcimb.2021.673465		Include for screening
RMC	journalArticle	2021	Ishizaka, A.; Koga, M.; Mizutani, T.; Lim, L.A.; Adachi, E.; Ikeuchi, K.; Ueda, R.; Aoyagi, H.; Tanaka, S.; Kiyono, H.; Matano, T.; Aizaki, H.; Yoshio, S.; Mita, E.; Muramatsu, M.; Kanto, T.; Tsutsumi, T.; Yotsuyanagi, H.	Prolonged gut dysbiosis and fecal excretion of hepatitis a virus in patients infected with human immunodeficiency virus	Viruses		1999-4915	10.3390/v13102101	https://www.embase.com/search/results?subaction=viewrecord&id=L2014301372&from=export	Hepatitis A virus (HAV) causes transient acute infection, and little is known of viral shedding via the duodenum and into the intestinal environment, including the gut microbiome, from the period of infection until after the recovery of symptoms. Therefore, in this study, we aimed to comprehensively observe the amount of virus excreted into the intestinal tract, the changes in the intestinal micr…	2021	15.09.2022	Embase			10	13		Viruses		English						http://dx.doi.org/10.3390/v13102101		Duplicate- remove
RMC	journalArticle	2021	Patil, S.; Chen, C.; Patel, T.; Winterton, B.; Oba, Y.	GASTROPLEURAL FISTULA: AN UNCOMMON ETIOLOGY OF VANCOMYCIN RESISTANT ENTEROCOCCUS FAECIUM EMPYEMA	Chest		1931-3543	10.1016/j.chest.2021.07.421	https://www.embase.com/search/results?subaction=viewrecord&id=L2014929149&from=export	TOPIC: Chest Infections TYPE: Medical Student/Resident Case Reports INTRODUCTION: Empyema is an infection of the pleural space. Inadequate drainage or antimicrobial therapy results in increased morbidity and mortality and a 20%-30% fatality rate [1-3]. Streptococcal and Staphylococcal species are the frequent cause of community-acquired empyema. In comparison, Enterobacteriaceae and Staphylococcu…	2021	15.09.2022	Embase	A425		4	160		Chest		English						http://dx.doi.org/10.1016/j.chest.2021.07.421		Include for screening
RMC	journalArticle	2021	Tincati, C.; Ficara, M.; Ferrari, F.; Falcinella, C.; Dotta, L.; Tagliabue, C.; Diana, A.; Camelli, V.; Iughetti, L.; D'Arminio Monforte, A.; Cellini, M.; Marchetti, G.	Gut-dependent inflammation and alterations of the intestinal microbiota in individuals with perinatal HIV exposure	HIV Medicine		1468-1293	10.1111/hiv.13183	https://www.embase.com/search/results?subaction=viewrecord&id=L636553289&from=export	Purpose: Compositional and functional changes of the fecal microbiome feature children born from HIV-infected mothers, regardless their HIV serostatus, i.e. HIV-exposed infected (HEI) and uninfected individuals (HEU). While HIV is known to cause gut impairment and dysbiosis which are linked to clinical progression, little is known about the alterations of the gastrointestinal tract in HEU. We ass…	2021	15.09.2022	Embase	55-56		SUPPL 3	22		HIV Med.		English						http://dx.doi.org/10.1111/hiv.13183		Include for screening
RMC	journalArticle	2021	Coker, M.O.; Cairo, C.; Garzino-Demo, A.	HIV-Associated Interactions Between Oral Microbiota and Mucosal Immune Cells: Knowledge Gaps and Future Directions	Frontiers in Immunology		1664-3224	10.3389/fimmu.2021.676669	https://www.embase.com/search/results?subaction=viewrecord&id=L636120012&from=export	Even with sustained use of antiretroviral therapy (ART), HIV-infected individuals have an increased risk of systemic comorbid conditions and oral pathologies, including opportunistic infections, oral mucosal inflammation, and gingival and periodontal diseases. The immune-mediated mechanisms that drive this increased risk, in the context of sustained viral suppression, are unclear. HIV infection, …	2021	15.09.2022	Embase			(Coker M.O.) Department of Oral Biology, School of Dental Medicine at Rutgers, Newark, NJ, United States	12		Front. Immunol.		English						http://dx.doi.org/10.3389/fimmu.2021.676669		Include for screening
RMC	journalArticle	2021	Lotz, S.K.; Blackhurst, B.M.; Reagin, K.L.; Funk, K.E.	Microbial Infections Are a Risk Factor for Neurodegenerative Diseases	Frontiers in Cellular Neuroscience		1662-5102	10.3389/fncel.2021.691136	https://www.embase.com/search/results?subaction=viewrecord&id=L635534776&from=export	Neurodegenerative diseases, such as Alzheimer’s disease, Parkinson’s disease, and amyotrophic lateral sclerosis, comprise a family of disorders characterized by progressive loss of nervous system function. Neuroinflammation is increasingly recognized to be associated with many neurodegenerative diseases but whether it is a cause or consequence of the disease process is unclear. Of growing interes…	2021	15.09.2022	Embase			(Lotz S.K.; Blackhurst B.M.; Reagin K.L.; Funk K.E., kfunk@uncc.edu) Department of Biological Sciences, University of North Carolina at Charlotte, Charlotte, NC, United States	15		Front. Cell. Neurosci.		English						http://dx.doi.org/10.3389/fncel.2021.691136		Include for screening
RMC	journalArticle	2021	Castleman, M.J.; Dillon, S.M.; Thompson, T.A.; Santiago, M.L.; McCarter, M.D.; Barker, E.; Wilson, C.C.	Gut bacteria induce granzyme B expression in human colonic ILC3s in vitro in an IL-15-dependent manner	Journal of Immunology		1550-6606	10.4049/jimmunol.2000239	https://www.embase.com/search/results?subaction=viewrecord&id=L2013247476&from=export	Group 3 innate lymphoid cells (ILC3s) in the gut mucosa have long been thought to be noncytotoxic lymphocytes that are critical for homeostasis of intestinal epithelial cells through secretion of IL-22. Recent work using human tonsillar cells demonstrated that ILC3s exposed to exogenous inflammatory cytokines for a long period of time acquired expression of granzyme B, suggesting that under patho…	2021	15.09.2022	Embase	3043-3052		12	206		J. Immunol.		English						http://dx.doi.org/10.4049/jimmunol.2000239		Duplicate- remove
RMC	journalArticle	2021	Terzic, M.; Aimagambetova, G.; Terzic, S.; Radunovic, M.; Bapayeva, G.; Laganà, A.S.	Periodontal pathogens and preterm birth: Current knowledge and further interventions	Pathogens		2076-0817	10.3390/pathogens10060730	https://www.embase.com/search/results?subaction=viewrecord&id=L2007576543&from=export	Preterm labor is defined as a birth before 37 weeks of gestation and occurs in 5–20% of pregnancies. Preterm labor, as multifactorial entity associated with a high risk of neonatal morbidity and mortality, is influenced by maternal, fetal and environmental factors. Microbiological studies suggest that infectious pathogens may account for 25–40% of preterm birth. Infections of different sites, lik…	2021	15.09.2022	Embase			6	10		Pathogens		English						http://dx.doi.org/10.3390/pathogens10060730		Include for screening
RMC	journalArticle	2021	Wilson, N.L.; Peterson, S.N.; Ellis, R.J.	Cannabis and the Gut-Brain Axis Communication in HIV Infection	Cannabis and Cannabinoid Research		2378-8763	10.1089/can.2020.0037	https://www.embase.com/search/results?subaction=viewrecord&id=L634782724&from=export	People living with HIV infection (PWH) disclose that cannabis is an effective strategy for alleviating symptoms associated with HIV disease. However, some medical providers feel ill-informed to engage in evidence-based conversations. HIV leads to alterations in the gut microbiome, gut-brain axis signaling, and chronic inflammation. The endocannabinoid system regulates homeostasis of multiple orga…	2021	15.09.2022	Embase	92-104		2	6		Cannabis and Cannabinoid Res.		English						http://dx.doi.org/10.1089/can.2020.0037		Duplicate- remove
RMC	journalArticle	2021	Gabriel, C.L.; Ye, F.; Fan, R.; Wanjalla, C.; Mashayekhi, M.; Bailin, S.; Ferguson, J.; Koethe, J.	Lower plasma phosphocholine abundance is associated with NAFLD in PWH	Topics in Antiviral Medicine		2161-5853		https://www.embase.com/search/results?subaction=viewrecord&id=L635068805&from=export	Background: Over 1.1 million people in the United States are living with human immunodeficiency virus (HIV), and liver disease is the leading cause of non-AIDS-related mortality in persons with HIV (PWH). PWH suffer a disproportionate burden of non-alcoholic fatty liver disease (NAFLD) compared to HIV-negative persons which confers higher rates of morbidity and mortality through the complications…	2021	15.09.2022	Embase	199		1	29		Top. Antiviral Med.		English								Include for screening
RMC	journalArticle	2020	Harper, A.; Vijayakumar, V.; Ouwehand, A.C.; ter Haar, J.; Obis, D.; Espadaler, J.; Binda, S.; Desiraju, S.; Day, R.	Viral Infections, the Microbiome, and Probiotics	Frontiers in Cellular and Infection Microbiology		2235-2988	10.3389/fcimb.2020.596166	https://www.embase.com/search/results?subaction=viewrecord&id=L634324760&from=export	Viral infections continue to cause considerable morbidity and mortality around the world. Recent rises in these infections are likely due to complex and multifactorial external drivers, including climate change, the increased mobility of people and goods and rapid demographic change to name but a few. In parallel with these external factors, we are gaining a better understanding of the internal f…	2020	15.09.2022	Embase			(Harper A.; Vijayakumar V.; Day R.) ADM Health Wellness, Medical Affairs Department, Somerset, United Kingdom	10		Front. Cell. Infect. Microbiol.		English						http://dx.doi.org/10.3389/fcimb.2020.596166		Duplicate- remove
RMC	journalArticle	2020	Cianci, A.; Cicinelli, E.; Colacurci, N.; De Leo, V.; Perino, A.; Pino, A.; Bartolo, E.; Randazzo, C.L.; Esposito, G.; Chiaffarino, F.; Parazzini, F.	Diagnosis and treatment of vulvovaginal candidiasis: A practical approach	Italian Journal of Gynaecology and Obstetrics		2385-0868	10.36129/jog.32.04.05	https://www.embase.com/search/results?subaction=viewrecord&id=L2005620379&from=export	Candida infections are the second most common cause of vaginal infection, after bacterial vaginosis. The large majority of Candida spp. infections are caused by C. albicans (about 85-95%). The re-maining part is caused by other pathogens such as C. glabrata, C. parapsilosis, C. krusei and C. tropicalis. Episodic vulvovaginal candidiasis (VVC) includes normal women with mild to moderate symptoms a…	2020	15.09.2022	Embase	261-268		4	32		Ital. J. Gynaecol. Obstet.		English						http://dx.doi.org/10.36129/jog.32.04.05		Include for screening
RMC	journalArticle	2020	Sami, A.; Elimairi, I.; Stanton, C.; Ross, R.P.; Ryan, C.A.	The role of the microbiome in oral squamous cell carcinoma with insight into the microbiome–treatment axis	International Journal of Molecular Sciences		1422-0067	10.3390/ijms21218061	https://www.embase.com/search/results?subaction=viewrecord&id=L2005417559&from=export	Oral squamous cell carcinoma (OSCC) is one of the leading presentations of head and neck cancer (HNC). The first part of this review will describe the highlights of the oral microbiome in health and normal development while demonstrating how both the oral and gut microbiome can map OSCC development, progression, treatment and the potential side effects associated with its management. We then scop…	2020	15.09.2022	Embase	2029-01-01		21	21		Int. J. Mol. Sci.		English						http://dx.doi.org/10.3390/ijms21218061		Duplicate- remove
RMC	journalArticle	2020	Thurman, M.; Johnson, S.; Acharya, A.; Pallikkuth, S.; Mahesh, M.; Byrareddy, S.N.	Biomarkers of Activation and Inflammation to Track Disparity in Chronological and Physiological Age of People Living With HIV on Combination Antiretroviral Therapy	Frontiers in Immunology		1664-3224	10.3389/fimmu.2020.583934	https://www.embase.com/search/results?subaction=viewrecord&id=L633194712&from=export	With advancement, prompt use, and increasing accessibility of antiretroviral therapy, people with HIV are living longer and have comparable lifespans to those negative for HIV. However, people living with HIV experience tradeoffs with quality of life often developing age-associated co-morbid conditions such as cancers, cardiovascular diseases, or neurodegeneration due to chronic immune activation…	2020	15.09.2022	Embase			(Thurman M.; Johnson S.; Acharya A.; Byrareddy S.N., sid.byrareddy@unmc.edu) Department of Pharmacology and Experimental Neuroscience, University of Nebraska Medical Center, Omaha, NE, United States	11		Front. Immunol.		English						http://dx.doi.org/10.3389/fimmu.2020.583934		Include for screening
RMC	journalArticle	2020	Hughes, S.M.; Levy, C.N.; Calienes, F.L.; Stekler, J.D.; Pandey, U.; Vojtech, L.; Berard, A.R.; Birse, K.; Noël-Romas, L.; Richardson, B.; Golden, J.B.; Cartwright, M.; Collier, A.C.; Stevens, C.E.; Curlin, M.E.; Holtz, T.H.; Mugo, N.; Irungu, E.; Katabira, E.; Muwonge, T.; Lama, J.R.; Baeten, J.M.; Burgener, A.; Lingappa, J.R.; McElrath, M.J.; Mackelprang, R.; McGowan, I.; Cranston, R.D.; Camero…	Treatment with Commonly Used Antiretroviral Drugs Induces a Type I/III Interferon Signature in the Gut in the Absence of HIV Infection	Cell reports. Medicine		2666-3791	10.1016/j.xcrm.2020.100096	https://www.embase.com/search/results?subaction=viewrecord&id=L637314120&from=export	Tenofovir disoproxil fumarate (TDF) and emtricitabine (FTC) are used for HIV treatment and prevention. Previously, we found that topical rectal tenofovir gel caused immunological changes in the mucosa. Here, we assess the effect of oral TDF/FTC in three HIV pre-exposure prophylaxis trials, two with gastrointestinal and one with cervicovaginal biopsies. TDF/FTC induces type I/III interferon-relate…	2020	15.09.2022	Embase	100096		6	1		Cell Rep Med		English						http://dx.doi.org/10.1016/j.xcrm.2020.100096		Duplicate- remove
RMC	journalArticle	2020	Cuan-Baltazar, Y.; Soto-Vega, E.	Microorganisms associated to thyroid autoimmunity	Autoimmunity Reviews		1873-0183	10.1016/j.autrev.2020.102614	https://www.embase.com/search/results?subaction=viewrecord&id=L2007073849&from=export	Autoimmune thyroid diseases are a group of diseases characterized by a dysfunction of the immune system concerning the thyroid gland, associated with hypothyroidism or hyperthyroidism. The thyroid gland autoimmunity has been recognized as multifactorial. It has been reported that microorganisms may play a role on the pathogenesis of Hashimoto's thyroiditis and Graves´ disease. These could explain…	2020	15.09.2022	Embase			9	19		Autoimmun. Rev.		English						http://dx.doi.org/10.1016/j.autrev.2020.102614		Include for screening
RMC	journalArticle	2020	Chuaypen, N.; Chittmittrapap, S.; Avihingsanon, A.; Tangkijvanich, P.	Gut microbiota composition is difference between HCV mono-infection and HCV/HIV co-infection	Journal of Hepatology		1600-0641	10.1016/S0168-8278(20)30980-6	https://www.embase.com/search/results?subaction=viewrecord&id=L2007845620&from=export	Background and Aims: Alteration of gut microbiome has been linked to the pathogenesis of hepatitis C virus (HCV) infection. However, little is known about the effect of human immunodeficiency virus (HIV) infection on gut dysbiosis in HCV/HIV co-infected patients. This study aimed at investigating the difference of gut microbiota composition between patients with chronic HCV mono- and co-infection…	2020	15.09.2022	Embase	S239		(Chuaypen N., pisittkvn@yahoo.com; Chittmittrapap S.; Tangkijvanich P.) Center of Excellence in Hepatitis and Liver Cancer, Faculty of Medicine, Chulalongkorn University, Bangkok, Thailand, Bangkok	73		J. Hepatol.		English						http://dx.doi.org/10.1016/S0168-8278(20)30980-6		Include for screening
RMC	journalArticle	2020	Li, B.; Xia, Y.; Hu, B.	Infection and atherosclerosis: TLR-dependent pathways	Cellular and Molecular Life Sciences		1420-9071	10.1007/s00018-020-03453-7	https://www.embase.com/search/results?subaction=viewrecord&id=L2004170217&from=export	Atherosclerotic vascular disease (ASVD) is a chronic process, with a progressive course over many years, but it can cause acute clinical events, including acute coronary syndromes (ACS), myocardial infarction (MI) and stroke. In addition to a series of typical risk factors for atherosclerosis, like hyperlipidemia, hypertension, smoking and obesity, emerging evidence suggests that atherosclerosis …	2020	15.09.2022	Embase	2751-2769		14	77		Cell. Mol. Life Sci.		English						http://dx.doi.org/10.1007/s00018-020-03453-7		Include for screening
RMC	journalArticle	2020	Humphreys, D.; Elghazaly, M.; Frisan, T.	Senescence and host–pathogen interactions	Cells		2073-4409	10.3390/cells9071747	https://www.embase.com/search/results?subaction=viewrecord&id=L2004751105&from=export	Damage to our genomes triggers cellular senescence characterised by stable cell cycle arrest and a pro-inflammatory secretome that prevents the unrestricted growth of cells with pathological potential. In this way, senescence can be considered a powerful innate defence against cancer and viral infection. However, damage accumulated during ageing increases the number of senescent cells and this co…	2020	15.09.2022	Embase	2016-01-01		7	9		Cells		English						http://dx.doi.org/10.3390/cells9071747		Include for screening
RMC	journalArticle	2020	Piggott, D.A.; Tuddenham, S.	The gut microbiome and frailty	Translational Research		1878-1810	10.1016/j.trsl.2020.03.012	https://www.embase.com/search/results?subaction=viewrecord&id=L2006130190&from=export	The human microbiome is constituted by an extensive network of organisms that lie at the host/environment interface and transduce signals that play vital roles in human health and disease across the lifespan. Frailty is a critical aging-related syndrome marked by diminished physiological reserve and heightened vulnerability to stress, predictive of major adverse clinical outcomes including death.…	2020	15.09.2022	Embase	23-43		(Piggott D.A., dpiggot1@jhmi.edu; Tuddenham S.) Department of Medicine, Johns Hopkins University School of Medicine, Baltimore, MD, United States	221		Transl. Res.		English						http://dx.doi.org/10.1016/j.trsl.2020.03.012		Duplicate- remove
RMC	journalArticle	2020	Riechelmann, R.; Camandaroba, M.; Mello, C.; Souza e Silva, V.; Felismino, T.; Jesus, V.; Barros e Silva, M.; Donadio, M.; Cavicchioli, M.; Aguiar, S.; Cobo, M.; Nunes, D.; Dias-Neto, E.	P-54 BISQUIT: A randomized phase II study of the administration of prebiotics and probiotics during definitive treatment with chemotherapy-radiotherapy for patients with squamous cell carcinoma of the anal canal	Annals of Oncology		1569-8041	10.1016/j.annonc.2020.04.136	https://www.embase.com/search/results?subaction=viewrecord&id=L2006926952&from=export	Background: The standard treatment for patients (pts) with localized squamous cell carcinoma of the anal canal (SCCAC) is chemoradiation (ChRT). Yet nearly 30% of patients do not respond or will recur and have to undergo salvage anorectal amputation. SCCAC is mostly a virus-associated tumor and thus potentially immunogenic. In fact, immune checkpoint inhibitors seem promising in trials of metasta…	2020	15.09.2022	Embase	S107		(Riechelmann R.; Camandaroba M.; Mello C.; Souza e Silva V.; Felismino T.; Jesus V.; Barros e Silva M.; Donadio M.; Cavicchioli M.; Aguiar S.; Cobo M.; Nunes D.; Dias-Neto E.) AC Camargo Cancer Center, Sao Paulo, Brazil	31		Ann. Oncol.		English						http://dx.doi.org/10.1016/j.annonc.2020.04.136		Include for screening
RMC	journalArticle	2020	Ashuro, A.A.; Lobie, T.A.; Ye, D.-Q.; Leng, R.-X.; Li, B.-Z.; Pan, H.-F.; Fan, Y.-G.	Review on the Alteration of Gut Microbiota: The Role of HIV Infection and Old Age	AIDS Research and Human Retroviruses		1931-8405	10.1089/aid.2019.0282	https://www.embase.com/search/results?subaction=viewrecord&id=L632631605&from=export	Human immunodeficiency virus (HIV) infection results in gut microbiota alteration and this is associated with immune activation and chronic inflammation. The gastrointestinal tract is a primary site of viral replication and thus HIV-induced loss of T-helper (Th) cells in the gut causes impairments in intestinal barriers, resulting in disruptions in intestinal immunity and precipitating into gut d…	2020	15.09.2022	Embase	556-565		7	36		AIDS Res. Hum. Retroviruses		English						http://dx.doi.org/10.1089/aid.2019.0282		Duplicate- remove
RMC	journalArticle	2020	Dirajlal-Fargo, S.; El-Kamari, V.; Weiner, L.; Shan, L.; Sattar, A.; Kulkarni, M.; Funderburg, N.; Nazzinda, R.; Karungi, C.; Kityo, C.; Musiime, V.; Mccomsey, G.A.	Altered intestinal permeability and fungal translocation in ugandan children with human immunodeficiency virus	Clinical Infectious Diseases		1537-6591	10.1093/cid/ciz561	https://www.embase.com/search/results?subaction=viewrecord&id=L2008419879&from=export	Background. Children with perinatally acquired human immunodeficiency virus (HIV PHIVs) face a lifelong cumulative exposure to HIV and antiretroviral therapy (ART). The relationship between gut integrity, microbial translocation, and inflammation in PHIV is poorly understood. Methods. This is a cross-sectional study in 57 PHIVs, 59 HIV-exposed but uninfected children, and 56 HIV-unexposed and -un…	2020	15.09.2022	Embase	2413-2422		11	70		Clin. Infect. Dis.		English						http://dx.doi.org/10.1093/cid/ciz561		Include for screening
RMC	journalArticle	2020	So-Armah, K.; Patts, G.; Singhal, R.; Cheng, D.; Barve, S.; Gnatienko, N.; Bendiks, S.; Blokhina, E.; Krupitsky, E.; Palatkin, V.; Samet, J.; Tindle, H.; Freiberg, M.	HIV, alcohol and dysbiosis-exploring the association between alcohol and dysbiosis amonghiv-positive heavy drinkers	Alcoholism: Clinical and Experimental Research		1530-0277	10.1111/acer.14356	https://www.embase.com/search/results?subaction=viewrecord&id=L632393495&from=export	Purpose: People living with human immunodeficiency virus infection (PLWH) have higher risk for diseases of aging (e.g., cardiovascular disease). Heavy alcohol use is common in PLWH and may drive excess risk of disease by disrupting intestinal microbiome homeostasis (dysbiosis).We explored the association of alcohol consumption and dysbiosis. Methods: Participants were PLWH in St. Petersburg, Russ…	2020	15.09.2022	Embase	178A		(So-Armah K.; Patts G.; Singhal R.; Cheng D.; Barve S.; Gnatienko N.; Bendiks S.; Blokhina E.; Krupitsky E.; Palatkin V.; Samet J.; Tindle H.; Freiberg M.) Boston University School of Medicine, Department of Medicine, Boston, MA, 02118, USA; and First Pavlov StateMedical University of Saint Petersburg, Department of Infectious Diseases	44		Alcohol. Clin. Exp. Res.		English						http://dx.doi.org/10.1111/acer.14356		Include for screening
RMC	journalArticle	2020	Mensah, S.O.; Cheng, D.; Freiberg, M.; Palatkin, V.; Patts, G.; Bendiks, S.; Blokhina, E.; Gnatienko, N.; Lioznov, D.; Samet, J.H.; So-Armah, K.	The association between heavy alcohol consumption and trimethylamine noxide (TMAO) levels: A cross sectional study	Alcoholism: Clinical and Experimental Research		1530-0277	10.1111/acer.14356	https://www.embase.com/search/results?subaction=viewrecord&id=L632393714&from=export	Purpose: Heavy alcohol consumption is associated with increased risk of cardiovascular disease. Alcohol-related alterations in the intestinal microbiomemay be a novel mechanismfor this association. Trimethylamine n-oxide (TMAO) is an intestinal microbiome-dependent metabolite that is associated with increased risk of cardiovascular disease.We hypothesized that heavier alcohol consumption is assoc…	2020	15.09.2022	Embase	45A		(Mensah S.O.; Cheng D.; Freiberg M.; Palatkin V.; Patts G.; Bendiks S.; Blokhina E.; Gnatienko N.; Lioznov D.; Samet J.H.; So-Armah K.) Boston University School of Medicine, Department of General Internal Medicine, Boston, MA, 02118, USA and First Pavlov State Medical University of Saint Petersburg, Department of Infectious Diseases and Epidemiology, Saint Petersburg, Russia	44		Alcohol. Clin. Exp. Res.		English						http://dx.doi.org/10.1111/acer.14356		Include for screening
RMC	journalArticle	2020	Fulcher, J.A.	Is the oral microbiome important in HIV-associated inflammation?	mSphere		2379-5042	10.1128/MSPHERE.00034-20	https://www.embase.com/search/results?subaction=viewrecord&id=L631585309&from=export	Alterations in the gut microbiome during HIV infection have been implicated in chronic inflammation, but the role of the oral microbiome in this process is less clear. The article by M. K. Annavajhala, S. D. Khan, S. B. Sullivan, J. Shah, et al. (mSphere 5:e00798-19, 2020, https://doi.org/10.1128/mSphere.00798-19) investigated the relationship between oral and gut microbiome diversity and immune …	2020	15.09.2022	Embase			1	5		mSphere		English						http://dx.doi.org/10.1128/MSPHERE.00034-20		Duplicate- remove
RMC	journalArticle	2020	Kardashian, A.; Peters, M.G.; Tien, P.C.; Price, J.C.	The Pathogenesis of Liver Disease in People Living With Human Immunodeficiency Virus: The Emerging Role of the Microbiome	Clinical Liver Disease		2046-2484	10.1002/cld.880	https://www.embase.com/search/results?subaction=viewrecord&id=L2004333963&from=export		2020	15.09.2022	Embase	46-51		1	15		Clin. Liver Dis.		English						http://dx.doi.org/10.1002/cld.880		Include for screening
RMC	journalArticle	2020	Jinato, T.; Chuaypen, N.; Chittmittraprap, S.; Avihingsanon, A.; Tangkijvanich, P.	The alteration of gut microbiota composition in patients with hepatitis C virus (HCV) monoinfection and human immunodeficiency virus (HIV) coinfection	Hepatology International		1936-0541	10.1007/s12072-020-10030-4	https://www.embase.com/search/results?subaction=viewrecord&id=L631553175&from=export	Background: Gut microbiota composition changed has been described in hepatitis C virus (HCV) infection. Beside HCV monoinfection, co-infection with HCV and human immunodeficiency virus (HIV) is also common. However, the effect of HCV/HIV co-infection and gut dysbiosis are not well characterized in patients. Objectives: The purpose of this study was to examine the alteration of gut microbiome comp…	2020	15.09.2022	Embase	S105		(Jinato T.; Chuaypen N.; Chittmittraprap S.; Tangkijvanich P.) Center of Excellence in Hepatitis and Liver Cancer, Department of Biochemistry, Chulalongkorn University, Bangkok, Thailand	14		Hepatol. Int.		English						http://dx.doi.org/10.1007/s12072-020-10030-4		Include for screening
RMC	journalArticle	2020	Cruz-Lebron, A.I.; Johnson, R.M.; Labbato, D.; Rodgers, T.O.; Kosco, J.C.; McComsey, G.A.; Levine, A.D.	Art reverses loss of diversity & richness of intestinal microbiome in HIV+ naive	Topics in Antiviral Medicine		2161-5853		https://www.embase.com/search/results?subaction=viewrecord&id=L633780219&from=export	Background: Changes in the intestinal microbiome, known as dysbiosis, and its metabolites promote inflammation and systemic immune activation in persons living with HIV, which may contribute to the persistence of HIV during ART. Methods: To define the major factors that drive dysbiosis we contrasted the diversity and composition of the fecal microbiome of persons living with HIV before beginning …	2020	15.09.2022	Embase	75-76		1	28		Top. Antiviral Med.		English								Include for screening
RMC	journalArticle	2020	Pinacchio, C.; Innocenti, G.P.; Santinelli, L.; Cavallari, E.N.; Frasca, F.; Scagnolari, C.; Antonelli, G.; Mastroianni, C.M.; D'Ettorre, G.	Prevotella is related to a dysregulation of IFN and T-cell response in HIV infection	Topics in Antiviral Medicine		2161-5853		https://www.embase.com/search/results?subaction=viewrecord&id=L633780338&from=export	Background: Altered interplay between gut mucosa and dysbiotic microbes during HIV infection has been linked to chronic immune dysfunction, commonly characterized by high levels of IFN and immune activation markers as well as by a severe depletion of Th17 T cells in the gastrointestinal tract. We hypothesized that a specific gut microbial communities imbalance in HIV-infected individuals could af…	2020	15.09.2022	Embase	76-77		1	28		Top. Antiviral Med.		English								Include for screening
RMC	journalArticle	2020	Santinelli, L.; Verin, R.; Innocenti, G.P.; Pinacchio, C.; Cavallari, E.N.; De Girolamo, G.; Pronio, A.M.; Antonelli, G.; Ceccarelli, G.; Scagnolari, C.; Vullo, V.; Mastroianni, C.M.; Rossi, G.; D'Ettorre, G.	Functional restoring of gut barrier after modulation of intestinal microbiota	Topics in Antiviral Medicine		2161-5853		https://www.embase.com/search/results?subaction=viewrecord&id=L633780443&from=export	Background: A complex series of events starting from enterocytes modifications, mucosal immune dysfunction, damage to the intestinal epithelial barrier, microbial translocation, and chronic systemic immune activation, contribute to HIV disease progression. This study aimed to verify whether the modulation of microbiota plays a role in restoring the intestinal barrier integrity focusing on cellula…	2020	15.09.2022	Embase	77		1	28		Top. Antiviral Med.		English								Include for screening
RMC	journalArticle	2020	Gabriel, C.L.; Ye, F.; Fan, R.; Wanjalla, C.N.; Mashayekhi, M.; Bailin, S.; Koethe, J.R.	Choline-containing lipid species are associated with hepatic steatosis in people with HIV	Antiviral Therapy		2040-2058		https://www.embase.com/search/results?subaction=viewrecord&id=L634219207&from=export	Objectives/aims: People with HIV (PWH) have a higher prevalence of non-alcoholic fatty liver disease (NAFLD) than HIV-negative persons. The mechanisms that give rise to this disparity are not known but may be due to virus-specific effects, antiretroviral therapy or changes in the intestinal microbiome. Collectively, these factors contribute to alterations of the plasma lipidome that promote lipid…	2020	15.09.2022	Embase	A50		SUPPL 1	25		Antiviral Ther.		English								Include for screening
RMC	journalArticle	2019	Knowles, L.M.; Eichler, H.; Pilch, J.	Low-Grade Inflammation in Hemophilia	Blood		1528-0020	10.1182/blood-2019-125127	https://www.embase.com/search/results?subaction=viewrecord&id=L2013279911&from=export	We previously showed that impaired clotting in hemophilia leads to a deficit in macrophage differentiation, which negatively affects critical regenerative macrophage functions such as clot infiltration and red blood cell phagocytosis. These data provide a functional basis for the delayed wound healing as well as protracted joint inflammation commonly observed in hemophiliacs and suggest that alte…	2019	15.09.2022	Embase	1115		(Knowles L.M.; Pilch J.) Institute of Clinical Hemostaseology and Transfusion Medicine, Saarland University Medical Center, Homburg/Saar, Germany	134		Blood		English						http://dx.doi.org/10.1182/blood-2019-125127		Duplicate- remove
RMC	journalArticle	2019	Knowles, L.M.; Eichler, H.; Pilch, J.	Low-grade inflammation in hemophilia	Blood		1528-0020	10.1182/blood-2019-125127	https://www.embase.com/search/results?subaction=viewrecord&id=L630318131&from=export	We previously showed that impaired clotting in hemophilia leads to a deficit in macrophage differentiation, which negatively affects critical regenerative macrophage functions such as clot infiltration and red blood cell phagocytosis. These data provide a functional basis for the delayed wound healing as well as protracted joint inflammation commonly observed in hemophiliacs and suggest that alte…	2019	15.09.2022	Embase			(Knowles L.M.; Eichler H.; Pilch J.)	134		Blood		English						http://dx.doi.org/10.1182/blood-2019-125127		Duplicate- remove
RMC	journalArticle	2019	Lu, J.; Ma, S.-S.; Zhang, W.-Y.; Duan, J.-P.	Changes in peripheral blood inflammatory factors (TNF-a and IL-6) and intestinal flora in AIDS and HIV-positive individuals	Journal of Zhejiang University: Science B		1862-1783	10.1631/jzus.B1900075	https://www.embase.com/search/results?subaction=viewrecord&id=L2002782330&from=export	Objective: In this study, we investigated the changes in peripheral blood inflammatory factors and intestinal flora in acquired immune deficiency syndrome (AIDS) and human immunodeficiency virus (HIV)-positive individuals (AIDS/HIV patients), and explored the relationships among intestinal flora, peripheral blood inflammatory factors, and CD4+ T lymphocytes. Methods: Thirty blood and stool sample…	2019	15.09.2022	Embase	793-802		10	20		J. Zhejiang Uni. Sci. B		English						http://dx.doi.org/10.1631/jzus.B1900075		Duplicate- remove
RMC	journalArticle	2019	Riechelmann, R.P.; Camandaroba, M.; Mello, C.A.; Silva, V.S.; de Jesus, V.H.F.; Barros, M.; Rodrigues, N.; Donadio, M.D.; Cavichiolli, M.; Lima, V.C.C.; Dias-Neto, E.; Nunes, D.N.; Carraro, D.; De Brot, L.; Aguiar, S.; Silva, M.L.G.	BISQUIT: A randomized phase II study of the administration of prebiotics and probiotics during definitive treatment with chemotherapy-radiotherapy for patients with squamous cell carcinoma of the anal canal	Annals of Oncology		1569-8041	10.1093/annonc/mdz246.137	https://www.embase.com/search/results?subaction=viewrecord&id=L2004534709&from=export	Background: The standard treatment for patients (pts) with localized squamous cell carcinoma of the anal canal (SCCAC) is chemoradiation (ChRT). Yet nearly 30% of patients are not cured and undergo salvage anorectal amputation. SCCAC is mostly a virus-associated tumor and thus potentially immunogenic. In fact, immune checkpoint inhibitors are promising in trials of metastatic SCCAC. Recently, stu…	2019	15.09.2022	Embase	v248		(Riechelmann R.P.; Camandaroba M.; Mello C.A.; Silva V.S.; de Jesus V.H.F.; Barros M.; Rodrigues N.; Donadio M.D.; Lima V.C.C.) Medical Oncology, A. C. Camargo Cancer Center, São Paulo, Brazil	30		Ann. Oncol.		English						http://dx.doi.org/10.1093/annonc/mdz246.137		Duplicate- remove
RMC	journalArticle	2019	Riechelmann, R.P.; Camandaroba, M.; Mello, C.A.; Silva, V.S.; De Jesus, V.H.F.; Barros, M.; Rodrigues, N.; Donadio, M.D.; Cavichiolli, M.; Lima, V.C.C.; Dias-Neto, E.; Nunes, D.N.; Carraro, D.; De Brot, L.; Aguiar, S.; Silva, M.L.G.	BISQUIT: A randomized phase II study of the administration of prebiotics and probiotics during definitive treatment with chemotherapy-radiotherapy for patients with squamous cell carcinoma of the anal canal	Annals of Oncology		1569-8041	10.1093/annonc/mdz246.137	https://www.embase.com/search/results?subaction=viewrecord&id=L630607288&from=export	Background: The standard treatment for patients (pts) with localized squamous cell carcinoma of the anal canal (SCCAC) is chemoradiation (ChRT). Yet nearly 30% of patients are not cured and undergo salvage anorectal amputation. SCCAC is mostly a virus-associated tumor and thus potentially immunogenic. In fact, immune checkpoint inhibitors are promising in trials of metastatic SCCAC. Recently, stu…	2019	15.09.2022	Embase	v248		(Riechelmann R.P.; Camandaroba M.; Mello C.A.; Silva V.S.; De Jesus V.H.F.; Barros M.; Rodrigues N.; Donadio M.D.; Lima V.C.C.) Medical Oncology, A. C. Camargo Cancer Center, São Paulo, Brazil	30		Ann. Oncol.		English						http://dx.doi.org/10.1093/annonc/mdz246.137		Duplicate- remove
RMC	journalArticle	2019	Utay, N.S.; Monczor, A.; Somasunderam, A.; Jiang, Z.-D.; Alexander, A.; Vigil, K.J.; Lake, J.; Hanson, B.; DuPont, H.; Arduino, R.	Oral fecal microbiota transplantation increases gut microbiome diversity and alters the microbiome distribution in people with HIV	Open Forum Infectious Diseases		2328-8957	10.1093/ofid/ofz360.2195	https://www.embase.com/search/results?subaction=viewrecord&id=L630689558&from=export	Background. Reduced microbiota diversity (dysbiosis) in people with HIV (PWH) can damage the intestinal barrier and increase microbial translocation, resulting in inflammation, a driver of morbidity and mortality. We hypothesized that fecal microbiota transplants (FMT) would reverse dysbiosis in PWH. Methods. We administered 6 weekly oral doses of a novel lyophilized fecal microbiota product from…	2019	15.09.2022	Embase	S874		(Utay N.S.; Monczor A.; Somasunderam A.; Vigil K.J.; Lake J.; Arduino R.) UT Health Science Center, Houston, TX, United States	6		Open Forum Infect. Dis.		English						http://dx.doi.org/10.1093/ofid/ofz360.2195		Include for screening
RMC	journalArticle	2019	Cenikli, U.	Nutritional treatment strategies in the presence of clostridium difficile infection	Turk Beyin Damar Hastaliklar Dergisi		1301-1375	10.5505/tbdhd.2019.53824	https://www.embase.com/search/results?subaction=viewrecord&id=L631397832&from=export	Clostridium difficile (CD), a gram-positive anaerobic bacteria, produces A and B toxins that can cause a variety of diseases, from pseudomembranous colitis to CD-associated diarrhea (1). Clostridium difficile infection (CDI) is one of the most common causes of hospital-acquired infections and is an increasing cause of morbidity and mortality in the hospitalized elderly adult population. This bact…	2019	15.09.2022	Embase	113-116		(Cenikli U.) Muǧla Sitki Koçman University Training and Research Hospital, Neurology Clinic, Muǧla, Turkey	25		Turk Beyin Damar Hast. Derg.		English						http://dx.doi.org/10.5505/tbdhd.2019.53824		Include for screening
RMC	journalArticle	2019	Honda, T.; Ishigami, M.; Yamamoto, K.; Ito, T.; Ishizu, Y.; Kuzuya, T.; Fujishiro, M.	Changes of microbiota after hepatitis c virus eradication	Hepatology v70 suppl.1 2019		1527-3350		https://www.embase.com/search/results?subaction=viewrecord&id=L631813033&from=export	Background: Liver disease has been associated with qualitative and quantitative dysbiotic changes in the gut microbiota Moreover, complex microbial communities have been reported upon the infection of different pathogens (e g human immunodeficiency virus, hepatitis B virus, influenza virus) at different body sites Therefore, we investigated changes of gut microbiota before and after the eradicati…	2019	15.09.2022	Embase	1160A-1161A		(Honda T.; Ishigami M.; Yamamoto K.; Ishizu Y.; Kuzuya T.; Fujishiro M.) Gastroenterology and Hepatology, Nagoya University, Graduate School of Medicine,	70		Hepatology		English								Include for screening
RMC	journalArticle	2019	Alzahrani, J.; Hussain, T.; Simar, D.; Palchaudhuri, R.; Abdel-Mohsen, M.; Crowe, S.M.; Mbogo, G.W.; Palmer, C.S.	Inflammatory and immunometabolic consequences of gut dysfunction in HIV: Parallels with IBD and implications for reservoir persistence and non-AIDS comorbidities	EBioMedicine		2352-3964	10.1016/j.ebiom.2019.07.027	https://www.embase.com/search/results?subaction=viewrecord&id=L2002325879&from=export	The gastrointestinal mucosa is critical for maintaining the integrity and functions of the gut. Disruption of this barrier is a hallmark and a risk factor for many intestinal and chronic inflammatory diseases. Inflammatory bowel disease (IBD) and HIV infection are characterized by microbial translocation and systemic inflammation. Despite the clinical overlaps between HIV and IBD, significant dif…	2019	15.09.2022	Embase	522-531		(Alzahrani J.; Palchaudhuri R.; Crowe S.M.; Mbogo G.W.; Palmer C.S., clovis.palmer@burnet.edu.au) Life Sciences, Burnet Institute, Melbourne, Australia	46		EBioMedicine		English						http://dx.doi.org/10.1016/j.ebiom.2019.07.027		Duplicate- remove
RMC	journalArticle	2019	Guillemin, K.; Segre, J.A.	Editorial overview: Frontiers in microbiome studies: viewing vast vistas with roadmap in hand	Current Opinion in Microbiology		1879-0364	10.1016/j.mib.2019.11.003	https://www.embase.com/search/results?subaction=viewrecord&id=L2004077521&from=export		2019	15.09.2022	Embase	iii-iv		(Guillemin K., kguillem@uoregon.edu) Institute of Molecular Biology, University of Oregon, Eugene, OR, United States	50		Curr. Opin. Microbiol.		English						http://dx.doi.org/10.1016/j.mib.2019.11.003		Include for screening
RMC	journalArticle	2019	Missailidis, C.; Sørensen, N.; Ashenafi, S.; Amogne, W.; Kassa, E.; Bekele, A.; Getachew, M.; Gebreselassie, N.; Aseffa, A.; Aderaye, G.; Andersson, J.; Brighenti, S.; Bergman, P.	Vitamin D and phenylbutyrate supplementation does not modulate gut derived immune activation in HIV-1	Nutrients		2072-6643	10.3390/nu11071675	https://www.embase.com/search/results?subaction=viewrecord&id=L2002517960&from=export	Dysbiosis and a dysregulated gut immune barrier function contributes to chronic immune activation in HIV-1 infection. We investigated if nutritional supplementation with vitamin D and phenylbutyrate could improve gut-derived inflammation, selected microbial metabolites, and composition of the gut microbiota. Treatment-naïve HIV-1-infected individuals (n = 167) were included from a double-blind, r…	2019	15.09.2022	Embase			7	11		Nutrients		English						http://dx.doi.org/10.3390/nu11071675		Duplicate- remove
RMC	journalArticle	2019	Sortino, O.; Hullsiek, K.H.; Richards, E.; Rupert, A.; Schminke, A.; Tetekpor, N.; Quinones, M.; Prosser, R.; Schacker, T.; Sereti, I.; Baker, J.V.	The effects of recombinant human lactoferrin on immune activation and the intestinal microbiome among persons living with human immunodeficiency virus and receiving antiretroviral therapy	Journal of Infectious Diseases		1537-6613	10.1093/infdis/jiz042	https://www.embase.com/search/results?subaction=viewrecord&id=L629143825&from=export	Lactoferrin modulates mucosal immunity and targets mechanisms contributing to inflammation during human immunodeficiency virus disease. A randomized placebo-controlled crossover clinical trial of recombinant human (rh) lactoferrin was conducted among 54 human immunodeficiency virus-infected participants with viral suppression. Outcomes were tolerability, inflammatory, and immunologic measures, an…	2019	15.09.2022	Embase	1963-1968		12	219		J. Infect. Dis.		English						http://dx.doi.org/10.1093/infdis/jiz042		Duplicate- remove
RMC	journalArticle	2019	Weiner, L.D.; Retuerto, M.; Hager, C.L.; El Kamari, V.; Shan, L.; Sattar, A.; Kulkarni, M.; Funderburg, N.; Ghannoum, M.A.; Dirajlal-Fargo, S.; McComsey, G.A.	Fungal Translocation Is Associated with Immune Activation and Systemic Inflammation in Treated HIV	AIDS Research and Human Retroviruses		1931-8405	10.1089/aid.2018.0252	https://www.embase.com/search/results?subaction=viewrecord&id=L627543913&from=export	The mechanisms causing HIV-associated immune activation remain incompletely understood. Alteration of intestinal integrity with subsequent translocation of bacterial products appears to play an important role; however, little is known about the impact of fungal translocation. We assessed the effect of fungal translocation and its association with immune activation in people living with HIV (PLWH)…	2019	15.09.2022	Embase	461-472		5	35		AIDS Res. Hum. Retroviruses		English						http://dx.doi.org/10.1089/aid.2018.0252		Duplicate- remove
RMC	journalArticle	2019	Lujána, J.A.; Rugelesa, M.T.; Tabordaa, N.A.	Contribution of the microbiota to intestinal homeostasis and its role in the pathogenesis of HIV-1 infection	Current HIV Research		1873-4251	10.2174/1570162X17666190311114808	https://www.embase.com/search/results?subaction=viewrecord&id=L2002655813&from=export	During HIV infection, massive destruction of CD4+ T cells ensues, preferentially depleting the Th17 subset at the gut-associated lymphoid tissue (GALT), leading to a loss of mucosal integrity and an increase in cell permeability. This process favors microbial translocation between the intestinal lumen and the circulatory system, contributing to persistent immune activation and chronic inflammatio…	2019	15.09.2022	Embase	13-25		1	17		Curr. HIV Res.		English						http://dx.doi.org/10.2174/1570162X17666190311114808		Duplicate- remove
RMC	journalArticle	2019	Serrano-Villar, S.; De Lagarde, M.; Vázquez-Castellanos, J.; Vallejo, A.; Bernadino, J.I.; Madrid, N.; Matarranz, M.; Diáz-Santiago, A.; Gutiérrez, C.; Cabello, A.; Villar-Garciá, J.; Blanco, J.R.; Bisbal, O.; Sainz, T.; Moya, A.; Moreno, S.; Gosalbes, M.J.; Estrada, V.	Effects of immunonutrition in advanced human immunodeficiency virus disease: A randomized placebo-controlled clinical trial (Promaltia study)	Clinical Infectious Diseases		1537-6591	10.1093/cid/ciy414	https://www.embase.com/search/results?subaction=viewrecord&id=L626383910&from=export	Background While nutritional interventions with prebiotics and probiotics seem to exert immunological effects, their clinical implications in human immunodeficiency virus (HIV)-infected subjects initiating antiretroviral therapy (ART) at advanced HIV disease remain unclear. Methods This was a pilot multicenter randomized, placebo-controlled, double-blind study in which 78 HIV-infected, ART-naive …	2019	15.09.2022	Embase	120-130		1	68		Clin. Infect. Dis.		English						http://dx.doi.org/10.1093/cid/ciy414		Include for screening
RMC	journalArticle	2019	Sortino, O.; Hullsiek, K.H.; Richards, E.; Rupert, A.; Schminke, A.; Tetekpor, N.; Quinones, M.; Prosser, R.; Schacker, T.; Sereti, I.; Baker, J.V.	Effects of lactoferrin on immune activation and microbiome among hiv+ individuals	Topics in Antiviral Medicine		2161-5853		https://www.embase.com/search/results?subaction=viewrecord&id=L634220725&from=export	Background: Irreversible injury to gut mucosa with loss of epithelial integrity and translocation of microbial antigens represents a potential mechanism driving immune activation, and subsequent clinical risk, among ART-treated HIV+ individuals. Lactoferrin is an endogenous iron-binding protein that binds lipopolysaccharide, improved outcomes among those with sepsis, and has immunomodulatory prop…	2019	15.09.2022	Embase	81s-82s		SUPPL 1	27		Top. Antiviral Med.		English								Duplicate- remove
RMC	journalArticle	2018	Merlini, E.; Tincati, C.; Pandolfo, A.; Cassani, B.; Bai, F.; Ancona, G.; Barassi, A.; Bulfamante, G.; D'Arminio Monforte, A.; Marchetti, G.	HPV-mediated cytological abnormalities and high-risk HPV genotypes associate with altered gut microbiota composition and function in cART-treated HIV+ males	Journal of the International AIDS Society		1758-2652	10.1002/jia2.25187	https://www.embase.com/search/results?subaction=viewrecord&id=L625168862&from=export	Background: HIV-infected individuals feature higher incidence of HPV persistence at both vaginal and anal level. Recently, the gut microbiota has been demonstrated to predict precancerous anal lesions, suggesting that some taxa featuring HIV-associated dysbiosis might fuel HPV persistence and pathogenesis. Given these premises, we decided to explore whether the presence of HPV-related cytological…	2018	15.09.2022	Embase	196		(Merlini E.; Tincati C.; Bai F.; Ancona G.; D'Arminio Monforte A.; Marchetti G.) Clinic of Infectious Disease, ASST Santi Paolo e Carlo, Health Sciences, Milan, Italy	21		J. Int. AIDS Soc.		English						http://dx.doi.org/10.1002/jia2.25187		Include for screening
RMC	journalArticle	2018	Wood, L.F.; Brown, B.P.; Lennard, K.; Karaoz, U.; Havyarimana, E.; Passmore, J.-A.S.; Hesseling, A.C.; Edlefsen, P.T.; Kuhn, L.; Mulder, N.; Brodie, E.L.; Sodora, D.L.; Jaspan, H.B.	Feeding-Related Gut Microbial Composition Associates with Peripheral T-Cell Activation and Mucosal Gene Expression in African Infants	Clinical Infectious Diseases		1537-6591	10.1093/cid/ciy265	https://www.embase.com/search/results?subaction=viewrecord&id=L624152552&from=export	Background Exclusive breastfeeding reduces the rate of postnatal human immunodeficiency virus (HIV) transmission compared to nonexclusive breastfeeding; however, the mechanisms of this protection are unknown. Our study aimed to interrogate the mechanisms underlying the protective effect of exclusive breastfeeding. Methods We performed a prospective, longitudinal study of infants from a high-HIV-p…	2018	15.09.2022	Embase	1237-1246		8	67		Clin. Infect. Dis.		English						http://dx.doi.org/10.1093/cid/ciy265		Duplicate- remove
RMC	journalArticle	2018	Lu, W.; Feng, Y.; Jing, F.; Han, Y.; Lyu, N.; Liu, F.; Li, J.; Song, X.; Xie, J.; Qiu, Z.; Zhu, T.; Routy, B.; Routy, J.-P.; Li, T.; Zhu, B.	Association between gut microbiota and CD4 recovery in HIV-1 infected patients	Frontiers in Microbiology		1664-302X	10.3389/fmicb.2018.01451	https://www.embase.com/search/results?subaction=viewrecord&id=L622814402&from=export	Composition of the gut microbiota has been linked with human immunedeficiency virus (HIV)-infected patients on antiretroviral therapy (ART). Evidence suggests that ART-treated patients with poor CD4+ T-cell recovery have higher levels of microbial translocation and immune activation. However, the association of the gut microbiota and immune recovery remains unclear. We performed a cross-sectional…	2018	15.09.2022	Embase			JUL	9		Front. Microbiol.		English						http://dx.doi.org/10.3389/fmicb.2018.01451		Duplicate- remove
RMC	journalArticle	2018	Lu, W.; Feng, Y.; Jing, F.; Han, Y.; Qiu, Z.; Li, T.; Zhu, B.	Association between gut microbiota and CD4 recovery in HIV-1 infected patients	Journal of the International AIDS Society		1758-2652	10.1002/jia2.25148	https://www.embase.com/search/results?subaction=viewrecord&id=L623485992&from=export	Background: Changes in gut microbial compositions have been described in human immuno-deficiency virus (HIV)-infected patients on antiretroviral therapy (ART). Evidences suggest that ART-treated patients with poor CD4+ T-cell recovery have higher levels of immune activation and microbial translocation. However, the association between gut microbiota and immune recovery remains unclear. Methods: W…	2018	15.09.2022	Embase			(Lu W.; Jing F.; Han Y.; Qiu Z.; Li T.) Peking Union Medical College Hospital, Division of Infectious Diseases, Beijing, China	21		J. Int. AIDS Soc.		English						http://dx.doi.org/10.1002/jia2.25148		Duplicate- remove
RMC	journalArticle	2018	Ismail, A.Q.T.	Does placental MDSC-mediated modulation of arginine levels help protect the foetus from auxotrophic pathogens?	Journal of Maternal-Fetal and Neonatal Medicine		1476-4954	10.1080/14767058.2017.1319935	https://www.embase.com/search/results?subaction=viewrecord&id=L615879854&from=export	Myeloid-derived suppressor cells (MDSCs) are immunosuppressive precursors of dendritic cells, macrophages and granulocytes. MDSCs normally quickly differentiate, but have elevated levels in chronic infection and cancer, where they help tumours evade the immune system through induction of T-cell dysfunction. MDSC levels are also raised in pregnancy, and in the neonate. During pregnancy they may he…	2018	15.09.2022	Embase	1667-1669		12	31		J. Matern.-Fetal Neonatal Med.		English						http://dx.doi.org/10.1080/14767058.2017.1319935		Include for screening
RMC	journalArticle	2018	Malik, F.; Mehdi, S.F.; Ali, H.; Patel, P.; Basharat, A.; Kumar, A.; Ashok, F.; Stein, J.; Brima, W.; Malhotra, P.; Roth, J.	Is metformin poised for a second career as an antimicrobial?	Diabetes/Metabolism Research and Reviews		1520-7560	10.1002/dmrr.2975	https://www.embase.com/search/results?subaction=viewrecord&id=L620772213&from=export	Metformin, a widely used antihyperglycaemic, has a good safety profile, reasonably manageable side-effects, is inexpensive, and causes a desirable amount of weight loss. In 4 studies of patients with tuberculosis (1 prospective and 3 retrospective), metformin administration resulted in better outcomes. In mice with several models of endotoxemia, metformin diminished levels of proinflammatory cyto…	2018	15.09.2022	Embase			4	34		Diabetes Metab. Res. Rev.		English						http://dx.doi.org/10.1002/dmrr.2975		Duplicate- remove
RMC	journalArticle	2018	Arnbjerg, C.; Vestad, B.; Hov, J.; Pedersen, K.K.; Jespersen, S.; Johannesen, H.H.; Holm, K.; Fallentin, E.; Hansen, A.E.; Lange, T.; Kjær, A.; Troseid, M.; Fischer, B.M.; Nielsen, S.D.	Effect of probiotics on gut microbiota and PET/MRI activity in HIV-infected persons	Topics in Antiviral Medicine		2161-5853		https://www.embase.com/search/results?subaction=viewrecord&id=L621728577&from=export	Background: Despite combination antiretroviral therapy (cART) with suppressed viral replication, gut microbiota alterations, microbial translocation and low-grade inflammation persist in several HIV-infected individuals. The aim of this study was to investigate the effects of the probiotic strain Lactobacillus rhamnosus GG (LGG) on the gut microbiota composition, microbial translocation and intes…	2018	15.09.2022	Embase	102s		(Arnbjerg C.; Pedersen K.K.; Jespersen S.; Johannesen H.H.; Fallentin E.; Hansen A.E.; Kjær A.; Fischer B.M.; Nielsen S.D.) Copenhagen University Hospital, Copenhagen, Denmark	26		Top. Antiviral Med.		English								Duplicate- remove
RMC	journalArticle	2018	Ganesan, A.; McMahon, D.; Utay, N.S.; Bell, J.; Burris, H.; Whitman, T.; Qin, J.; Laczek, J.; Young, P.; Agan, B.K.; Kumar, S.; Follmann, D.; Wank, S.; Maldarelli, F.	Rifaximin use does not alter SCD14 levels in HIV-infected persons on suppressive ART	Topics in Antiviral Medicine		2161-5853		https://www.embase.com/search/results?subaction=viewrecord&id=L621728816&from=export	Background: Immune activation (IA) plays a central role in the pathogenesis of HIV infection. A potential driver of IA is the translocation of gut microbial products. Elevated levels of soluble CD14 (sCD14) are associated with all-cause mortality in HIV-infected persons. One source of elevated sCD14 is lipopolysaccharide (LPS) exposure from gut bacteria. Rifaximin (RFX) is an oral, non-absorbable…	2018	15.09.2022	Embase	125s		(Ganesan A.; Burris H.; Agan B.K.) Uniformed Services University of the Health Sciences, Bethesda, MD, United States	26		Top. Antiviral Med.		English								Include for screening
RMC	journalArticle	2018	Desai, S.N.; Landay, A.L.	HIV and aging: Role of the microbiome	Current Opinion in HIV and AIDS		1746-6318	10.1097/COH.0000000000000433	https://www.embase.com/search/results?subaction=viewrecord&id=L619544335&from=export	Purpose of review The purpose of this article is to review age-Associated alterations in microbiota composition, diversity and functional features in context of immune senescence, chronic inflammation and comorbidities associated with HIV infection. The overall goal is to assess whether modulating the microbiome will likely improve resilience of the immune system and augment return to health. Rec…	2018	15.09.2022	Embase	22-27		1	13		Curr. Opin. HIV AIDS		English						http://dx.doi.org/10.1097/COH.0000000000000433		Duplicate- remove
RMC	journalArticle	2018	Koay, W.L.A.; Siems, L.V.; Persaud, D.	The microbiome and HIV persistence: Implications for viral remission and cure	Current Opinion in HIV and AIDS		1746-6318	10.1097/COH.0000000000000434	https://www.embase.com/search/results?subaction=viewrecord&id=L619544391&from=export	Purpose of review This article discusses the interaction between HIV infection, the gut microbiome, inflammation and immune activation, and HIV reservoirs, along with interventions to target the microbiome and their implications for HIV remission and cure. Recent findings Most studies show that HIV-infected adults have a gut microbiome associated with decreased bacterial richness and diversity, a…	2018	15.09.2022	Embase	61-68		1	13		Curr. Opin. HIV AIDS		English						http://dx.doi.org/10.1097/COH.0000000000000434		Duplicate- remove
RMC	journalArticle	2018	Bandera, A.; De Benedetto, I.; Bozzi, G.; Gori, A.	Altered gut microbiome composition in HIV infection: Causes, effects and potential intervention	Current Opinion in HIV and AIDS		1746-6318	10.1097/COH.0000000000000429	https://www.embase.com/search/results?subaction=viewrecord&id=L619544407&from=export	Purpose of review Aim of this review is to summarize the alterations occurring in gut microbiome composition after HIV infection, and to underline how intestinal dysbiosis can affect immune homeostasis, immune recovery, and persisting immune activation under antiretroviral therapy (ART). Many interventions have been suggested, mostly with inconclusive results. Recent findings Recent evidence show…	2018	15.09.2022	Embase	73-80		1	13		Curr. Opin. HIV AIDS		English						http://dx.doi.org/10.1097/COH.0000000000000429		Duplicate- remove
RMC	journalArticle	2018	Matta, S.K.; Shidfar, S.	Acute demyelinating encephalomyelitis: Maybe it's not all in your head	Journal of General Internal Medicine		1525-1497		https://www.embase.com/search/results?subaction=viewrecord&id=L622329321&from=export	Learning Objective #1: Effect of gut-microbiota-brain axis dysregu-lation on neuropsychiatric disorders Learning Objective #2: Manage refractory ADEM in adults CASE: 62-year-old man with recent hospitalization for septic shock due to toe osteomyelitis,complicated by severe C. difficile infection requiring fecal transplant 3 weeks prior to admission,presenting with worsening confusion,right-sided …	2018	15.09.2022	Embase	449		2	33		J. Gen. Intern. Med.		English								Duplicate- remove
RMC	journalArticle	2018	Butzko, R.; Ortiz Pacheco, R.; Berman, A.	Cytomegalovirus infection in decompensated liver failure	American Journal of Respiratory and Critical Care Medicine		1535-4970		https://www.embase.com/search/results?subaction=viewrecord&id=L622964335&from=export	Introduction: Cirrhosis is associated with numerous systemic complications, including decompensated renal, cardiovascular and lung function. Additionally, cirrhosis has been linked to immunosuppression. Ordinarily, cirrhosis-associated immune dysfunction (CAID) increases susceptibility to bacterial infections. Today, we present a case of severe cytomegalovirus (CMV) infection in decompensated liv…	2018	15.09.2022	Embase			MeetingAbstracts	197		Am. J. Respir. Crit. Care Med.		English								Include for screening
RMC	journalArticle	2018	Köppen, H.	Stool transplantation for Crohn's disease - A case report	Journal of Gastrointestinal and Liver Diseases		1841-8724		https://www.embase.com/search/results?subaction=viewrecord&id=L623188714&from=export	The composition of the human gut microbiome is influenced by genetic factors, our diet, drugs such as antibiotics, but also by the first colonization after birth. Impaired colonization, decreased biodiversity or additional risk factors such as caesarean delivery, antibiotic use or exclusive bottle feeding result in a shift in the microbiome. The ideal microbiome exhibits as much diversity as poss…	2018	15.09.2022	Embase	17-18		(Köppen H.) Center for Integral Medicine Leipzig, Leipzig, Germany	27		J. Gastrointest. Liver Dis.		English								Duplicate- remove
RMC	journalArticle	2018	Matta, S.; Shidfar, S.	Acute demyelinating encephalomyelitis: Maybe it's not all in your head	Journal of Hospital Medicine		1553-5606		https://www.embase.com/search/results?subaction=viewrecord&id=L629665191&from=export	Case Presentation: 62-year-old man with recent hospitalization for septic shock due to toe osteomyelitis,complicated by severe C. difficile infection requiring fecal transplant 3 weeks prior to admission,presenting with confusion,right-sided weakness,and ataxia.Symptoms were first noted 2 weeks after the fecal transplant and consisted of depressed mood and right shoulder weakness.Neurological exa…	2018	15.09.2022	Embase			4	13		J. Hosp. Med.		English								Duplicate- remove
RMC	journalArticle	2018	Köppen, H.	Stool transplantation for Crohn's disease - a case report	Journal of Gastrointestinal and Liver Diseases		1841-8724		https://www.embase.com/search/results?subaction=viewrecord&id=L632172724&from=export	The composition of the human gut microbiome is influenced by genetic factors, our diet, drugs such as antibiotics, but also by the first colonization after birth. Impaired colonization, decreased biodiversity or additional risk factors such as caesarean delivery, antibiotic use or exclusive bottle feeding result in a shift in the microbiome. The ideal microbiome exhibits as much diversity as poss…	2018	15.09.2022	Embase	17-18		(Köppen H.) Center for Integral Medicine Leipzig, Leipzig, Germany	27		J. Gastrointest. Liver Dis.		English								Duplicate- remove
RMC	journalArticle	2017	Ceccarelli, G.; Brenchley, J.M.; Cavallari, E.N.; Scheri, G.C.; Fratino, M.; Pinacchio, C.; Schietroma, I.; Fard, S.N.; Scagnolari, C.; Mezzaroma, I.; Vullo, V.; D’Ettorre, G.	Impact of high-dose multi-strain probiotic supplementation on neurocognitive performance and central nervous system immune activation of HIV-1 infected individuals	Nutrients		2072-6643	10.3390/nu9111269	https://www.embase.com/search/results?subaction=viewrecord&id=L619358931&from=export	Background: Gut microbiota has metabolic activity which influences mucosal homeostasis, local and systemic immune responses, and other anatomical systems (i.e.; brain). The effects of dysbiosis are still poorly studied in Human Immunodeficiency Virus-1 (HIV-1) positive subjects and insufficient data are available on the impairment of the gut-brain axis, despite neurocognitive disorders being comm…	2017	15.09.2022	Embase			11	9		Nutrients		English						http://dx.doi.org/10.3390/nu9111269		Duplicate- remove
RMC	journalArticle	2017	Miragem, A.A.; de Bittencourt, P.I.H.	Nitric oxide-heat shock protein axis in menopausal hot flushes: Neglected metabolic issues of chronic inflammatory diseases associated with deranged heat shock response	Human Reproduction Update		1460-2369	10.1093/humupd/dmx020	https://www.embase.com/search/results?subaction=viewrecord&id=L623667112&from=export	BACKGROUND: Although some unequivocal underlying mechanisms of menopausal hot flushes have been demonstrated in animal models, the paucity of similar approaches in humans impedes further mechanistic outcomes. Human studies might show some as yet unexpected physiological mechanisms of metabolic adaptation that permeate the phase of decreased oestrogen levels in both symptomatic and asymptomatic wo…	2017	15.09.2022	Embase	600-628		5	23		Hum. Reprod. Update		English						http://dx.doi.org/10.1093/humupd/dmx020		Include for screening
RMC	journalArticle	2017	D’Angelo, C.; Reale, M.; Costantini, E.	Microbiota and probiotics in health and HIV infection	Nutrients		2072-6643	10.3390/nu9060615	https://www.embase.com/search/results?subaction=viewrecord&id=L616824210&from=export	Microbiota play a key role in various body functions, as well as in physiological, metabolic, and immunological processes, through different mechanisms such as the regulation of the development and/or functions of different types of immune cells in the intestines. Evidence indicates that alteration in the gut microbiota can influence infectious and non-infectious diseases. Bacteria that reside on…	2017	15.09.2022	Embase			6	9		Nutrients		English						http://dx.doi.org/10.3390/nu9060615		Duplicate- remove
RMC	journalArticle	2017	Villar-García, J.; Güerri-Fernández, R.; Moya, A.; Gonzalez, A.; Hernandez, J.J.; Lerma, E.; Guelar, A.; Sorli, L.; Horcajada, J.P.; Artacho, A.; D'Auria, G.; Knobel, H.	Impact of probiotic Saccharomyces boulardii on the gut microbiome composition in HIV-treated patients: A double-blind, randomised, placebo-controlled trial	PLoS ONE		1932-6203	10.1371/journal.pone.0173802	https://www.embase.com/search/results?subaction=viewrecord&id=L615215898&from=export	Dysbalance in gut microbiota has been linked to increased microbial translocation, leading to chronic inflammation in HIV-patients, even under effective HAART. Moreover, microbial translocation is associated with insufficient reconstitution of CD4+T cells, and contributes to the pathogenesis of immunologic non-response. In a double-blind, randomised, placebo-controlled trial, we recently showed t…	2017	15.09.2022	Embase			4	12		PLoS ONE		English						http://dx.doi.org/10.1371/journal.pone.0173802		Duplicate- remove
RMC	journalArticle	2017	Sinha, A.; Hunt, P.W.; Martin, J.N.; Ma, Y.; Crane, H.M.; Drozd, D.; Ganz, P.; Hazen, S.; Hsue, P.	Higher carnitine levels are associated with subsequent myocardial infarctions in HIV	Topics in Antiviral Medicine		2161-5853		https://www.embase.com/search/results?subaction=viewrecord&id=L616685926&from=export	Background: HIV infection is associated with an increased risk of myocardial infarction (MI); however, the pathophysiology is incompletely understood. HIV alters the gut microbiome. Choline, carnitine, betaine, and trimethylamine N-oxide (TMAO), are small molecules that are metabolized or produced by the gut microbiome and TMAO is associated with MIs among adults without HIV. We have shown that c…	2017	15.09.2022	Embase	262s		1	25		Top. Antiviral Med.		English								Duplicate- remove
RMC	journalArticle	2017	Hove-Skovsgaard, M.; Gaardbo, J.C.; Kolte, L.; Winding, K.; Seljeflot, I.; Svardal, A.; Berge, R.K.; Gerstoft, J.; Ullum, H.; Trøseid, M.; Nielsen, S.D.	HIV-infected persons with type 2 diabetes show evidence of endothelial dysfunction and increased inflammation	BMC Infectious Diseases		1471-2334	10.1186/s12879-017-2334-8	https://www.embase.com/search/results?subaction=viewrecord&id=L615039652&from=export	Background: Increased incidence of cardiovascular diseases (CVD) in both HIV infection and type 2 diabetes (T2D) compared to the general population has been described. Little is known about the combined effect of HIV infection and T2D on inflammation and endothelial function, both of which may contribute to elevated risk of CVD. Methods: Cross-sectional study including 50 HIV-infected persons on …	2017	15.09.2022	Embase			1	17		BMC Infect. Dis.		English						http://dx.doi.org/10.1186/s12879-017-2334-8		Duplicate- remove
RMC	journalArticle	2017	Jonsson, A.L.; Bäckhed, F.	Role of gut microbiota in atherosclerosis	Nature Reviews Cardiology		1759-5010	10.1038/nrcardio.2016.183	https://www.embase.com/search/results?subaction=viewrecord&id=L613549360&from=export	Infections have been linked to the development of cardiovascular disease and atherosclerosis. Findings from the past decade have identified microbial ecosystems residing in different habitats of the human body that contribute to metabolic and cardiovascular-related disorders. In this Review, we describe three pathways by which microbiota might affect atherogenesis. First, local or distant infecti…	2017	15.09.2022	Embase	79-87		2	14		Nat. Rev. Cardiol.		English						http://dx.doi.org/10.1038/nrcardio.2016.183		Duplicate- remove
RMC	journalArticle	2017	Liu, J.; Williams, B.; Frank, D.; Dillon, S.M.; Wilson, C.C.; Landay, A.L.	Inside out: HIV, the gut microbiome, and the mucosal immune system	Journal of Immunology		1550-6606	10.4049/jimmunol.1601355	https://www.embase.com/search/results?subaction=viewrecord&id=L614721870&from=export	The components of the human gut microbiome have been found to influence a broad array of pathologic conditions ranging from heart disease to diabetes and even to cancer. HIV infection upsets the delicate balance in the normal host-microbe interaction both through alterations in the taxonomic composition of gut microbial communities as well as through disruption of the normal host response mechani…	2017	15.09.2022	Embase	605-614		2	198		J. Immunol.		English						http://dx.doi.org/10.4049/jimmunol.1601355		Duplicate- remove
RMC	journalArticle	2016	Dillon, S.M.; Frank, D.N.; Wilson, C.C.	The gut microbiome and HIV-1 pathogenesis: A two-way street	AIDS		1473-5571	10.1097/QAD.0000000000001289	https://www.embase.com/search/results?subaction=viewrecord&id=L612817979&from=export	HIV-1 infection is associated with substantial damage to the gastrointestinal tract resulting in structural impairment of the epithelial barrier and a disruption of intestinal homeostasis. The accompanying translocation of microbial products and potentially microbes themselves from the lumen into systemic circulation has been linked to immune activation, inflammation, and HIV-1 disease progressio…	2016	15.09.2022	Embase	2737-2751		18	30		AIDS		English						http://dx.doi.org/10.1097/QAD.0000000000001289		Duplicate- remove
RMC	journalArticle	2016	Elliott, R.	Stool transplant for recurrent clostridium difficile infection using designated screened donors in a community hospital	American Journal of Gastroenterology		1572-0241	10.1038/ajg.2016.352	https://www.embase.com/search/results?subaction=viewrecord&id=L612870513&from=export	Introduction: Over a 3 year period 40 patients with recurrent Clostridium difficile colitis were treated with stool transplant using stool provided by 3 designated screened donors in a community hospital with a 97% initial success rate. Donors were screened with a 20 question form and tested for HIV, syphylis, Hepatitis C and Hepatitis B. All donors were known to the author. . Methods: Forty pati…	2016	15.09.2022	Embase	S71		(Elliott R.) Alamance Regional Medical Center, Burlington, NC, United States	111		Am. J. Gastroenterol.		English						http://dx.doi.org/10.1038/ajg.2016.352		Include for screening
RMC	journalArticle	2016	Huhn, G.D.; Hotton, A.L.; Sigman, A.G.; Keating, S.M.	Microbial translocation and inflammation responses to lubiprostone in HIV infection	Topics in Antiviral Medicine		2161-5853		https://www.embase.com/search/results?subaction=viewrecord&id=L613268807&from=export	Background: Microbial translocation (MT) may play a role in delayed CD4 recovery in HIV infection after initiating antiretroviral therapy (ART). Lubiprostone (LPT), a bicyclic fatty acid with no drug-drug interactions that specifically activates ClC-2, a selective chloride channel constituent of the apical membrane of the human intestine, is indicated for treatment of chronic idiopathic constipat…	2016	15.09.2022	Embase	93		E-1	24		Top. Antiviral Med.		English								Include for screening
RMC	journalArticle	2016	Williams, B.; Landay, A.; Presti, R.M.	Microbiome alterations in HIV infection a review	Cellular Microbiology		1462-5822	10.1111/cmi.12588	https://www.embase.com/search/results?subaction=viewrecord&id=L610005803&from=export	Recent developments in molecular techniques have allowed researchers to identify previously uncultured organisms, which has propelled a vast expansion of our knowledge regarding our commensal microbiota. Interest in the microbiome specific to HIV grew from earlier findings suggesting that bacterial translocation from the intestines is the cause of persistent immune activation despite effective vi…	2016	15.09.2022	Embase	645-651		5	18		Cell. Microbiol.		English						http://dx.doi.org/10.1111/cmi.12588		Duplicate- remove
RMC	journalArticle	2016	Knudsen, A.; Troeseid, M.; Christensen, T.E.; Ghotbi, A.; Hasbak, P.; Lebech, A.-M.; Ripa, R.; Kjaer, A.	Microbiota dependent marker TMAO is not associated with decreased myocardial perfusion in well-treated HIV-infected patients as assessed by 82Rubidium PET/CT	Journal of Nuclear Medicine		0161-5505		https://www.embase.com/search/results?subaction=viewrecord&id=L72334960&from=export	Objectives Studies have found HIV-infected patients to be at increased risk of coronary heart disease, which is now one of the leading causes of morbidity and mortality among well-treated HIV-infected patients. The pathology behind this increased risk is not fully understood, but altered gut microbiota composition, translocation of microbial products to the circulation and systemic inflammation h…	2016	15.09.2022	Embase			(Knudsen A.; Christensen T.E.; Ghotbi A.; Hasbak P.; Lebech A.-M.; Ripa R.; Kjaer A.) Department of Clinical Physiology, Nuclear Medicine and PET and Cluster for Molecular Imaging, Rigshospitalet and University of Copenhagen, Copenhagen, Denmark	57		J. Nucl. Med.		English								Include for screening
RMC	journalArticle	2016	Tincati, C.; Merlini, E.; Braidotti, P.; Ancona, G.; Savi, F.; Tosi, D.; Borghi, E.; Callegari, M.L.; Mangiavillano, B.; Barassi, A.; Bulfamante, G.; D'Arminio Monforte, A.; Romagnoli, S.; Chomont, N.; Marchetti, G.	Impaired gut junctional complexes feature late-treated individuals with suboptimal CD4 + T-cell recovery upon virologically suppressive combination antiretroviral therapy	AIDS		1473-5571	10.1097/QAD.0000000000001015	https://www.embase.com/search/results?subaction=viewrecord&id=L607842835&from=export	Objective: HIV-infected individuals with incomplete CD4 + T-cell recovery upon combination antiretroviral therapy (cART) display high levels of immune activation and microbial translocation. However, whether a link exists between gut damage and poor immunological reconstitution remains unknown. Design: Cross-sectional study of the gastrointestinal tract in late cART-treated HIV-infected individua…	2016	15.09.2022	Embase	991-1003		7	30		AIDS		English						http://dx.doi.org/10.1097/QAD.0000000000001015		Include for screening
RMC	journalArticle	2016	Bajaj, J.S.; Sterling, R.; Hylemon, P.; White, M.B.; Unser, A.; Heuman, D.; Fuchs, M.; Nixon, D.; Sikaroodi, M.; Gillevet, P.M.	HCV eradication does not impact gut dysbiosis or systemic inflammation in cirrhotic patients	Gastroenterology		0016-5085		https://www.embase.com/search/results?subaction=viewrecord&id=L72269898&from=export	Background: Patients with cirrhosis could have several reasons for their inherently harmful systemic pro-inflammatory milieu. This could be partly related to the underlying disease activity or gut dysbiosis. With the ease of HCV eradication, the impact of this sustained virological response (SVR) on the gut microbiota and systemic inflammation in patients with HCV cirrhosis is a relevant issue. A…	2016	15.09.2022	Embase	S219		4	150		Gastroenterology		English								Duplicate- remove
RMC	journalArticle	2016	Bajaj, J.S.S.; Sterling, R.; Hylemon, P.; Nixon, D.; Fuchs, M.; Heuman, D.; Sikaroodi, M.; Gillevet, P.	HCV eradication does not impact gut dysbiosis or systemic inflammation in cirrhotic patients	Journal of Hepatology		1600-0641		https://www.embase.com/search/results?subaction=viewrecord&id=L72305401&from=export	Background and Aims: Cirrhotic patients could have several reasons for their inherently harmful systemic pro-inflammatory milieu. This could be partly related to the underlying disease activity or gut dysbiosis. With the ease of HCV eradication, the impact of this sustained virological response (SVR) on the gut microbiota and systemic inflammation in HCV cirrhotic patients is important. Define th…	2016	15.09.2022	Embase	S615-S616		2	64		J. Hepatol.		English								Duplicate- remove
RMC	journalArticle	2016	Sui, Y.; Dzutsev, A.; Venzon, D.; Frey, B.; Trinchieri, G.; Berzofsky, J.	Does the gut microbiome affect mucosal immune activation and intrarectal susceptibility to shiv acquisition in naïve rhesus macaques?	Journal of Acquired Immune Deficiency Syndromes		1077-9450		https://www.embase.com/search/results?subaction=viewrecord&id=L615077720&from=export	The role of commensal bacteria in modulating immune activation in the gastrointestinal (GI) tract is largely unknown. As the risk of HIV-acquisition is increased by gut immune activation, we indeed observed that two cohorts of naïve Indian rhesus macaques from two separate sources, which had different rectal immune activation, demonstrated significantly different challenge outcomes in our recent …	2016	15.09.2022	Embase	70		(Sui Y.; Dzutsev A.; Venzon D.; Frey B.; Trinchieri G.; Berzofsky J.) National Cancer Institute, National Institute of health, United States	71		J. Acquired Immune Defic. Syndr.		English								Include for screening
RMC	journalArticle	2015	Srinivasa, S.; Fitch, K.V.; Lo, J.; Kadar, H.; Wong, K.; Abbara, S.; Gauguier, D.; Capeau, J.; Boccara, F.; Grinspoon, S.K.	Calcified plaque burden is associated with serum gut microbiota-generated TMA in HIV	Topics in Antiviral Medicine		2161-5861		https://www.embase.com/search/results?subaction=viewrecord&id=L72119036&from=export	Background: Some gut microbiota-generated metabolites of phosphatidylcholine are recognized to be pro-atherogenic. The HIV population is more vulnerable to cardiovascular disease (CVD) than the general population and can develop impaired intestinal wall integrity and dysbiosis associated with inflammation. We investigated the novel relationship between microbiota-derived choline-related metabolit…	2015	15.09.2022	Embase	56		(Srinivasa S.; Fitch K.V.; Lo J.; Wong K.; Grinspoon S.K.) Massachusetts General Hospital, Harvard Medical School, Boston, MA, United States	23		Top. Antiviral Med.		English								Include for screening
RMC	journalArticle	2015	Sinha, A.; Ma, Y.; Scherzer, R.; Carroll, C.; Deeks, S.; Ganz, P.; Hsue, P.	TMAO and HIV-associated atherosclerosis	Topics in Antiviral Medicine		2161-5861		https://www.embase.com/search/results?subaction=viewrecord&id=L72119649&from=export	Background: HIV-infected individuals are at increased risk for atherosclerosis. The underlying mechanisms may include alterations in gut microbial flora, leading to immune activation. Trimethylamine-N-oxide (TMAO) is metabolized by intestinal microbiota from dietary lipids. In uninfected persons, TMAO levels are associated with cardiovascular events. The objective of this study was to investigate…	2015	15.09.2022	Embase	338-339		(Sinha A.; Ma Y.; Carroll C.; Ganz P.; Hsue P.) San Francisco General Hospital, San Francisco, CA, United States	23		Top. Antiviral Med.		English								Include for screening
RMC	journalArticle	2015	Neff, C.; Rhodes, M.; Donnelly, J.; Schneider, J.; Mazmanian, S.; Lozupone, C.; Palmer, B.	IL-10 inducing bacteria are preferentially depleted in the gut of HIV infected subjects (IRC4P.607)	Journal of Immunology		0022-1767		https://www.embase.com/search/results?subaction=viewrecord&id=L72008116&from=export	Chronic HIV infection is associated with a dramatic change in gut microbiota composition, characterized by a drop in the Bacteroides genus and increase in Prevotella genus. Bacteroides fragilis, which is depleted during HIV infection, interacts with CD4+ T cells and induces IL-10 producing T regulatory cells (Tregs) using polysaccharide A (PSA). We hypothesize that massive depletion of CD4+ T cel…	2015	15.09.2022	Embase			1	194		J. Immunol.		English								Include for screening
RMC	journalArticle	2015	Gopinath, S.; Iwasaki, A.	Cervicovaginal Microbiota: Simple Is Better	Immunity		1097-4180	10.1016/j.immuni.2015.05.006	https://www.embase.com/search/results?subaction=viewrecord&id=L604495236&from=export	Vaginal microbiota differs within individuals and between human populations. Anahtar etal. (2015) identify a specific vaginal cervicotype commonly found in healthy South African women that causes localized inflammation including activation of antigen-presenting cells and vaginal recruitment of HIV target cells. Vaginal microbiota differs within individuals and between human populations. Kwon and …	2015	15.09.2022	Embase	790-791		5	42		Immunity		English						http://dx.doi.org/10.1016/j.immuni.2015.05.006		Include for screening
RMC	journalArticle	2014	Freeman, S.; Mao, E.; Shah, S.; Kelly, C.	A case of recurrent clostridium difficile enteritis treated with fecal microbiota transplant	American Journal of Gastroenterology		0002-9270	10.1038/ajg.2014.279	https://www.embase.com/search/results?subaction=viewrecord&id=L71750018&from=export	Introduction: Clostridium difficile enteritis (CDE) is a rare but increasingly recognized disease. Risk factors for CDE include gastrointestinal surgery, antibiotic use, and immunosuppression. Case Report: A 38-year-old man with autoimmune alopecia presented with bloody diarrhea and severe abdominal pain. He had 4 self-limited episodes of mild abdominal pain and non-bloody diarrhea in the past 2 …	2014	15.09.2022	Embase	S328		(Freeman S.; Mao E.) Medicine, Brown University, Providence, RI, United States	109		Am. J. Gastroenterol.		English						http://dx.doi.org/10.1038/ajg.2014.279		Include for screening
RMC	journalArticle	2014	Petschow, B.W.; Burnett, B.P.; Shaw, A.L.; Weaver, E.M.; Klein, G.L.	Dietary Requirement for Serum-Derived Bovine Immunoglobulins in the Clinical Management of Patients with Enteropathy	Digestive Diseases and Sciences		0163-2116	10.1007/s10620-014-3322-0	https://www.embase.com/search/results?subaction=viewrecord&id=L53301300&from=export	A variety of human disease conditions are associated with chronic intestinal disorders or enteropathies that are characterized by intestinal inflammation, increased gut permeability, and reduced capacity to absorb nutrients. Such disruptions in the homeostasis of the gastrointestinal (GI) tract can lead to symptoms of abdominal pain and discomfort, bloating, abnormal bowel function, and malabsorp…	2014	15.09.2022	Embase			(Petschow B.W., bryon.petschow@enterahealth.com; Burnett B.P., bruce.burnett@enterahealth.com; Shaw A.L., audrey.shaw@enterahealth.com; Weaver E.M., eric.weaver@enterahealth.com; Klein G.L., gerald.klein@enterahealth.com) Entera Health, Inc., 2000 Regency Parkway, Suite 255, Cary, NC 27518, United States			Dig. Dis. Sci.		English						http://dx.doi.org/10.1007/s10620-014-3322-0		Duplicate- remove
RMC	journalArticle	2014	Pilakka-Kanthikeel, S.; Kris, A.; Selvaraj, A.; Swaminathan, S.; Pahwa, S.	Immune activation is associated with increased gut microbial translocation in treatment-naive, HIV-infected children in a resource-limited setting	Journal of Acquired Immune Deficiency Syndromes		1077-9450	10.1097/QAI.0000000000000096	https://www.embase.com/search/results?subaction=viewrecord&id=L52940456&from=export	BACKGROUND: Gut damage resulting in microbial translocation (MT) is considered a major cause of immune activation (IA) in HIV infection, but data in children are limited, particularly in the absence of antiretroviral therapy. METHODS: Sixty perinatally HIV-infected, antiretroviral therapy-naive children, aged 2-12 years, were evaluated for plasma levels of lipopolysaccharide, DNA sequences encodi…	2014	15.09.2022	Embase	16-24		1	66		J. Acquired Immune Defic. Syndr.		English						http://dx.doi.org/10.1097/QAI.0000000000000096		Include for screening
RMC	journalArticle	2014	Nowak, P.; Barqasho, B.; Avershina, E.; Noyan, K.; Vesterbacka, J.; Trosseid, M.; Rudi, K.; Sönnerborg, A.	Decreased diversity of gut microbiota is associated with immune status during HIV-1 infection	Topics in Antiviral Medicine		2161-5861		https://www.embase.com/search/results?subaction=viewrecord&id=L72027870&from=export	Background: Progressive HIV-1 infection is characterized by dysregulation of the intestinal barrier and chronic systemic inflammation. Translocation of immunostimulatory microbial products is proposed as key mechanism behind this inflammation associated with clinical complications during chronic HIV-1 infection. In this study, we wanted to explore the alterations of the gut microflora in HIV-1 in…	2014	15.09.2022	Embase	151-152		(Nowak P.; Vesterbacka J.; Sönnerborg A.) Department of Infectious Diseases, Karolinska Institute, Huddinge, Sweden	22		Top. Antiviral Med.		English								Duplicate- remove
RMC	journalArticle	2014	Stiksrud, B.; Nowak, P.; Kvale, D.; Thalme, A.; Birkeland, S.-E.; Dahm, A.; Dyrhol-Riise, A.M.; Troseid, M.	Decreased levels of D-dimer after probiotic supplementation in patients receiving ART	Topics in Antiviral Medicine		2161-5861		https://www.embase.com/search/results?subaction=viewrecord&id=L72027896&from=export	Background: Despite efficient antiretroviral treatment (ART) HIV-infected patients have increased morbidity and mortality compared to HIV seronegative individuals. Gut microbiota composition has potential impact on HIV pathogenesis and cardiovascular risk. Notably, markers of inflammation, coagulation and microbial translocation have been reported to predict all-cause mortality. The aim of this s…	2014	15.09.2022	Embase	164		(Stiksrud B.; Kvale D.; Dahm A.; Dyrhol-Riise A.M.; Troseid M.) Oslo University Hospital, Oslo, Norway	22		Top. Antiviral Med.		English								Duplicate- remove
RMC	journalArticle	2014	Pérez-Matute, P.; Pérez-Martínez, L.; Blanco, J.R.; Oteo, J.A.	Maraviroc, a CCR5 antagonist, alters gut microbiota composition in a mouse model of obesity	Topics in Antiviral Medicine		2161-5861		https://www.embase.com/search/results?subaction=viewrecord&id=L72028345&from=export	Background: Changes in intestinal microbiota, through their effects on energy homeostasis and inflammation, could contribute to the development of several pathologies. Preservation of gut microbiote composition arises as a promising tool to prevent the development of different disorders such as obesity. Maraviroc (MVC), a CCR5 antagonist approved for the treatment of HIV-infected patients, have s…	2014	15.09.2022	Embase	415		(Pérez-Matute P.; Pérez-Martínez L.) Infectious Diseases, CIBIR, Logrono, Spain	22		Top. Antiviral Med.		English								Duplicate- remove
RMC	journalArticle	2014	Nowak, P.; Barqasho, B.; Avershina, E.; Noyan, K.; Vesterbacka, J.; Trosseid, M.; Rudi, K.; Sönnerborg, A.	Decreased Diversity of Gut Microbiota Is Associated With Immune Status During HIV-1 Infection	Topics in Antiviral Medicine		2161-5861		https://www.embase.com/search/results?subaction=viewrecord&id=L75007789&from=export	Background: Progressive HIV-1 infection is characterized by dysregulation of the intestinal barrier and chronic systemic inflammation. Translocation of immunostimulatory microbial products is proposed as key mechanism behind this inflammation associated with clinical complications during chronic HIV-1 infection. In this study, we wanted to explore the alterations of the gut microflora in HIV-1 in…	2014	15.09.2022	Embase	151-152		e-1	22		Topics Antiviral Med.		English								Duplicate- remove
RMC	journalArticle	2014	Stiksrud, B.; Nowak, P.; Kvale, D.; Thalme, A.; Birkeland, S.-E.; Dahm, A.; Dyrhol-Riise, A. M.; Troseid, M.	Decreased Levels of D-Dimer After Probiotic Supplementation in Patients Receiving ART	Topics in Antiviral Medicine		2161-5861		https://www.embase.com/search/results?subaction=viewrecord&id=L75007815&from=export	Background: Despite efficient antiretroviral treatment (ART) HIV-infected patients have increased morbidity and mortality compared to HIV seronegative individuals. Gut microbiota composition has potential impact on HIV pathogenesis and cardiovascular risk. Notably, markers of inflammation, coagulation and microbial translocation have been reported to predict all-cause mortality. The aim of this s…	2014	15.09.2022	Embase	164		e-1	22		Topics Antiviral Med.		English								Duplicate- remove
RMC	journalArticle	2014	Pérez-Matute, P.-M.; Pérez-Martínez, L.; Blanco, J. R.; Oteo, J. A.	Maraviroc, a CCR5 Antagonist, Alters Gut Microbiota Composition in a Mouse Model of Obesity	Topics in Antiviral Medicine		2161-5861		https://www.embase.com/search/results?subaction=viewrecord&id=L75008264&from=export	Background: Changes in intestinal microbiota, through their effects on energy homeostasis and inflammation, could contribute to the development of several pathologies. Preservation of gut microbiote composition arises as a promising tool to prevent the development of different disorders such as obesity. Maraviroc (MVC), a CCR5 antagonist approved for the treatment of HIV-infected patients, have s…	2014	15.09.2022	Embase	415		e-1	22		Topics Antiviral Med.		English								Duplicate- remove
RMC	journalArticle	2014	Petyaev, I.M.; Bashmakov, Y.K.	Gut microbiota and atherosclerosis: Emerging questions	Experimental and Clinical Cardiology		1205-6626		https://www.embase.com/search/results?subaction=viewrecord&id=L373577930&from=export	Possible link between infectious agents and cardiovascular health was originally proclaimed by R Virchow and I Metchnikoff. There is a growing body of experimental and clinical evidence suggesting that some microbial communities of the human body, in particular the gut microbiota, are involved in atherosclerosis development. It has been recently shown, that products of microbial degradation of ph…	2014	15.09.2022	Embase	982-1001		7	20		Exp. Clin. Cardiol.		English								Duplicate- remove
RMC	journalArticle	2014	Li, H.; Goepfert, P.; Reeves, R.K.	Short communication: Plasmacytoid dendritic cells from HIV-1 elite controllers maintain a gut-homing phenotype associated with immune activation	AIDS Research and Human Retroviruses		1931-8405	10.1089/aid.2014.0174	https://www.embase.com/search/results?subaction=viewrecord&id=L600725735&from=export	Lentivirus infections are characterized by a dramatic loss of mucosal CD4+ T cells, breakdown of the gut mucosa, and subsequent chronic immune activation. Residual immune activation persists even in patients controlling virus replication and remains a significant source of ongoing disease morbidities, but the causes are unclear. Plasmacytoid dendritic cells (pDCs), primary producers of interferon…	2014	15.09.2022	Embase	1213-1215		12	30		AIDS Res. Hum. Retroviruses		English						http://dx.doi.org/10.1089/aid.2014.0174		Include for screening
RMC	journalArticle	2014	Lozupone, C.A.; Rhodes, M.E.; Neff, C.P.; Fontenot, A.P.; Campbell, T.B.; Palmer, B.E.	HIV-induced alteration in gut Microbiota: Driving factors, consequences, and effects of antiretroviral therapy	Gut Microbes		1949-0984	10.4161/gmic.32132	https://www.embase.com/search/results?subaction=viewrecord&id=L612196361&from=export	Consistent with an important role for adaptive immunity in modulating interactions between intestinal bacteria and host, dramatic alteration in the composition of gut microbes during chronic HIV infection was recently reported by ourselves and independently by four other research groups. Here we evaluate our results in the context of these other studies and delve into the effects of antiretrovira…	2014	15.09.2022	Embase	562-570		4	5		Gut Microbes		English						http://dx.doi.org/10.4161/gmic.32132		Duplicate- remove
RMC	journalArticle	2013	Escamilla-Tilch, M.; Filio-Rodríguez, G.; García-Rocha, R.; Mancilla-Herrera, I.; Mitchison, N.A.; Ruiz-Pacheco, J.A.; Sánchez-García, F.J.; Sandoval-Borrego, D.; Vázquez-Sánchez, E.A.	The interplay between pathogen-associated and danger-associated molecular patterns: An inflammatory code in cancer	Immunology and Cell Biology		0818-9641	10.1038/icb.2013.58	https://www.embase.com/search/results?subaction=viewrecord&id=L52805081&from=export	There is increasing evidence of a close link between inflammation and cancer, and at the core of inflammation there are both pathogen-associated molecular patterns (PAMPs) and danger (or damage)-associated molecular patterns (DAMPs). Microorganisms harbor molecules structurally conserved within groups called PAMPs that are recognized by specific receptors present on immune cells, such as monocyte…	2013	15.09.2022	Embase	601-610		10	91		Immunol. Cell Biol.		English						http://dx.doi.org/10.1038/icb.2013.58		Include for screening
RMC	journalArticle	2013	Klein, G.; Weaver, E.; Shaw, A.	Serum-derived bovine immunoglobulin isolate: A new medical food for the clinical dietary management of enteropathy	American Journal of Gastroenterology		0002-9270	10.1038/ajg.2013.270	https://www.embase.com/search/results?subaction=viewrecord&id=L71222175&from=export	Purpose: The intestinal epithelial barrier is critical in maintaining gut homeostasis. The loss of structural and functional integrity of the intestinal epithelial barrier increases permeability, which can allow greater antigenic penetration and subsequent activation of mucosal immune responses. The related inflammatory responses can contribute to several gastrointestinal (GI) disorders or entero…	2013	15.09.2022	Embase	S569		(Klein G.; Weaver E.; Shaw A.) Entera Health, Inc, Cary, NC, United States	108		Am. J. Gastroenterol.		English						http://dx.doi.org/10.1038/ajg.2013.270		Include for screening
RMC	journalArticle	2013	Youssef, M.A.; Gavin, M.	Fecal microbiota transplant: A case report in an immunosuppressed patient with crohn's disease and recurrent clostridium difficile infection	Gastroenterology		0016-5085		https://www.embase.com/search/results?subaction=viewrecord&id=L71118112&from=export	We report a case of Crohn's Disease (CD) complicated by recurrent Clostridium difficile infection (CDI) in a patient on Biologic therapy who underwent successful CDI eradication after fecal microbiota transplantation (FMT). This is the first case report in the literature documenting successful C. difficile eradication in a CD patient on biologic therapy. Introduction: Clostridium difficile has em…	2013	15.09.2022	Embase	S626		5	144		Gastroenterology		English								Include for screening
RMC	journalArticle	2013	Sonnenberg, G.; Hepworth, M.; Fung, T.; Monticelli, L.; Artis, D.	Innate lymphoid cells are critical regulators of host-microbiota interactions and intestinal homeostasis (P3152)	Journal of Immunology		0022-1767		https://www.embase.com/search/results?subaction=viewrecord&id=L71202337&from=export	Mammals are colonized with trillions of commensal bacteria that are essential for normal intestinal physiology and immune cell development. However, dysregulated host-microbiota interactions have been causally linked with the pathogenesis and progression of numerous chronic infectious, inflammatory and metabolic diseases, such as HIV, cancer, obesity, viral hepatitis and inflammatory bowel diseas…	2013	15.09.2022	Embase			1	190		J. Immunol.		English								Include for screening
RMC	journalArticle	2013	Fernández, L.; Langa, S.; Martín, V.; Maldonado, A.; Jiménez, E.; Martín, R.; Rodríguez, J.M.	The human milk microbiota: Origin and potential roles in health and disease	Pharmacological Research		1043-6618	10.1016/j.phrs.2012.09.001	https://www.embase.com/search/results?subaction=viewrecord&id=L52234346&from=export	Human milk has been traditionally considered sterile; however, recent studies have shown that it represents a continuous supply of commensal, mutualistic and/or potentially probiotic bacteria to the infant gut. Culture-dependent and -independent techniques have revealed the dominance of staphylococci, streptococci, lactic acid bacteria and bifidobacteria in this biological fluid, and their role o…	2013	15.09.2022	Embase	2024-10-01		1	69		Pharmacol. Res.		English						http://dx.doi.org/10.1016/j.phrs.2012.09.001		Duplicate- remove
RMC	journalArticle	2013	Petschow, B.; Doré, J.; Hibberd, P.; Dinan, T.; Reid, G.; Blaser, M.; Cani, P.D.; Degnan, F.H.; Foster, J.; Gibson, G.; Hutton, J.; Klaenhammer, T.R.; Ley, R.; Nieuwdorp, M.; Pot, B.; Relman, D.; Serazin, A.; Sanders, M.E.	Probiotics, prebiotics, and the host microbiome: The science of translation	Annals of the New York Academy of Sciences		1749-6632	10.1111/nyas.12303	https://www.embase.com/search/results?subaction=viewrecord&id=L52887982&from=export	Recent advances in our understanding of the community structure and function of the human microbiome have implications for the potential role of probiotics and prebiotics in promoting human health. A group of experts recently met to review the latest advances in microbiota/microbiome research and discuss the implications for development of probiotics and prebiotics, primarily as they relate to ef…	2013	15.09.2022	Embase	2017-01-01		1	1306		Ann. New York Acad. Sci.		English						http://dx.doi.org/10.1111/nyas.12303		Duplicate- remove
RMC	journalArticle	2012	Asmuth, D.M.; Ma, Z.-M.; Albanese, A.; Devaraj, S.; Hodzic, E.; Garcia, J.-C.; Knight, T.H.; Flynn, N.M.; Mann, S.; Yotter, T.; Tsuchida, E.; Miller, C.J.	Oral serum-derived bovine immunoglobulin (SBI) administration leads to duodenal gastrointestinalassociated lymphoid tissue (GALT) CD4+ T-lymphocyte increases and improved small intestinal absorption function in an 8-week pilot study in patients with HIV-enteropathy	Journal of the International AIDS Society		1758-2652	10.7448/IAS.15.5.18438	https://www.embase.com/search/results?subaction=viewrecord&id=L71247780&from=export	Background: HIV-infection leads to GALT CD4+ T-cell depletion that persists despite prolonged antiretroviral therapy (ART). SBI is a medical food that neutralizes bacterial antigens and reduces gut inflammation in animal models. Methods: Subjects on ART with diarrhea and a thorough negative GIworkup received SBI (EnteraHealth, Ankeny,IA,USA) 2.5 grams BID for 8 weeks. 4-hour urine disaccharide gu…	2012	15.09.2022	Embase	2024-08-07		(Asmuth D.M., david.asmuth@ucdmc.ucdavis.edu; Garcia J.-C.; Knight T.H.; Flynn N.M.; Mann S.; Yotter T.) University of California, Davis Medical Center, Sacramento, United States	15		J. Int. AIDS Soc.		English						http://dx.doi.org/org/10.7448/IAS.15.5.18438		Include for screening
RMC	journalArticle	2012	Selbovitz, M.; Keller; Miller; Moore; Farmer; Bray	A review of probiotics studies in HIV research suggests improved immunological presentation and preservation of viral host restrictive factors of TH17 in HIV patients	Retrovirology		1742-4690		https://www.embase.com/search/results?subaction=viewrecord&id=L71964778&from=export	Background: Recovery of gut mucosal immune system is slow and incomplete during HAART therapy, leading to elevated inflammation rates, increased mitochondrial damage and the pathogenesis of replicatively competent escape mutations. A recent study of Ganeden BC30, Bacillus coagulans GBI-30, demonstrated safety, increased CD4+ counts in patients on HARRT, and a significant increase in CD69 and matu…	2012	15.09.2022	Embase			(Selbovitz M., mselbovitz@gmail.com; Keller; Miller; Moore; Farmer; Bray) Health Action, Bronx, United States	9		Retrovirology		English								Include for screening
RMC	journalArticle	2012	Aditi, A.; Crippin, J.S.; Abhishek, A.	Role of proton pump inhibitors in the development of spontaneous bacterial peritonitis amongst cirrhotics; a retrospective cohort study	Gastroenterology		0016-5085		https://www.embase.com/search/results?subaction=viewrecord&id=L71108893&from=export	Background: The use of proton pump inhibitors (PPI) has increased dramatically over the past decade and Ladato, et al demonstrated an overuse of PPI's in patients with cirrhosis[1]. Spontaneous bacterial peritonitis (SBP) is a common complication of cirrhosis, likely secondary to bacterial translocation of gut bacteria. Studies suggest PPI use can increase bacterial translocation in cirrhosis and…	2012	15.09.2022	Embase	S946		5	142		Gastroenterology		English								Include for screening
RMC	journalArticle	2019	Missailidis, C; Sørensen, N; Ashenafi, S; Amogne, W; Kassa, E; Bekele, A; Getachew, M; Gebreselassie, N; Aseffa, A; Aderaye, G; et al.	Vitamin D and Phenylbutyrate Supplementation Does Not Modulate Gut Derived Immune Activation in HIV-1	Nutrients			10.3390/nu11071675	https://www.cochranelibrary.com/central/doi/10.1002/central/CN-01981217/full	Dysbiosis and a dysregulated gut immune barrier function contributes to chronic immune activation in HIV‐1 infection. We investigated if nutritional supplementation with vitamin D and phenylbutyrate could improve gut‐derived inflammation, selected microbial metabolites, and composition of the gut microbiota. Treatment‐naÃ¯ve HIV‐1‐infected individuals (n = 167) were included from a double‐blind, …	2019	16.09.2022	Embase			7	11		Nutrients										Duplicate- remove
RMC	journalArticle	2019	Sortino, O; Hullsiek, KH; Richards, E; Rupert, A; Schminke, A; Tetekpor, N; Quinones, M; Prosser, R; Schacker, T; Sereti, I; et al.	The Effects of Recombinant Human Lactoferrin on Immune Activation and the Intestinal Microbiome Among Persons Living with Human Immunodeficiency Virus and Receiving Antiretroviral Therapy	Journal of infectious diseases			10.1093/infdis/jiz042	https://www.cochranelibrary.com/central/doi/10.1002/central/CN-01957237/full	Lactoferrin modulates mucosal immunity and targets mechanisms contributing to inflammation during human immunodeficiency virus disease. A randomized placebo‐controlled crossover clinical trial of recombinant human (rh) lactoferrin was conducted among 54 human immunodeficiency virus‐infected participants with viral suppression. Outcomes were tolerability, inflammatory, and immunologic measures, an…	2019	16.09.2022	Embase	1963‐1968		12	219		Journal of infectious diseases										Duplicate- remove
RMC	journalArticle	2021	Pastor-Ibáñez, R; Blanco-Heredia, J; Etcheverry, F; Sánchez-Palomino, S; Díez-Fuertes, F; Casas, R; Navarrete-Muñoz, MÁ; Castro-Barquero, S; Lucero, C; Fernández, I; et al.	Adherence to a Supplemented Mediterranean Diet Drives Changes in the Gut Microbiota of HIV-1-Infected Individuals	Nutrients			10.3390/nu13041141	https://www.cochranelibrary.com/central/doi/10.1002/central/CN-02264434/full	Objective: The health effects of a supplemented Mediterranean diet (SMD) with extra‐virgin olive oil (EVOO) and nuts are well documented in non‐HIV‐infected individuals. We hypothesised that the benefits of an SMD could be mediated by changes in the gut microbiota, even in those with an altered intestinal microbiota such as people living with HIV. Design: Individuals living with HIV (n = 102) wer…	2021	16.09.2022	Embase			4	13		Nutrients										Duplicate- remove
RMC	presentation		Abigail Armstrong1, Michael Shaffer1, Nichole Nusbacher1, Thomas Campbell1, Brent E. Palmer1, Catherine Lozupone1	COMPLEXITIES OF GUT MICROBIOME DYSBIOSIS IN HIV INFECTED AND HIGH RISK POPULATIONS						Gut microbiome composition in HIV-infected populations has been shown by our lab and others to be significantly different from that of HIV negative individuals, even with effective Antiretrovoral Therapy (ART). However, understanding compositional changes associated specifically with HIV infection and immune dysfunction is hindered by several confounding factors including factors unrelated to HIV…		16.09.2022	CROI abstract archives																Include for screening
RMC	presentation		Ornella Sortino1, Nittaya Phanuphak2, Nitiya Chomchey3, Yasmine Belkaid4, Jacquice Davis4, Mariam Quinones4, Suteeraporn Pinyakorn5, Jintanat Ananworanich2, Jason Brenchley4, Irini Sereti4	ACUTE HIV INFECTION AND HUMAN GUT MICROBIOME BEFORE AND AFTER ANTIRETROVIRAL THERAPY						The etiology of persistent immune activation in chronic HIV infection is incompletely understood and is probably multifactorial encompassing residual HIV replication, co-infections, mucosal alterations and deficient immune restoration. The intestinal gut microbiota could act as an integral driver of pathologic inflammation that persists even during the administration of antiretroviral therapy (AR…		16.09.2022	CROI abstract archives																Include for screening
RMC	presentation		Josue Perez-Santiago1, Sara Gianella2, Ajay Bharti1, Debralee Cooksonv1, Robert K. Heaton2, Igor Grant2, Scott Letendre1, Scott N. Peterson3	THE HUMAN GUT MICROBIOME AND HIV-ASSOCIATED NEUROCOGNITIVE DISORDERS						Although advances in antiretroviral therapy (ART) have dramatically improved longevity, up to half of HIV+ adults still develop HIV associated neurocognitive (NC) disorders (HAND), even after achieving viral suppression. The mechanisms leading to HAND remain unclear, limiting the development of effective interventions. The gut microbiome has been implicated in the development and function of brai…		16.09.2022	CROI abstract archives																Include for screening
RMC	presentation		Ronald J. Ellis1, Robert K. Heaton2, Sara Gianella2, Gibraan Rahman1, Rob Knight2	GUT DYSBIOSIS IN PEOPLE WITH HIV WHO HAVE NEUROPATHIC PAIN						Gut dysbiosis, defined as pathogenic alterations in the distribution and abundance of different microbial species, is associated with neuropathic pain in a variety of clinical conditions such as nerve trauma, but this has not been explored in the context of neuropathy in people with (PWH). We assessed gut microbial diversity in PWH and people without HIV (PWoH), some of whom reported distal neuro…		16.09.2022	CROI abstract archives																Include for screening
RMC	presentation		Louise Kuhn1, Fan Li2, Renate Strehlau3, Nicole Tobin2, Faeezah Patel3, Stephanie Shiau4, Shuang Wang1, Elaine J. Abrams5, Caroline T. Tiemessen6, Grace M. Aldrovandi2	EARLY ANTIRETROVIRAL THERAPY IN NEONATES AND MATURATION OF THE GUT MICROBIOME						In the pre antiretroviral therapy (ART) era, breastfeeding has been associated with improved survival outcomes among infants with perinatally-acquired HIV infection. Breastfeeding is known to support optimal establishment of a healthy gut microbiome. Here we investigated whether breastfeeding and early ART mitigate harmful influences of intrauterine HIV infection on the developing infant microbio…		16.09.2022	CROI abstract archives																Include for screening
RMC	presentation		Kristi Huik1, James Q. Virga1, Catherine Rehm2, Jennifer Bell1, Brian Luke3, Netanya S. Utay4, Deborah McMahon5, Anuradha Ganesan6, Frank Maldarelli1	A RANDOMIZED CONTROLLED TRIAL OF RIFAXIMIN IN INDIVIDUALS WITH HIV ON LONG-TERM ART						Ongoing immune activation plays a key role in clinical outcomes of people living with HIV during long-term combination antiretroviral therapy (cART); the forces responsible for elevated immune activation (IA) remain uncertain. Microbial translocation from the gastrointestinal tract have been reported to contribute to immune activation, and a modest reduction of IA with use of the nonabsorbable an…		16.09.2022	CROI abstract archives																Include for screening
RMC	presentation		Stephanie Dillon1, Emily Cooper1, Tezha Thompson1, Kaylee Mickens1, Kejun Guo1, Cheyret Wood1, Katerina Kechris1, Mario Santiago1, Cara Wilson1	COLONIC GRANZYME B+ CD4 T CELLS ASSOCIATE WITH GUT AND SYSTEMIC T-CELL ACTIVATION						Alterations in gut homeostasis and changes in the microbiome (dysbiosis) have been linked to features of pathogenesis and comorbidity events in people with HIV (PWH). We reported human gut lamina propria (LP) CD4 T cells express the cytolytic molecule Granzyme B (GZB) following in vitro exposure to commensal enteric bacteria with enhanced expression in the presence of HIV-1. Here, we investigated…		16.09.2022	CROI abstract archives																Include for screening
RMC	presentation		Jennifer A. Fulcher1, Fan Li1, Nicole Tobin1, Sara Zabih1, India Richter1, Amy Ragsdale1, Jesse Clark1, Richard T. D'Aquila2, Brian Mustanski2, Michele Kipke3, Steve Shoptaw1, Pamina M. Gorbach1, Grace M. Aldrovandi1	GUT MICROBIAL DYSBIOSIS PRECEDES HIV WITH LIMITED CHANGES AFTER SEROCONVERSION						Alterations in the gut microbiome have been associated with HIV infection. However, the relative impact of HIV versus other confounders has been difficult to determine in cross-sectional studies. To address this, we sought to examine the gut microbiome longitudinally within individuals before and after HIV seroconversion. We used rectal swabs collected from 27 sexual minority men before and after…		16.09.2022	CROI abstract archives																Include for screening
RMC	presentation		Richa Singhal1, Kendall Stocke1, Smita Ghare1, Manicka Vadhanam1, Dmitry Lioznov2, Elena Blokhina2, Evgeny Krupitsky2, Kaku So-Armah3, Natalia Gnatienko3, Jeffrey H. Samet3, Kendall J. Bryant4, Robert L. Cook5, Matthew Freiberg6, Shirish A. Barve1	KEY FEATURES OF GUT-MICROBIAL DYSBIOSIS IDENTIFIED IN ALCOHOLIC HIV-1 PATIENTS						Heavy alcohol drinking and HIV-1 infection are independently associated with the development of gut-microbial dysbiosis and increase in intestinal permeability and microbial translocation. These gut-associated events are major pathogenic factors driving local and systemic inflammation and development of comorbidities. Significantly, the combinatorial effects of HIV-1 infection with a history of h…		16.09.2022	CROI abstract archives																Include for screening
RMC	presentation		Angela Wahl1, Cara Richardson1, Wenbo Yao1, Allison Rogala1, R. Balfour Sartor1, J. V. Garcia1	GUT MICROBIOTA FACILITATES HIV ACQUISITION IN THE GUT						Resident microbiota protect the gut from pathogenic organisms. However, gut microbiota can facilitate the transmission and pathogenesis of viruses. The gut is a significant site of HIV acquisition in infants (via breastfeeding) and adults (via receptive anal intercourse) and a primary site of HIV replication and CD4+ T cell depletion. The effect of gut microbiota on HIV acquisition risk, pathogen…		16.09.2022	CROI abstract archives																Include for screening
RMC	presentation		Sarah L. Brooker1, Nicole H. Tobin1, Fan Li1, Louise Kuhn2, Grace M. Aldrovandi1	HIV EXPOSURE AND HUMAN MILK OLIGOSACCHARIDES MODULATE THE INFANT GUT MICROBIOTA						HIV-exposed, uninfected (HEU) infants experience almost twice the morbidity and mortality of their HIV-unexposed uninfected (HUU) counterparts. The mechanisms by which maternal HIV-infection alters infant immune development are under investigation. Maternal HIV infection is associated with alterations of breast milk human milk oligosaccharide (HMO) composition and the gut microbiome of HEU infant…		16.09.2022	CROI abstract archives																Include for screening
RMC	presentation		Kathleen M. Powis1, Jeremy E. Wilkinson1, Galeb Abu-Ali1, Samuel W. Kgole2, Gosego Masasa2, David B. Gootenberg3, Deborah Kacanek1, Francis Banda4, Sikhulile Moyo2, Mompati O. Mmalane2, Joseph Makhema2, Roger L. Shapiro1, Douglas Kwon3, Curtis Huttenhower1	HIV-EXPOSED UNINFECTED INFANT GUT MICROBIOME EVOLUTION IN THE FIRST YEAR OF LIFE						HIV-exposed uninfected (HEU) infants experience higher infectious morbidity than HIV-unexposed uninfected (HUU) infants. Infant commensal gut microbiome influences the developing infant immune system, with dysbiosis associated with immune activation. We compared gut microbiome evolution in the first year of life and hospitalizations between HEU and HUU infants Botswana. Women living with HIV (WLH…		16.09.2022	CROI abstract archives																Include for screening
RMC	presentation		Wei Li A. Koay1, Hyunwook Koh2, Mutsa Bwakura-Dangarembizi3, Myron Levin4, Adriana Weinberg4, Ni Zhao2, Deborah Persaud2	DIFFERENCES IN GUT MICROBIOME IN HIV-INFECTED VERSUS HIV-EXPOSED, UNINFECTED INFANTS						Gut dysbiosis is observed in adults with HIV compared with uninfected adults and implicated in persistent inflammation (IF) and immune activation (IA). Little is known about the gut microbiome in HIV-infected (HIV+) infants, who also have persistent IF and IA compared with HIV-exposed uninfected (HEU) infants. The gut microbiome in breastfed (BF) and non-breastfed (NBF) HIV+ and HEU infants was a…		16.09.2022	CROI abstract archives																Include for screening
RMC	presentation		Stephanie Dillon1, Sabrina Nesladek1, Allison J. Christians1, Christine Purba1, Kejun Guo1, Martin McCarter1, Mario Santiago1, Cara Wilson1	GUT MICROBES DRIVE EXPANSION AND PREFERENTIAL HIV INFECTION OF GUT CD4 CTL EX VIVO						HIV infection is associated with disruption of gut homeostasis and changes in the gut microbiome (dysbiosis). During early infection, HIV replicates to high levels in gut CD4 T cells concurrent with epithelial barrier breakdown and onset of microbial translocation. In transcriptome profiling studies using primary human lamina propria mononuclear cells (LPMC), we identified Granzyme (GZ) B and GZA…		16.09.2022	CROI abstract archives																Include for screening
RMC	presentation		Ornella Sortino1, Katherine Huppler Hullsiek2, Elizabeth Richards3, Adam Rupert1, Andrea Schminke4, Namo Tetekpor4, Mariam Quinones3, Rachel Prosser4, Timothy Schacker2, Irini Sereti3, Jason V. Baker2	EFFECTS OF LACTOFERRIN ON IMMUNE ACTIVATION AND MICROBIOME AMONG HIV+ INDIVIDUALS						Irreversible injury to gut mucosa with loss of epithelial integrity and translocation of microbial antigens represents a potential mechanism driving immune activation, and subsequent clinical risk, among ART-treated HIV+ individuals. Lactoferrin is an endogenous iron-binding protein that binds lipopolysaccharide, improved outcomes among those with sepsis, and has immunomodulatory properties that …		16.09.2022	CROI abstract archives																Duplicate- remove
RMC	presentation		Jennifer M. Schneider1, Sam Li1, Charles P. Neff1, Nichole Nusbacher1, Nancy Moreno-Huizar1, Catherine Lozupone1, Brent E. Palmer1	ELEVATED FECAL INFLAMMATORY BIOMARKERS IN HIV-/+ MSM ASSOCIATE TO GUT MICROBIOTA						HIV replication and bacterial translocation associate with inflammatory biomarkers in the blood, however less is known about the gut. To more directly assess the effect of HIV and gut microbiota on GI inflammation and barrier integrity we measured inflammatory biomarkers in feces. Recent studies have shown pronounced differences in gut microbiome composition between HIV- men who have sex with wom…		16.09.2022	CROI abstract archives																Include for screening
RMC	presentation		Sam Li1, Sharon Sen1, Jennifer M. Schneider1, Nichole Nusbacher1, Nancy Moreno-Huizar1, Catherine Lozupone1, Brent E. Palmer1	TRANSFER OF MICROBIOTA AND IMMUNOPHENOTYPES IN HIV-/+ MSM TO MICE BY FECAL TRANSPLANT						High-risk men who have sex with men (MSM) have differences in immune activation and gut microbiome composition when compared with men who have sex with women (MSW), even in the absence of HIV infection. Gut microbiome differences that occur with HIV as assessed by 16S rRNA sequencing are relatively subtle. Understanding whether an altered gut microbiome composition drives increased immune activat…		16.09.2022	CROI abstract archives																Include for screening
RMC	presentation		Caroline Arnbjerg1, Beate Vestad2, Johannes Hov3, Karin K. Pedersen1, Sofie Jespersen1, Helle H. Johannesen1, Kristian Holm2, Eva Fallentin1, Adam E. Hansen1, Theis Lange4, Andreas Kjær1, Marius Troseid2, Barbara M. Fischer1, Susanne D. Nielsen1	EFFECT OF PROBIOTICS ON GUT MICROBIOTA AND PET/MRI ACTIVITY IN HIV-INFECTED PERSONS						Despite combination antiretroviral therapy (cART) with suppressed viral replication, gut microbiota alterations, microbial translocation and low-grade inflammation persist in several HIV-infected individuals. The aim of this study was to investigate the effects of the probiotic strain Lactobacillus rhamnosus GG (LGG) on the gut microbiota composition, microbial translocation and intestinal inflam…		16.09.2022	CROI abstract archives																Duplicate- remove
RMC	presentation		Muntsa Rocafort1, Marc Noguera-Julian1, Javier Rivera1, Lucia Pastor Palomo2, Yolanda Guillén1, Jost Langhorst3, Mariona Parera1, Inacio Mandomando2, Jorge Carrillo1, Bonaventura Clotet1, Julià Blanco1, Denise Naniche2, Roger Paredes1; 1IrsiCaixa Institute for AIDS Research, Badalona, Spain,2Universitat de Barcelona, Barcelona, Spain,3University of Duisburg-Essen, Essen, Germany	EVOLUTION OF THE GUT MICROBIOME FOLLOWING ACUTE HIV-1 INFECTION						The early events following acute HIV-1 infection might be critical to shape the long-term interaction between the human gut microbiome and the host. In previous studies in non-human primates, SIV infection was followed by expansion of the enteric virome but had a limited impact on the gut bacteriome. Human data are scarce. We prospectively evaluated 103 subjects who attended the outpatient clinic…		16.09.2022	CROI abstract archives																Duplicate- remove
RMC	presentation		Jesus M. Luevano1, David B. Gootenberg1, Zoe Rogers1, Jeff Paer1, Douglas Kwon1; 1Ragon Institute of MGH, MIT and Harvard, Cambridge, MA, USA	HIV-ASSOCIATED CHANGES OF THE GUT MICROBIOME IN ARV-TREATED, UNTREATED, & CONTROLLERS						HIV infection is associated with gut microbiome alterations, enteropathy, and intestinal translocation of microbial products. It is unclear what HIV associated changes in the gut microbiome occur in HIV-infected individuals who control the disease immunologically without treatment, but they provide a unique model to investigate the effects of HIV infection. Our Boston cohort (n=183), the largest …		16.09.2022	CROI abstract archives																Include for screening
RMC	presentation		Pilar Garcia Broncano1, Samuel W. Kgole2, Gosego Masasa2, Terence Mohammed2, Sikhulile Moyo2, Joseph Makhema2, Xu G. Yu1, Jennifer Jao3, Roger L. Shapiro4, Mathias Lichterfeld5, Kathleen M. Powis6	INNATE IMMUNE ACTIVATION AMONG HIV-1 EXPOSED UNINFECTED INFANTS FROM BOTSWANA						HIV-exposed uninfected (HEU) infants continue to experience increased morbidity/mortality from infectious causes compared with infants born to HIV-uninfected women. To explore possible immune etiologies, we conducted an immune profiles analysis, comparing profiles from a Botswana-based cohort of HEU to HIV-unexposed (HU) infants. Multiparametric flow cytometry was used to quantify proportions and…		16.09.2022	CROI abstract archives																Include for screening
RMC	presentation		Charles D. Mitchell1, Sady Dominguez1, Varghese George1, Eddy Perez-Then2, Carlos V. Castillo2, Juan L. Santana-Guerrero2, Jeannette Baez3, Margaret Roach1, William Walters4, Qiaojuan Shi5, Shao-Pei Chou4, Ruth Ley4, Savita Pahwa1	MICROBIAL TRANSLOCATION, IMMUNE ACTIVATION, AND GUT DYSBIOSIS IN HIV-EXPOSED INFANTS						The MITABS study (Microbial Translocation[MT], Immune Activation[IA], and Altered Bowel Flora Study[ABS]) is the first prospective, longitudinal study designed to simultaneously assess MT, IA, and alterations in the gut microbiome with clinical events in young (enrolled at < 6 months) HIV perinatally infected (HEI); and perinatally exposed, uninfected(HEU) infants in the Dominican Republic (DR) b…		16.09.2022	CROI abstract archives																Include for screening
RMC	presentation		Sam Li1, Abigail Armstrong1, Charles P. Neff1, Catherine Lozupone1, Brent E. Palmer1; 1Univ of Colorado, Aurora, CO, USA	IMPACT OF MSM-ASSOCIATED MICROBIOTA ON IMMUNE ACTIVATION AND IN VITRO HIV INFECTION						Several studies have shown that HIV infection is associated with alterations in gut microbiota composition. Recent findings from a European cohort suggest that the main alterations are associated with sexual behavior of men who have sex with men (MSM) rather than with infection itself. Given that MSM are at higher risk of becoming infected with HIV, it is of importance to understand the impact of…		16.09.2022	CROI abstract archives																Include for screening
RMC	presentation		Arjun Sinha1, Peter W. Hunt1, Jeffrey N. Martin1, Yifei Ma1, Heidi M. Crane2, Daniel Drozd2, Peter Ganz1, Stanley Hazen3, Priscilla Hsue1	HIGHER CARNITINE LEVELS ARE ASSOCIATED WITH SUBSEQUENT MYOCARDIAL INFARCTIONS IN HIV						HIV infection is associated with an increased risk of myocardial infarction (MI); however, the pathophysiology is incompletely understood. HIV alters the gut microbiome. Choline, carnitine, betaine, and trimethylamine N-oxide (TMAO), are small molecules that are metabolized or produced by the gut microbiome and TMAO is associated with MIs among adults without HIV. We have shown that carnitine and…		16.09.2022	CROI abstract archives																Duplicate- remove
RMC	presentation		Jesús Luévano; David B. Gootenberg; Jeffrey M. Paer; Bruce D. Walker; Douglas S. Kwon	Impact of HIV-Associated Changes in the Gut Microbiome on Disease Progression						During early HIV infection, the intestinal mucosa is a critical reservoir of viral replication and profound CD4+ T cell depletion, with subsequent loss of epithelial barrier function. This is believed to result in translocation of luminal bacterial products, which may contribute to systemic immune activation and eventual immune exhaustion. We investigated the role of the enteric microbiome in HIV…		16.09.2022	CROI abstract archives																Duplicate- remove
RMC	presentation		Stephanie M. Dillon1; Eric L. Lee1; Andrew M. Donovan1; Kejun Guo1; Michael S. Harper1; Daniel N. Frank1; Martin D. McCarter1; Mario L. Santiago1; Cara Wilson2	Altered Gut Microbes Enhance Mucosal CD4 T Cell Infection and Depletion Ex Vivo						Early HIV-1 infection is characterized by high levels of HIV-1 replication and CD4 T cell depletion in the gut mucosa as well as epithelial barrier breakdown and translocation of microbial products into the lamina propria (LP) and systemic circulation. HIV-induced disruption of gut homeostasis is associated with changes in the gut microbiome (dysbiosis) that are linked to mucosal and systemic imm…		16.09.2022	CROI abstract archives																Duplicate- remove
RMC	presentation		Ma Somsouk1; Ivan Vujkovic-Cvijin2; Montha Pao1; Peter W. Hunt1; Susan V. Lynch1; Joseph M. McCune1	Fecal Microbial Transplantation: Safety and Engraftment During Treated HIV Infection						Despite antiretroviral therapy (ART), a substantial number of HIV-infected individuals exhibit chronic systemic inflammation. Many treated HIV-infected individuals exhibit marked alterations in the gut microbiome, and the degree of dysbiosis correlates positively with plasma markers of inflammation. Whether interventions to modulate the microbiome can affect systemic inflammation is not known. A …		16.09.2022	CROI abstract archives																Duplicate- remove
RMC	presentation		Jesús Luévano; David B. Gootenberg; Jeffrey M. Paer; Bruce D. Walker; Douglas S. Kwon	Impact of HIV-Associated Changes in the Gut Microbiome on Disease Progression						During early HIV infection, the intestinal mucosa is a critical reservoir of viral replication and profound CD4+ T cell depletion, with subsequent loss of epithelial barrier function. This is believed to result in translocation of luminal bacterial products, which may contribute to systemic immune activation and eventual immune exhaustion. We investigated the role of the enteric microbiome in HIV…		16.09.2022	CROI abstract archives																Duplicate- remove
RMC	presentation		Stephanie M. Dillon1; Eric L. Lee1; Andrew M. Donovan1; Kejun Guo1; Michael S. Harper1; Daniel N. Frank1; Martin D. McCarter1; Mario L. Santiago1; Cara Wilson2	Altered Gut Microbes Enhance Mucosal CD4 T Cell Infection and Depletion Ex Vivo						Early HIV-1 infection is characterized by high levels of HIV-1 replication and CD4 T cell depletion in the gut mucosa as well as epithelial barrier breakdown and translocation of microbial products into the lamina propria (LP) and systemic circulation. HIV-induced disruption of gut homeostasis is associated with changes in the gut microbiome (dysbiosis) that are linked to mucosal and systemic imm…		16.09.2022	CROI abstract archives																Duplicate- remove
RMC	presentation		Ma Somsouk1; Ivan Vujkovic-Cvijin2; Montha Pao1; Peter W. Hunt1; Susan V. Lynch1; Joseph M. McCune1	Fecal Microbial Transplantation: Safety and Engraftment During Treated HIV Infection						Despite antiretroviral therapy (ART), a substantial number of HIV-infected individuals exhibit chronic systemic inflammation. Many treated HIV-infected individuals exhibit marked alterations in the gut microbiome, and the degree of dysbiosis correlates positively with plasma markers of inflammation. Whether interventions to modulate the microbiome can affect systemic inflammation is not known. A …		16.09.2022	CROI abstract archives																Duplicate- remove
RMC	presentation		Joshua Shorenstein1; Netanya S. Utay2; Basil Siewe3; David Asmuth4; Rob Knight1	Effects of HAART Treatment on the Microbiome of HIV+ Patients						HIV depletes the mucosal immune system and leads to an imbalance of gut microbiota. Previous work demonstrates gut microbial dysbiosis in HIV patients.This study explores the effects of HAART treatments on the gut microbiome, and whether this treatment brings the community in line with HIV- individuals. 33 treatment naïve HIV patients were enrolled and randomly assigned to treatment by maraviroc,…		16.09.2022	CROI abstract archives																Include for screening
RMC	presentation		Javier Rivera Pinto1; Marc Noguera-Julian1; Carla Estany2; Muntsa Rocafort1; Yolanda Guillen1; Mariona Parera1; Pep Coll1; Bonaventura Clotet2; Roger Paredes1; M. Luz Calle3	Diet Effects on the Gut Microbiome of People Living With HIV-1						The human gut microbiome might be involved in HIV pathogenesis. In turn, long-term dietary patterns have been linked to human gut enterotypes. It is unknown how diet might affect the microbiome composition of people living with HIV Diet information was collected from HIV-1-infected and HIV-negative controls with MiSeq 16S rRNA gut microbiome information available in Barcelona, Catalonia, Spain, u…		16.09.2022	CROI abstract archives																Include for screening
RMC	presentation		Lianna F. Wood1, Cosette LeCiel2, Heather Jaspan3, Donald Sodora2	HIV Target Cells and Altered Microbiome Associated With Mixed Feeding in South Africa						Background: In many South African informal settlements, 25% of new mothers are HIV-infected, and 40% of HIV-infected infants acquire HIV through breast milk. The common practice of feeding infants both breast milk and non-breast milk foods, known as mixed-feeding, increases an infant’s susceptibility to HIV by up to 11 fold compared to exclusively breast feeding. We hypothesized that the increase…		16.09.2022	CROI abstract archives																Include for screening
RMC	presentation		Yolanda Guillén1, Marc Noguera-Julian1, Muntsa Rocafort1, Mariona Parera1, Maria Casadellà1, Isabel Bravo1, Josep Coll1, Julià Blanco1, Bonaventura Clotet1, Roger Paredes1	Functional Profiling of the Gut Microbiome in HIV Infection						Background: The gut microbiome plays an essential role in human physiology. We investigated to what extent HIV infection could modify its functions. Methods: We used PICRUSt to infer the functional profile from 16S rRNA MiseqTM data, which was obtained in a cross-sectional study comparing the intestinal microbiome of HIV-negative (HIVneg) and HIV-1-infected subjects with different phenotypes, i.e…		16.09.2022	CROI abstract archives																Include for screening
RMC	presentation		Muntsa Rocafort1, Marc Noguera-Julian1, Yolanda Guillén1, Mariona Parera1, Maria Casadellà1, Isabel Bravo1, Josep Coll1, Julià Blanco1, Bonaventura Clotet1, Roger Paredes1	Gut Microbiota Correlates with HIV-1 Control and Immune Status						Background: Recent studies suggest a role of the gut microbiome on HIV/AIDS pathogenesis, but it is unknown if the gut microbiota differs by HIV-1 control and immune status, or if antiretroviral treatment (ART) affects the intestinal microbial content to any extent. Methods: This cross-sectional study compared HIV-1-negative (HIVneg) subjects with HIV-1-infected individuals with the following phe…		16.09.2022	CROI abstract archives																Include for screening
RMC	presentation		Jon Kibbie1, Stephanie Dillon1, Eric Lee1, Charles Robertson1, Daniel N. Frank1, Martin McCarter1, Cara C. Wilson	Butyrate Reduces Pathobiont-Associated HIV-1 Infection and Activation of Gut T Cell						Background: We previously reported that untreated chronic HIV-1 infection is associated with an altered intestinal microbiome that was linked to mucosal and systemic inflammation. HIV-1-infected (HIV+) subjects had increased abundances of pathobionts (e.g. Prevotella) and decreased abundances of bacterial families that contain butyrate-producing bacterial species (BPB). Butyrate is a short chain …		16.09.2022	CROI abstract archives																Include for screening
RMC	presentation		Andrej Vitomirov1, David M. Smith1, Susanna R. Var1, Maile Karris1, Parris Jordan1, Douglas D. Richman1, Susan Little1, Josué Pérez-Santiago1	Maraviroc Does Not Induce Changes in the Gut Microbiome of HIV-Infected Individuals						Background: HIV preferentially depletes CD4 T cells in the gut-associated lymphoid tissue during acute infection, likely associated with high levels of CCR5 expression. Maraviroc (MVC) blocks HIV entry by binding CCR5. The consequences of MVC treatment on the gut microbiome have not been investigated. Here, we evaluated the impact of antiretroviral treatment (ART) plus MVC intensification on the …		16.09.2022	CROI abstract archives																Include for screening
RMC	presentation		Samuel W. Kgole1, Jennifer Jao2, Shan Sun3, Keolebogile N. Mmasa1, Gosego Masasa1, Justine Legbedze3, Sikhulile Moyo1, Coulson Kgathi1, Joseph Makhema1, Francis Banda4, Mitchell Geffner5, Mariana Gerschenson6, Irwin J. Kurland7, Elaine J. Abrams8, Kathleen M. Powis9	SIMILAR BIRTH ANTHROPOMETRICS WITH IN UTERO EXPOSURE TO DOLUTEGRAVIR OR EFAVIRENZ						Prior to a policy of lifetime antiretroviral treatment (ART) for all pregnant women living with HIV (WLHIV), some studies reported lower HIV-exposed uninfected (HEU) infant birth anthropometrics compared to HIV-unexposed uninfected (HUU) infants. We quantified birth anthropometrics by infant HIV exposure status in two Botswana prospective studies, where HEU infants were exposed to either dolutegr…		16.09.2022	CROI abstract archives																Include for screening
RMC	presentation		Mohamed Abdel-Mohsen1, Phillip A. Engen2, Ali Keshavarzian2, Stefan J. Green3, Alan Landay2, Satish K. Pillai4, Anders K. Dige5, Jørgen Agnholt5, Andreas M. Petersen6, Thomas Benfield6, Lars Østergaard5, Line K. Vibholm5, Ole S. Søgaard5, Martin Tolstrup5, Paul W. Denton5	TLR9 AGONIST MODULATED INTESTINAL GLYCOGENE EXPRESSION IMPACTS MICROBIOME DIVERSITY						An emerging paradigm suggests that the gut-associated glycome is critical to the maintenance of a homeostatic relationship between the host and its gut microbiota. In HIV infection, alterations in glycan metabolism may contribute to HIV-mediated intestinal damage, microbial translocation, and chronic inflammation. Given that we recently found that the TLR9 agonist lefitolimod (MGN1703, Mologen AG…		16.09.2022	CROI abstract archives																Include for screening
RMC	presentation		Rachel Presti1, Scott Handley2, Lindsay Droit2, Mahmoud Ghannoum3, Mark Jacobson4, Caroline H. Shiboski4, Jennifer Webster-Cyriaque5, Todd Brown6, Michael T. Yin7, Edgar T. Overton8	CHANGES IN THE ORAL MICROBIOME WITH ART INITIATION						Changes in human oral microbiota have been linked to diseases of aging that are common in HIV, including atherosclerosis and certain cancers. Oral pathology, including thrush, oral hairy leukoplakia and periodontal disease, is common in chronic HIV infection. HIV has been associated with shifts in the microbiome at several sites, although no studies have longitudinally assessed oral microbiome ch…		16.09.2022	CROI abstract archives																Include for screening
RMC	presentation		Nadira Vadaq1, Vasiliki Matzaraki1, Yue Zhang2, Quirijn De Mast1, Leo A. Joosten1, Mihai Netea1, Jingyuan Fu2, Andre Van der Ven1	HIGH-THROUGHPUT TARGETED PLASMA PROTEOMICS SHOWS SYSTEMIC DYSREGULATION IN PWH ON ART						People with HIV (PWH) in long-term suppressive antiretroviral therapy (ART) are exhibiting increased prevalence of multi-systemic comorbidities compared to the general population. This includes cardiometabolic diseases, HIV-associated neurocognitive disorders, and non-HIV-associated malignancies. Chronic inflammation and microbial dysbiosis are among the major contributors to these major complica…		16.09.2022	CROI abstract archives																Include for screening
RMC	presentation		Jacob Flynn1, Alexandra Ortiz1, Jason Brenchley1	ISOLATION OF TRANSLOCATING BACTERIA IN PROGRESSIVE SIV INFECTION OF RHESUS MACAQUES						Microbial translocation is commonly observed in HIV-infected humans and is a significant contributor to chronic immune activation and inflammation. In SIV-infected Asian macaques, translocation has been demonstrated to occur across the gastrointestinal barrier; however, translocating bacterial taxa are not representative of the gut microbiota, with Proteobacteria appearing to preferentially trans…		16.09.2022	CROI abstract archives																Include for screening
RMC	presentation		Claire D. Bourke1, Ethan K. Gough2, Chipo Berejena3, Mutsa Bwakura-Dangarembizi3, Joseph Lutaakome4, Adeodata Kekitiinwa5, Victor Musiime6, Jane Deayton1, Moira J. Spyer7, Nigel Klein7, Sarah Walker7, Diana Gibb7, Amee R. Manges2, Andrew Prendergast1	COTRIMOXAZOLE MODULATES IMMUNE CELL ACTIVATION & THE GUT MICROBIOTA IN HIV INFECTION						Long-term cotrimoxazole prophylaxis reduces mortality and morbidity in HIV infection but the mechanisms underlying these sustained clinical benefits are unclear. We have previously shown that long-term continuation of cotrimoxazole reduces systemic inflammation, a driver of mortality, in HIV+ ART-treated children. Here we explore the mechanisms that underlie the anti-inflammatory benefits of cotr…		16.09.2022	CROI abstract archives																Include for screening
[truncated: 131 more rows]
