# Supplementary material for: HIV, the gut microbiome and clinical outcomes, a systematic review
Source: PLoS One. 2024 Dec 9;19(12):e0308859. doi: 10.1371/journal.pone.0308859 (PMC11627425; doi:10.1371/journal.pone.0308859)
Supplement: S8 Table — (XLSX) [file pone.0308859.s008.xlsx]

## Sheet: Sheet1
S8 Table: Quality appraisal result of included studies; Using Joanna Briggs Institute (JBI) quality appraisal checklist for each study type.
	Study ID	Title	Study type	Max score	Was true randomization used for assignment of participants to treatment groups?	Was true randomization used for assignment of participants to treatment groups? supporting text	Was allocation to treatment groups concealed?	Was allocation to treatment groups concealed? supporting text	Were treatment groups similar at the baseline	Were treatment groups similar at the baseline supporting text	Were participants blind to treatment assignment?	Were participants blind to treatment assignment? supporting text	Were those delivering treatment blind to treatment assignment?	Were those delivering treatment blind to treatment assignment? supporting text	Were outcomes assessors blind to treatment assignment?	Were outcomes assessors blind to treatment assignment? supporting text	Were treatment groups treated identically other than the intervention of interest?	Were treatment groups treated identically other than the intervention of interest? supporting text	Was follow up complete and if not, were differences between groups in terms of their follow up adequately described and analyzed?	Was follow up complete and if not, were differences between groups in terms of their follow up adequately described and analyzed? supporting text	Were participants analyzed in the groups to which they were randomized?	Were participants analyzed in the groups to which they were randomized? supporting text	Were outcomes measured in the same way for treatment groups?	Were outcomes measured in the same way for treatment groups? supporting text	Were outcomes measured in a reliable way?	Were outcomes measured in a reliable way? supporting text	Were the two groups similar and recruited from the same population?	Were the two groups similar and recruited from the same population? supporting text	Were the exposures measured similarly to assign people to both exposed and unexposed groups?	Were the exposures measured similarly to assign people to both exposed and unexposed groups? supporting text	Was the exposure measured in a valid and reliable way?	Was the exposure measured in a valid and reliable way? supporting text	Were confounding factors identified?	Were confounding factors identified? supporting text	Were strategies to deal with confounding factors stated?	Were strategies to deal with confounding factors stated? supporting text	Were the groups/participants free of the outcome at the start of the study (or at the moment of exposure)?	Were the groups/participants free of the outcome at the start of the study (or at the moment of exposure)? supporting text	Were the outcomes measured in a valid and reliable way?	Were the outcomes measured in a valid and reliable way? supporting text	Was the follow up time reported and sufficient to be long enough for outcomes to occur?	Was the follow up time reported and sufficient to be long enough for outcomes to occur? supporting text	Were strategies to address incomplete follow up utilized?	Were strategies to address incomplete follow up utilized? supporting text	Were the groups comparable other than the presence of disease in cases or the absence of disease in controls?	Were the groups comparable other than the presence of disease in cases or the absence of disease in controls? supporting text	Were cases and controls matched appropriately?	Were cases and controls matched appropriately? supporting text	Were the same criteria used for identification of cases and controls?
Analysis Type					RCT	RCT	RCT	RCT	RCT	RCT	RCT	RCT	RCT	RCT	RCT	RCT	RCT	RCT	RCT	RCT	RCT	RCT	RCT	RCT	RCT	Cohort	Cohort	Cohort	Cohort	Cohort	Cohort	Cohort	Cohort	Cohort	Cohort	Cohort	Cohort	Cohort	Cohort	Cohort	Cohort	Cohort	Cohort	Cohort	CC	CC	CC	CC	CC
	Amador-Lara 2022	Gut microbiota from Mexican patients with metabolic syndrome and HIV infection: An inflammatory profile	Cross sectional study	8	Not applicable		Not applicable		Not applicable		Not applicable		Not applicable		Not applicable		Not applicable		Not applicable		Not applicable		Not applicable		Not applicable		Not applicable		Not applicable		Not applicable		Not applicable		Not applicable		Not applicable		Not applicable		Not applicable		Not applicable		Not applicable		Not applicable		Not applicable
	Armstrong 2021	Systems analysis of gut microbiome influence on metabolic disease in hiv-positive and high-risk populations	Cross sectional study	8	Not applicable		Not applicable		Not applicable		Not applicable		Not applicable		Not applicable		Not applicable		Not applicable		Not applicable		Not applicable		Not applicable		Not applicable		Not applicable		Not applicable		Not applicable		Not applicable		Not applicable		Not applicable		Not applicable		Not applicable		Not applicable		Not applicable		Not applicable
	Balagopal 2008	Human Immunodeficiency Virus-Related Microbial Translocation and Progression of Hepatitis C	cohort study	8	Not applicable		Not applicable		Not applicable		Not applicable		Not applicable		Not applicable		Not applicable		Not applicable		Not applicable		Not applicable		Not applicable		No	3 different cohorts examined	Yes	the same microbial translocation markers measured in all 3 cohorts	Yes	the same microbial translocation markers measured in all 3 cohorts	Yes		Yes		Unclear	microbial translocation was measured- not the outcome of HCV and HIV which were measured by means of exposure in their relevant cohort study	Yes		Yes		Not applicable		Not applicable		Not applicable		Not applicable
	Blodget 2012	Relationship between Microbial Translocation and Endothelial Function in HIV Infected Patients	Cross sectional study	8	Not applicable		Not applicable		Not applicable		Not applicable		Not applicable		Not applicable		Not applicable		Not applicable		Not applicable		Not applicable		Not applicable		Not applicable		Not applicable		Not applicable		Not applicable		Not applicable		Not applicable		Not applicable		Not applicable		Not applicable		Not applicable		Not applicable		Not applicable
	Cheru 2018	I-FABP Is Higher in People With Chronic HIV Than Elite Controllers, Related to Sugar and Fatty Acid Intake and Inversely Related to Body Fat in People With HIV	Cross sectional study	8	Not applicable		Not applicable		Not applicable		Not applicable		Not applicable		Not applicable		Not applicable		Not applicable		Not applicable		Not applicable		Not applicable		Not applicable		Not applicable		Not applicable		Not applicable		Not applicable		Not applicable		Not applicable		Not applicable		Not applicable		Not applicable		Not applicable		Not applicable
	Chuaypen 2020	Gut microbiota composition is difference between HCV mono-infection and HCV/HIV co-infection	cross sectional study	8	Not applicable		Not applicable		Not applicable		Not applicable		Not applicable		Not applicable		Not applicable		Not applicable		Not applicable		Not applicable		Not applicable		Not applicable		Not applicable		Not applicable		Not applicable		Not applicable		Not applicable		Not applicable		Not applicable		Not applicable		Not applicable		Not applicable		Not applicable
	Colaco 2021	Transmethylamine-n-oxide is associated with diffuse cardiac fibrosis in people living with hiv	Cross sectional study	8	Not applicable		Not applicable		Not applicable		Not applicable		Not applicable		Not applicable		Not applicable		Not applicable		Not applicable		Not applicable		Not applicable		Not applicable		Not applicable		Not applicable		Not applicable		Not applicable		Not applicable		Not applicable		Not applicable		Not applicable		Not applicable		Not applicable		Not applicable
	Dillon 2021	A Unique Gut Microbiome-Physical Function Axis Exists in Older People with HIV: An Exploratory Study	cross sectional analysis of randomised control triall	13	Yes		No		Yes		No		No		No		Yes		Unclear		Yes		Yes		Yes		Not applicable		Not applicable		Not applicable		Not applicable		Not applicable		Not applicable		Not applicable		Not applicable		Not applicable		Not applicable		Not applicable		Not applicable
	Dirajlal-Fargo 2019	Changes in the Fungal Marker β-D-Glucan After Antiretroviral Therapy and Association With Adiposity	randomised control triall	13	Yes		No	open label trial	Yes		No		No		No		Yes		Not applicable	this is a post-hoc analysis of a RCT	Yes		Yes		Yes		Not applicable		Not applicable		Not applicable		Not applicable		Not applicable		Not applicable		Not applicable		Not applicable		Not applicable		Not applicable		Not applicable		Not applicable
	Dong 2021	Gut Microbiota and Fecal Metabolites Associated With Neurocognitive Impairment in HIV-Infected Population	cohort study	11	Not applicable		Not applicable		Not applicable		Not applicable		Not applicable		Not applicable		Not applicable		Not applicable		Not applicable		Not applicable		Not applicable		Yes		Yes		Yes		Yes		Yes		No	Subjects were screened for NCI on enrolment. NCI present was pre-existing	Yes		No	2 years between first time point sampling and the second	Unclear	not all subjects identified were included for second NCI assessment	Not applicable		Not applicable		Not applicable
	El-Far 2021	Upregulated IL-32 Expression And Reduced Gut Short Chain Fatty Acid Caproic Acid in People Living With HIV With Subclinical Atherosclerosis	Cross sectional study	8	Not applicable		Not applicable		Not applicable		Not applicable		Not applicable		Not applicable		Not applicable		Not applicable		Not applicable		Not applicable		Not applicable		Not applicable		Not applicable		Not applicable		Not applicable		Not applicable		Not applicable		Not applicable		Not applicable		Not applicable		Not applicable		Not applicable		Not applicable
	ElliottMiller 2016	Intestinal microbiota-produced trimethylamine-N-oxide and its association with coronary stenosis and HIV serostatus	case control	10	Not applicable		Not applicable		Not applicable		Not applicable		Not applicable		Not applicable		Not applicable		Not applicable		Not applicable		Not applicable		Not applicable		Not applicable		Not applicable		Not applicable		Not applicable		Not applicable		Not applicable		Not applicable		Not applicable		Not applicable		Yes		Yes		Yes
	Gelpi 2019	Abdominal Adipose Tissue Is Associated With Alterations in Tryptophan-Kynurenine Metabolism and Markers of Systemic Inflammation in People With Human Immunodeficiency Virus	case control	10	Not applicable		Not applicable		Not applicable		Not applicable		Not applicable		Not applicable		Not applicable		Not applicable		Not applicable		Not applicable		Not applicable		Not applicable		Not applicable		Not applicable		Not applicable		Not applicable		Not applicable		Not applicable		Not applicable		Not applicable		Yes		Yes		Yes
	Gelpi 2020	Impact of Human Immunodeficiency Virus-Related Gut Microbiota Alterations on Metabolic Comorbid Conditions.	case control	10	Not applicable		Not applicable		Not applicable		Not applicable		Not applicable		Not applicable		Not applicable		Not applicable		Not applicable		Not applicable		Not applicable		Not applicable		Not applicable		Not applicable		Not applicable		Not applicable		Not applicable		Not applicable		Not applicable		Not applicable		Yes		Yes		Yes
	Gelpi 2022	Association of the Kynurenine Pathway of Tryptophan Metabolism With Human Immunodeficiency Virus-Related Gut Microbiota Alterations and Visceral Adipose Tissue Accumulation.	Cross sectional study	8	Not applicable		Not applicable		Not applicable		Not applicable		Not applicable		Not applicable		Not applicable		Not applicable		Not applicable		Not applicable		Not applicable		Not applicable		Not applicable		Not applicable		Not applicable		Not applicable		Not applicable		Not applicable		Not applicable		Not applicable		Not applicable		Not applicable		Not applicable
	Gogokhia 2020	Intestinal Dysbiosis and Markers of Systemic Inflammation in Viscerally and Generally Obese Persons Living with HIV	Cross sectional study	8	Not applicable		Not applicable		Not applicable		Not applicable		Not applicable		Not applicable		Not applicable		Not applicable		Not applicable		Not applicable		Not applicable		Not applicable		Not applicable		Not applicable		Not applicable		Not applicable		Not applicable		Not applicable		Not applicable		Not applicable		Not applicable		Not applicable		Not applicable
	Haissman 2016	Microbiota-Dependent Marker TMAO Is Elevated in Silent Ischemia but Is Not Associated with First-Time Myocardial Infarction in HIV Infection	cross sectional and case control study	18	Not applicable		Not applicable		Not applicable		Not applicable		Not applicable		Not applicable		Not applicable		Not applicable		Not applicable		Not applicable		Not applicable		Not applicable		Not applicable		Not applicable		Not applicable		Not applicable		Not applicable		Not applicable		Not applicable		Not applicable		Yes		Yes		Yes
	Haissman 2017	Microbiota-dependent metabolite and cardiovascular disease marker trimethylamine-N-oxide (TMAO) is associated with monocyte activation but not platelet function in untreated HIV infection	Cross sectional study	8	Not applicable		Not applicable		Not applicable		Not applicable		Not applicable		Not applicable		Not applicable		Not applicable		Not applicable		Not applicable		Not applicable		Not applicable		Not applicable		Not applicable		Not applicable		Not applicable		Not applicable		Not applicable		Not applicable		Not applicable		Not applicable		Not applicable		Not applicable
	Hoel 2018	Impact of HIV and Type 2 diabetes on Gut Microbiota Diversity, Tryptophan Catabolism and Endothelial Dysfunction	Cross sectional study	8	Not applicable		Not applicable		Not applicable		Not applicable		Not applicable		Not applicable		Not applicable		Not applicable		Not applicable		Not applicable		Not applicable		Not applicable		Not applicable		Not applicable		Not applicable		Not applicable		Not applicable		Not applicable		Not applicable		Not applicable		Not applicable		Not applicable		Not applicable
	Hove-Skovsgaard 2017	HIV-infected persons with type 2 diabetes show evidence of endothelial dysfunction and increased inflammation	Cross sectional study	8	Not applicable		Not applicable		Not applicable		Not applicable		Not applicable		Not applicable		Not applicable		Not applicable		Not applicable		Not applicable		Not applicable		Not applicable		Not applicable		Not applicable		Not applicable		Not applicable		Not applicable		Not applicable		Not applicable		Not applicable		Not applicable		Not applicable		Not applicable
	Jayanama 2022	Association between gut microbiota and prediabetes in people living with HIV	Cross sectional study	8	Not applicable		Not applicable		Not applicable		Not applicable		Not applicable		Not applicable		Not applicable		Not applicable		Not applicable		Not applicable		Not applicable		Not applicable		Not applicable		Not applicable		Not applicable		Not applicable		Not applicable		Not applicable		Not applicable		Not applicable		Not applicable		Not applicable		Not applicable
	Jenabian 2016	Influence of Hepatitis C Virus Sustained Virological Response on Immunosuppressive Tryptophan Catabolism in ART-Treated HIV/HCV Coinfected Patients	Cross sectional study and cohort	19	Not applicable		Not applicable		Not applicable		Not applicable		Not applicable		Not applicable		Not applicable		Not applicable		Not applicable		Not applicable		Not applicable		Yes		Yes		Yes		Yes		No		Not applicable		Yes		Yes		Not applicable	this was a retrospective analysis of a cohort using available samples identified	Not applicable		Not applicable		Not applicable
	Jinato 2020	The alteration of gut microbiota composition in patients with hepatitis C virus (HCV) monoinfection and human immunodeficiency virus (HIV) coinfection	randomised control triall	13	Unclear	this is a sub-study of a RCT and the details about randomisation were not described in this paper	Unclear	as above	Yes		Unclear	as above	Unclear	as above	No		Yes		No	not all subjects had available stool samples collected post treatment. Explanations not given.	No	The subjects were randomised as one treatment group pre and post treatment, not based on treatment type	Yes		Yes
	Kardashian 2019	High Kynurenine:Tryptophan Ratio Is Associated with Liver Fibrosis in HIV-Monoinfected and HIV/Hepatitis C Virus-Coinfected Women	Cross sectional study	8	Not applicable		Not applicable		Not applicable		Not applicable		Not applicable		Not applicable		Not applicable		Not applicable		Not applicable		Not applicable		Not applicable		Not applicable		Not applicable		Not applicable		Not applicable		Not applicable		Not applicable		Not applicable		Not applicable		Not applicable		Not applicable		Not applicable		Not applicable
	Kehrmann 2019	Gut Microbiota in Human Immunodeficiency Virus-Infected Individuals Linked to Coronary Heart Disease	Cross sectional study	8	Not applicable		Not applicable		Not applicable		Not applicable		Not applicable		Not applicable		Not applicable		Not applicable		Not applicable		Not applicable		Not applicable		Not applicable		Not applicable		Not applicable		Not applicable		Not applicable		Not applicable		Not applicable		Not applicable		Not applicable		Not applicable		Not applicable		Not applicable
	Kelesidis 2012	Biomarkers of Microbial Translocation and Macrophage Activation: Association With Progression of Subclinical Atherosclerosis in HIV-1 Infection	cohort study	8	Not applicable		Not applicable		Not applicable		Not applicable		Not applicable		Not applicable		Not applicable		Not applicable		Not applicable		Not applicable		Not applicable		Yes		Yes		Yes		Yes		Yes	multivariate analysis	No	measured the CIMT from baseline and at multiple timepoints	Yes		Yes		No	were using retrospective data	Not applicable		Not applicable		Not applicable
	Knudsen 2016	Microbiota-dependent marker TMAO is not associated with decreased myocardial perfusion in well-treated HIV-infected patients as assessed by 82 rubidium PET/CT	cross sectional study	8	Not applicable		Not applicable		Not applicable		Not applicable		Not applicable		Not applicable		Not applicable		Not applicable		Not applicable		Not applicable		Not applicable		Not applicable		Not applicable		Not applicable		Not applicable		Not applicable		Not applicable		Not applicable		Not applicable		Not applicable		Not applicable		Not applicable		Not applicable
	Lyons 2011	Plasma sCD14 Is a Biomarker Associated With Impaired Neurocognitive Test Performance in Attention and Learning Domains in HIV Infection	Cross sectional study	8	Not applicable		Not applicable		Not applicable		Not applicable		Not applicable		Not applicable		Not applicable		Not applicable		Not applicable		Not applicable		Not applicable		Not applicable		Not applicable		Not applicable		Not applicable		Not applicable		Not applicable		Not applicable		Not applicable		Not applicable		Not applicable		Not applicable		Not applicable
	Manner 2013	Markers of microbial translocation predict hypertension in HIV-infected individuals: Microbial translocation and hypertension in HIV infection	cohort study	11	Not applicable		Not applicable		Not applicable		Not applicable		Not applicable		Not applicable		Not applicable		Not applicable		Not applicable		Not applicable		Not applicable		Yes		Yes		Yes		Yes		Yes		Not applicable		Yes		Yes		No		Not applicable		Not applicable		Not applicable
	Marks 2013	Markers of microbial translocation and risk of AIDS-related lymphoma	case control	10	Not applicable		Not applicable		Not applicable		Not applicable		Not applicable		Not applicable		Not applicable		Not applicable		Not applicable		Not applicable		Not applicable		Not applicable		Not applicable		Not applicable		Not applicable		Not applicable		Not applicable		Not applicable		Not applicable		Not applicable		Yes		Yes		Yes
	Maurice 2019	Monocyte-macrophage activation is associated with nonalcoholic fatty liver disease and liver fibrosis in HIV monoinfection independently of the gut microbiome and bacterial translocation	Case control study	10	Not applicable		Not applicable		Not applicable		Not applicable		Not applicable		Not applicable		Not applicable		Not applicable		Not applicable		Not applicable		Not applicable		Not applicable		Not applicable		Not applicable		Not applicable		Not applicable		Not applicable		Not applicable		Not applicable		Not applicable		Yes		Yes	Except for BMI in HIV negative controls	Yes
	Mei 2023	Gut microbiota and plasma metabolites associated with bone mineral density in women with or at risk of HIV infection	Cross sectional study	8	Not applicable		Not applicable		Not applicable		Not applicable		Not applicable		Not applicable		Not applicable		Not applicable		Not applicable		Not applicable		Not applicable		Not applicable		Not applicable		Not applicable		Not applicable		Not applicable		Not applicable		Not applicable		Not applicable		Not applicable		Not applicable		Not applicable		Not applicable
	Merlini 2018	HPV-mediated cytological abnormalities and high-risk HPV genotypes associate with altered gut microbiota composition and function in cART-treated HIV+ males	Cross sectional study	8	Not applicable		Not applicable		Not applicable		Not applicable		Not applicable		Not applicable		Not applicable		Not applicable		Not applicable		Not applicable		Not applicable		Not applicable		Not applicable		Not applicable		Not applicable		Not applicable		Not applicable		Not applicable		Not applicable		Not applicable		Not applicable		Not applicable		Not applicable
	Montrucchio 2020	Serum Trimethylamine-N-oxide Concentrations in People Living with HIV and the Effect of Probiotic Supplementation	Cross sectional study	8	Not applicable		Not applicable		Not applicable		Not applicable		Not applicable		Not applicable		Not applicable		Not applicable		Not applicable		Not applicable		Not applicable		Not applicable		Not applicable		Not applicable		Not applicable		Not applicable		Not applicable		Not applicable		Not applicable		Not applicable		Not applicable		Not applicable		Not applicable
	Moon 2018	Gut microbiota and plasma metabolites associated with diabetes in women with, or at high risk for, HIV infection	Cross sectional study	8	Not applicable		Not applicable		Not applicable		Not applicable		Not applicable		Not applicable		Not applicable		Not applicable		Not applicable		Not applicable		Not applicable		Not applicable		Not applicable		Not applicable		Not applicable		Not applicable		Not applicable		Not applicable		Not applicable		Not applicable		Not applicable		Not applicable		Not applicable
	Qi 2018	Plasma Tryptophan-Kynurenine Metabolites Are Altered in Human Immunodeficiency Virus Infection and Associated With Progression of Carotid Artery Atherosclerosis	cohort study	11	Not applicable		Not applicable		Not applicable		Not applicable		Not applicable		Not applicable		Not applicable		Not applicable		Not applicable		Not applicable		Not applicable		Yes		Yes		Yes		Yes		Yes		Yes		Yes		Yes		Not applicable	used available retrospective data with samples available for analysis	Not applicable		Not applicable		Not applicable
	Serrano-Villar 2017	HIV, HPV, and microbiota: Partners in crime?	cross sectional study	8	Not applicable		Not applicable		Not applicable		Not applicable		Not applicable		Not applicable		Not applicable		Not applicable		Not applicable		Not applicable		Not applicable		Not applicable		Not applicable		Not applicable		Not applicable		Not applicable		Not applicable		Not applicable		Not applicable		Not applicable		Not applicable		Not applicable		Not applicable
	Shan 2018	Gut microbial-related choline metabolite trimethylamine-N-oxide is associated with progression of carotid artery atherosclerosis in HIV infection	cohort study	11	Not applicable		Not applicable		Not applicable		Not applicable		Not applicable		Not applicable		Not applicable		Not applicable		Not applicable		Not applicable		Not applicable		Yes		Yes		Yes		Yes		Yes		Yes		Yes		Yes		Not applicable	retrospective results/ samples used for anaylsis, only included those samples/ patients that were available	Not applicable		Not applicable		Not applicable
	Sinha 2015	TMAO and HIV-associated atherosclerosis	case control	10	Not applicable		Not applicable		Not applicable		Not applicable		Not applicable		Not applicable		Not applicable		Not applicable		Not applicable		Not applicable		Not applicable		Not applicable		Not applicable		Not applicable		Not applicable		Not applicable		Not applicable		Not applicable		Not applicable		Not applicable		Yes		Yes		Yes
	Sinha 2019	Carnitine Is Associated With Atherosclerotic Risk and Myocardial Infarction in HIV-Infected Adults	cross sectional and case control study	18	Not applicable		Not applicable		Not applicable		Not applicable		Not applicable		Not applicable		Not applicable		Not applicable		Not applicable		Not applicable		Not applicable		Not applicable		Not applicable		Not applicable		Not applicable		Not applicable		Not applicable		Not applicable		Not applicable		Not applicable		Yes		Yes		Yes
	Srinivasa 2015	Plaque burden in HIV-infected patients is associated with serum intestinal microbiota-generated trimethylamine	cross sectional study	8	Not applicable		Not applicable		Not applicable		Not applicable		Not applicable		Not applicable		Not applicable		Not applicable		Not applicable		Not applicable		Not applicable		Not applicable		Not applicable		Not applicable		Not applicable		Not applicable		Not applicable		Not applicable		Not applicable		Not applicable		Not applicable		Not applicable		Not applicable
	Taylor 2020	Depression in individuals coinfected with HIV and HCV is associated with systematic differences in the gut microbiome and metabolome	Cross sectional study	8	Not applicable		Not applicable		Not applicable		Not applicable		Not applicable		Not applicable		Not applicable		Not applicable		Not applicable		Not applicable		Not applicable		Not applicable		Not applicable		Not applicable		Not applicable		Not applicable		Not applicable		Not applicable		Not applicable		Not applicable		Not applicable		Not applicable		Not applicable
	Taylor 2020	Reduced independence in daily living is associated with the gut microbiome in people with HIV and HCV	Cross sectional study	8	Not applicable		Not applicable		Not applicable		Not applicable		Not applicable		Not applicable		Not applicable		Not applicable		Not applicable		Not applicable		Not applicable		Not applicable		Not applicable		Not applicable		Not applicable		Not applicable		Not applicable		Not applicable		Not applicable		Not applicable		Not applicable		Not applicable		Not applicable
	Timmons 2014	Microbial Translocation and Metabolic and Body Composition Measures in Treated and Untreated HIV Infection	Cross sectional study & RCT	8	Not applicable		No		Yes		No		No		No		Yes		Not applicable		Yes		Yes		Yes		Not applicable		Not applicable		Not applicable		Not applicable		Not applicable		Not applicable		Not applicable		Not applicable		Not applicable		Not applicable		Not applicable		Not applicable
	Villanueva-Millán 2019	Characterization of gut microbiota composition in HIV-infected patients with metabolic syndrome	case control	8	Not applicable		Not applicable		Not applicable		Not applicable		Not applicable		Not applicable		Not applicable		Not applicable		Not applicable		Not applicable		Not applicable		Not applicable		Not applicable		Not applicable		Not applicable		Not applicable		Not applicable		Not applicable		Not applicable		Not applicable		yes		yes		yes
	Wang 2022	Gut Microbiota, Plasma Metabolomic Profiles, and Carotid Artery Atherosclerosis in HIV Infection	Cross sectional study & cohort	8	Not applicable		Not applicable		Not applicable		Not applicable		Not applicable		Not applicable		Not applicable		Not applicable		Not applicable		Not applicable		Not applicable		Yes		Yes		Yes		Yes		not clear	except for renal disease	Yes		Yes		Yes		no	only analysed available samples/ imaging from the cohort	Not applicable		Not applicable		Not applicable
	Zhang 2019	Gut Microbiota Dysbiosis Is Not Independently Associated With Neurocognitive Impairment in People Living With HIV	Cross sectional study	8	Not applicable		Not applicable		Not applicable		Not applicable		Not applicable		Not applicable		Not applicable		Not applicable		Not applicable		Not applicable		Not applicable		Not applicable		Not applicable		Not applicable		Not applicable		Not applicable		Not applicable		Not applicable		Not applicable		Not applicable		Not applicable		Not applicable		Not applicable
	Ellis, 2022	GUT DYSBIOSIS IN PEOPLE WITH HIV WHO HAVE NEUROPATHIC PAIN	case control	10	Not applicable		Not applicable		Not applicable		Not applicable		Not applicable		Not applicable		Not applicable		Not applicable		Not applicable		Not applicable		Not applicable		Not applicable		Not applicable		Not applicable		Not applicable		Not applicable		Not applicable		Not applicable		Not applicable		Not applicable		Yes		Unclear		Yes
	Perez-Santiago 2017	THE HUMAN GUT MICROBIOME AND HIV-ASSOCIATED NEUROCOGNITIVE DISORDERS	Cross sectional study	8	Not applicable		Not applicable		Not applicable		Not applicable		Not applicable		Not applicable		Not applicable		Not applicable		Not applicable		Not applicable		Not applicable		Not applicable		Not applicable		Not applicable		Not applicable		Not applicable		Not applicable		Not applicable		Not applicable		Not applicable		Not applicable		Not applicable		Not applicable
	Hua 2023	Gut Microbiota and Cognitive Function Among Women Living with HIV	Cross sectional study	8	Not applicable		Not applicable		Not applicable		Not applicable		Not applicable		Not applicable		Not applicable		Not applicable		Not applicable		Not applicable		Not applicable		Not applicable		Not applicable		Not applicable		Not applicable		Not applicable		Not applicable		Not applicable		Not applicable		Not applicable		Not applicable		Not applicable		Not applicable
	Wang 2023	Gut microbiota, circulating inflammatory markers and metabolites, and carotid artery atherosclerosis in HIV infection	Cross sectional study	8	Not applicable		Not applicable		Not applicable		Not applicable		Not applicable		Not applicable		Not applicable		Not applicable		Not applicable		Not applicable		Not applicable		Not applicable		Not applicable		Not applicable		Not applicable		Not applicable		Not applicable		Not applicable		Not applicable		Not applicable		Not applicable		Not applicable		Not applicable
	Kai 2024	Tryptophan metabolism, gut microbiota, and carotid artery plaque in women with and without HIV infection	Cross sectional study	6	Not applicable		Not applicable		Not applicable		Not applicable		Not applicable		Not applicable		Not applicable		Not applicable		Not applicable		Not applicable		Not applicable		Not applicable		Not applicable		Not applicable		Not applicable		Not applicable		Not applicable		Not applicable		Not applicable		Not applicable		Not applicable		Not applicable		Not applicable
	Peters 2024	Sex Hormones, the Stool Microbiome, and Subclinical Atherosclerosis in Women With and Without HIV	Cross sectional study	8	Not applicable		Not applicable		Not applicable		Not applicable		Not applicable		Not applicable		Not applicable		Not applicable		Not applicable		Not applicable		Not applicable		Not applicable		Not applicable		Not applicable		Not applicable		Not applicable		Not applicable		Not applicable		Not applicable		Not applicable		Not applicable		Not applicable		Not applicable
	Sanchez-Conde 2023	Comparison of the Fecal Bacteriome of HIV-Positive and HIV-Negative Older Adults	Cross sectional study	6	Not applicable		Not applicable		Not applicable		Not applicable		Not applicable		Not applicable		Not applicable		Not applicable		Not applicable		Not applicable		Not applicable		Not applicable		Not applicable		Not applicable		Not applicable		Not applicable		Not applicable		Not applicable		Not applicable		Not applicable		Not applicable		Not applicable		Not applicable
	Martinez-sands 2023	A gut microbiome signature for HIV and metabolic dysfunction-associated steatotic liver disease	Cross sectional study	6	Not applicable		Not applicable		Not applicable		Not applicable		Not applicable		Not applicable		Not applicable		Not applicable		Not applicable		Not applicable		Not applicable		Not applicable		Not applicable		Not applicable		Not applicable		Not applicable		Not applicable		Not applicable		Not applicable		Not applicable		Not applicable		Not applicable		Not applicable
	Martin 2023	Diet Quality and Liver Health in People Living with HIV in the MASH Cohort: A Multi-Omic Analysis of the Fecal Microbiome and Metabolome	Cross sectional study	6	Not applicable		Not applicable		Not applicable		Not applicable		Not applicable		Not applicable		Not applicable		Not applicable		Not applicable		Not applicable		Not applicable		Not applicable		Not applicable		Not applicable		Not applicable		Not applicable		Not applicable		Not applicable		Not applicable		Not applicable		Not applicable		Not applicable		Not applicable
	CC; case control, CS; cross-sectional, RCT; randomised control trial.
[truncated: 31 more columns]
