# Supplementary material for: HIV, the gut microbiome and clinical outcomes, a systematic review
Source: PLoS One. 2024 Dec 9;19(12):e0308859. doi: 10.1371/journal.pone.0308859 (PMC11627425; doi:10.1371/journal.pone.0308859)
Supplement: S9 Table — (XLSX) [file pone.0308859.s009.xlsx]

## Sheet: Sheet1
S9 Table: All studies identified in the literature search, including those that were excluded from the analyses.
	Title	Authors	Published Year	Journal	Volume	Issue	Pages	DOI	Study	Included	Reason for Exclusion
1	Association of the Kynurenine Pathway of Tryptophan Metabolism With Human Immunodeficiency Virus-Related Gut Microbiota Alterations and Visceral Adipose Tissue Accumulation.	Gelpi M; Vestad B; Raju SC; Hansen SH; Høgh J; Midttun Ø; Ueland PM; Ueland T; Benfield T; Kofoed KF; Hov JR; Trøseid M; Nielsen SD	2022	J Infect Dis	225	11	1948-1954	10.1093/infdis/jiac018	Gelpi 2022	Yes	NA
2	Impact of Human Immunodeficiency Virus-Related Gut Microbiota Alterations on Metabolic Comorbid Conditions.	Gelpi M; Vestad B; Hansen SH; Holm K; Drivsholm N; Goetz A; Kirkby NS; Lindegaard B; Lebech AM; Hoel H; Michelsen AE; Ueland T; Gerstoft J; Lundgren J; Hov JR; Nielsen SD; Trøseid M	2020	Clin Infect Dis	71	8	e359-e367	10.1093/cid/ciz1235	Gelpi 2020	Yes	NA
3	Gut Microbiota, Plasma Metabolomic Profiles, and Carotid Artery Atherosclerosis in HIV Infection	Wang, Z.; Peters, B.A.; Usyk, M.; Xing, J.; Hanna, D.B.; Wang, T.; Post, W.S.; Landay, A.L.; Hodis, H.N.; Weber, K.; French, A.; Golub, E.T.; Lazar, J.; Gustafson, D.; Kassaye, S.; Aouizerat, B.; Haberlen, S.; Malvestutto, C.; Budoff, M.; Wolinsky, S.M.; Sharma, A.; Anastos, K.; Clish, C.B.; Kaplan, R.C.; Burk, R.D.; Qi, Q.	2022	Arteriosclerosis, Thrombosis, and Vascular Biology	42	8	1081-1093	10.1161/ATVBAHA.121.317276	Wang 2022	Yes	NA
4	Gut microbiota from Mexican patients with metabolic syndrome and HIV infection: An inflammatory profile	Amador-Lara, F.; Andrade-Villanueva, J.F.; Vega-Magaña, N.; Peña-Rodríguez, M.; Alvarez-Zavala, M.; Sanchez-Reyes, K.; Toscano-Piña, M.; Peregrina-Lucano, A.A.; del Toro-Arreola, S.; González-Hernández, L.A.; Bueno-Topete, M.R.	2022	Journal of Applied Microbiology	132	5	3839-3852	10.1111/jam.15505	Amador-Lara 2022	Yes	NA
5	Gut Microbiota and Fecal Metabolites Associated With Neurocognitive Impairment in HIV-Infected Population	Dong, R.; Lin, H.; Chen, X.; Shi, R.; Yuan, S.; Li, J.; Zhu, B.; Xu, X.; Shen, W.; Wang, K.; Shu, X.-O.; Ding, D.; He, N.	2021	Frontiers in Cellular and Infection Microbiology	11			10.3389/fcimb.2021.723840	Dong 2021	Yes	NA
6	Transmethylamine-n-oxide is associated with diffuse cardiac fibrosis in people living with hiv	Colaco, N.A.; Wang, T.S.; Ma, Y.; Scherzer, R.; Ilkayeva, O.R.; Desvigne-Nickens, P.; Braunwald, E.; Hernandez, A.F.; Butler, J.; Shah, S.H.; Shah, S.J.; Hsue, P.Y.	2021	Journal of the American Heart Association	10	16		10.1161/JAHA.120.020499	Colaco 2021	Yes	NA
7	A Unique Gut Microbiome-Physical Function Axis Exists in Older People with HIV: An Exploratory Study	Dillon, S.M.; Abdo, M.H.; Wilson, M.P.; Liu, J.; Jankowski, C.M.; Robertson, C.E.; Tuncil, Y.; Hamaker, B.; Frank, D.N.; Mawhinney, S.; Wilson, C.C.; Erlandson, K.M.	2021	AIDS Research and Human Retroviruses	37	7	542-550	10.1089/aid.2020.0283	Dillon 2021	Yes	NA
8	Systems analysis of gut microbiome influence on metabolic disease in hiv-positive and high-risk populations	Armstrong, A.J.S.; Quinn, K.; Fouquier, J.; Li, S.X.; Schneider, J.M.; Nusbacher, N.M.; Doenges, K.A.; Fiorillo, S.; Marden, T.J.; Higgins, J.; Reisdorph, N.; Campbell, T.B.; Palmer, B.E.; Lozupone, C.A.	2021	mSystems	6	3		10.1128/mSystems.01178-20	Armstrong 2021	Yes	NA
9	Upregulated IL-32 Expression And Reduced Gut Short Chain Fatty Acid Caproic Acid in People Living With HIV With Subclinical Atherosclerosis	El-Far, M.; Durand, M.; Turcotte, I.; Larouche-Anctil, E.; Sylla, M.; Zaidan, S.; Chartrand-Lefebvre, C.; Bunet, R.; Ramani, H.; Sadouni, M.; Boldeanu, I.; Chamberland, A.; Lesage, S.; Baril, J.-G.; Trottier, B.; Thomas, R.; Gonzalez, E.; Filali-Mouhim, A.; Goulet, J.-P.; Martinson, J.A.; Kassaye, S.; Karim, R.; Kizer, J.R.; French, A.L.; Gange, S.J.; Ancuta, P.; Routy, J.-P.; Hanna, D.B.; Kaplan…	2021	Frontiers in Immunology	12			10.3389/fimmu.2021.664371	El-Far 2021	Yes	NA
10	Reduced independence in daily living is associated with the gut microbiome in people with HIV and HCV	Taylor, B.C.; Weldon, K.C.; Ellis, R.J.; Franklin, D.; McDonald, D.; Humphrey, G.; Bryant, M.; Toronczak, J.; Schwartz, T.; Iudicello, J.; Heaton, R.; Grant, I.; Gianella, S.; Letendre, S.; Swafford, A.; Dorrestein, P.C.; Knight, R.	2020	mSystems	5	5		10.1128/mSystems.00528-20	Taylor 2020	Yes	NA
11	Depression in individuals coinfected with HIV and HCV is associated with systematic differences in the gut microbiome and metabolome	Taylor, B.C.; Weldon, K.C.; Ellis, R.J.; Franklin, D.; Groth, T.; Gentry, E.C.; Tripathi, A.; McDonald, D.; Humphrey, G.; Bryant, M.; Toronczak, J.; Schwartz, T.; Oliveira, M.F.; Heaton, R.; Grant, I.; Gianella, S.; Letendre, S.; Swafford, A.; Dorrestein, P.C.; Knight, R.	2020	mSystems	5	5		10.1128/mSystems.00465-20	Taylor 2020	Yes	NA
12	Serum Trimethylamine-N-oxide Concentrations in People Living with HIV and the Effect of Probiotic Supplementation	Montrucchio, C.; De Nicolò, A.; D'Ettorre, G.; D'Ascenzo, F.; Lazzaro, A.; Tettoni, M.; D'Avolio, A.; Bonora, S.; Celani, L.; Di Perri, G.; Calcagno, A.	2020	International Journal of Antimicrobial Agents	55	4		10.1016/j.ijantimicag.2020.105908	Montrucchio 2020	Yes	NA
13	Intestinal Dysbiosis and Markers of Systemic Inflammation in Viscerally and Generally Obese Persons Living with HIV	Gogokhia, L.; Taur, Y.; Juluru, K.; Yagan, N.; Zhu, Y.-S.; Pamer, E.; Glesby, M.J.	2020	Journal of Acquired Immune Deficiency Syndromes	83	1	81-89	10.1097/QAI.0000000000002229	Gogokhia 2020	Yes	NA
14	Characterization of gut microbiota composition in HIV-infected patients with metabolic syndrome	Villanueva-Millán, M.J.; Pérez-Matute, P.; Recio-Fernández, E.; Lezana Rosales, J.-M.; Oteo, J.-A.	2019	Journal of Physiology and Biochemistry	75	3	299-309	10.1007/s13105-019-00673-9	Villanueva-Millán 2019	Yes	NA
15	High Kynurenine:Tryptophan Ratio Is Associated with Liver Fibrosis in HIV-Monoinfected and HIV/Hepatitis C Virus-Coinfected Women	Kardashian, A.; Ma, Y.; Yin, M.T.; Scherzer, R.; Nolan, O.; Aweeka, F.; Tien, P.C.; Price, J.C.	2019	Open Forum Infectious Diseases	6	7		10.1093/ofid/ofz281	Kardashian 2019	Yes	NA
16	Carnitine Is Associated With Atherosclerotic Risk and Myocardial Infarction in HIV-Infected Adults	Sinha, A.; Ma, Y.; Scherzer, R.; Rahalkar, S.; Neilan, B.D.; Crane, H.; Drozd, D.; Martin, J.; Deeks, S.G.; Hunt, P.; Hsue, P.Y.	2019	Journal of the American Heart Association	8	9		10.1161/JAHA.118.011037	Sinha 2019	Yes	NA
17	Monocyte-macrophage activation is associated with nonalcoholic fatty liver disease and liver fibrosis in HIV monoinfection independently of the gut microbiome and bacterial translocation	Maurice, J.B.; Garvey, L.; Tsochatzis, E.A.; Wiltshire, M.; Cooke, G.; Guppy, N.; McDonald, J.; Marchesi, J.; Nelson, M.; Kelleher, P.; Goldin, R.; Thursz, M.; Lemoine, M.	2019	AIDS	33	5	805-814	10.1097/QAD.0000000000002133	Maurice 2019	Yes	NA
18	Gut Microbiota in Human Immunodeficiency Virus-Infected Individuals Linked to Coronary Heart Disease	Kehrmann, J.; Menzel, J.; Saeedghalati, M.; Obeid, R.; Schulze, C.; Holzendorf, V.; Farahpour, F.; Reinsch, N.; Klein-Hitpass, L.; Streeck, H.; Hoffmann, D.; Buer, J.; Esser, S.	2019	Journal of Infectious Diseases	219	3	497-508	10.1093/infdis/jiy524	Kehrmann 2019	Yes	NA
19	Impact of HIV and Type 2 diabetes on Gut Microbiota Diversity, Tryptophan Catabolism and Endothelial Dysfunction	Hoel, H.; Hove-Skovsgaard, M.; Hov, J.R.; Gaardbo, J.C.; Holm, K.; Kummen, M.; Rudi, K.; Nwosu, F.; Valeur, Jø.; Gelpi, M.; Seljeflot, I.; Ueland, P.M.; Gerstoft, J.; Ullum, H.; Aukrust, P.; Nielsen, S.D.; Trøseid, M.	2018	Scientific Reports	8	1		10.1038/s41598-018-25168-3	Hoel 2018	Yes	NA
20	Gut microbiota and plasma metabolites associated with diabetes in women with, or at high risk for, HIV infection	Moon, J.-Y.; Zolnik, C.P.; Wang, Z.; Qiu, Y.; Usyk, M.; Wang, T.; Kizer, J.R.; Landay, A.L.; Kurland, I.J.; Anastos, K.; Kaplan, R.C.; Burk, R.D.; Qi, Q.	2018	EBioMedicine	37		392-400	10.1016/j.ebiom.2018.10.037	Moon 2018	Yes	NA
21	Gut microbial-related choline metabolite trimethylamine-N-oxide is associated with progression of carotid artery atherosclerosis in HIV infection	Shan, Z.; Clish, C.B.; Hua, S.; Scott, J.M.; Hanna, D.B.; Burk, R.D.; Haberlen, S.A.; Shah, S.J.; Margolick, J.B.; Sears, C.L.; Post, W.S.; Landay, A.L.; Lazar, J.M.; Hodis, H.N.; Anastos, K.; Kaplan, R.C.; Qi, Q.	2018	Journal of Infectious Diseases	218	9	1474-1479	10.1093/infdis/jiy356	Shan 2018	Yes	NA
22	Microbiota-dependent metabolite and cardiovascular disease marker trimethylamine-N-oxide (TMAO) is associated with monocyte activation but not platelet function in untreated HIV infection	Haissman, J.M.; Haugaard, A.K.; Ostrowski, S.R.; Berge, R.K.; Hov, J.R.; Trøseid, M.; Nielsen, S.D.	2017	BMC Infectious Diseases	17	1		10.1186/s12879-017-2547-x	Haissman 2017	Yes	NA
23	HIV-infected persons with type 2 diabetes show evidence of endothelial dysfunction and increased inflammation	Hove-Skovsgaard, M.; Gaardbo, J.C.; Kolte, L.; Winding, K.; Seljeflot, I.; Svardal, A.; Berge, R.K.; Gerstoft, J.; Ullum, H.; Trøseid, M.; Nielsen, S.D.	2017	BMC Infectious Diseases	17	1		10.1186/s12879-017-2334-8	Hove-Skovsgaard 2017	Yes	NA
24	HIV, HPV, and microbiota: Partners in crime?	Serrano-Villar, S.; Vásquez-Domínguez, E.; Pérez-Molina, J.A.; Sainz, T.; De Benito, A.; Latorre, A.; Moya, A.; Gosalbes, M.J.; Moreno, S.	2017	AIDS	31	4	591-594	10.1097/QAD.0000000000001352	Serrano-Villar 2017	Yes	NA
25	Microbiota-dependent marker TMAO is not associated with decreased myocardial perfusion in well-treated HIV-infected patients as assessed by 82 rubidium PET/CT	Knudsen, A.; Christensen, T.E.; Thorsteinsson, K.; Ghotbi, A.A.; Hasbak, P.; Lebech, A.-M.; Nielsen, S.D.; Hov, J.R.; Berge, R.; Ripa, R.S.; Kjær, A.; Trøseid, M.	2016	Journal of Acquired Immune Deficiency Syndromes	72	4	e83-e85	10.1097/QAI.0000000000001044	Knudsen 2016	Yes	NA
26	Intestinal microbiota-produced trimethylamine-N-oxide and its association with coronary stenosis and HIV serostatus	Elliott Miller, P.; Haberlen, S.A.; Brown, T.T.; Margolick, J.B.; DiDonato, J.A.; Hazen, S.L.; Witt, M.D.; Kingsley, L.A.; Palella, F.J.; Budoff, M.; Jacobson, L.P.; Post, W.S.; Sears, C.L.	2016	Journal of Acquired Immune Deficiency Syndromes	72	1	114-118	10.1097/QAI.0000000000000937	ElliottMiller 2016	Yes	NA
27	Microbiota-Dependent Marker TMAO Is Elevated in Silent Ischemia but Is Not Associated with First-Time Myocardial Infarction in HIV Infection	Haissman, J.M.; Knudsen, A.; Hoel, H.; Kjær, A.; Kristoffersen, U.S.; Berge, R.K.; Katzenstein, T.L.; Svardal, A.; Ueland, T.; Aukrust, P.; Lebech, A.-M.; Nielsen, S.D.; Trøseid, M.	2016	Journal of Acquired Immune Deficiency Syndromes	71	2	130-136	10.1097/QAI.0000000000000843	Haissman 2016	Yes	NA
28	Plaque burden in HIV-infected patients is associated with serum intestinal microbiota-generated trimethylamine	Srinivasa, S.; Fitch, K.V.; Lo, J.; Kadar, H.; Knight, R.; Wong, K.; Abbara, S.; Gauguier, D.; Capeau, J.; Boccara, F.; Grinspoon, S.K.	2015	AIDS	29	4	443-452	10.1097/QAD.0000000000000565	Srinivasa 2015	Yes	NA
29	Gut microbiota composition is difference between HCV mono-infection and HCV/HIV co-infection	Chuaypen, N.; Chittmittrapap, S.; Avihingsanon, A.; Tangkijvanich, P.	2020	Journal of Hepatology	73	(Chuaypen N., pisittkvn@yahoo.com; Chittmittrapap S.; Tangkijvanich P.) Center of Excellence in Hepatitis and Liver Cancer, Faculty of Medicine, Chulalongkorn University, Bangkok, Thailand, Bangkok(Avihingsanon A.) The HIV Netherlands Australia Thailand R	S239	10.1016/S0168-8278(20)30980-6	Chuaypen 2020	Yes	NA
30	The alteration of gut microbiota composition in patients with hepatitis C virus (HCV) monoinfection and human immunodeficiency virus (HIV) coinfection	Jinato, T.; Chuaypen, N.; Chittmittraprap, S.; Avihingsanon, A.; Tangkijvanich, P.	2020	Hepatology International	14	(Jinato T.; Chuaypen N.; Chittmittraprap S.; Tangkijvanich P.) Center of Excellence in Hepatitis and Liver Cancer, Department of Biochemistry, Chulalongkorn University, Bangkok, Thailand(Avihingsanon A.) HIV Netherlands Australia Thailand Research Collabo	S105	10.1007/s12072-020-10030-4	Jinato 2020	Yes	NA
31	HPV-mediated cytological abnormalities and high-risk HPV genotypes associate with altered gut microbiota composition and function in cART-treated HIV+ males	Merlini, E.; Tincati, C.; Pandolfo, A.; Cassani, B.; Bai, F.; Ancona, G.; Barassi, A.; Bulfamante, G.; D'Arminio Monforte, A.; Marchetti, G.	2018	Journal of the International AIDS Society	21	(Merlini E.; Tincati C.; Bai F.; Ancona G.; D'Arminio Monforte A.; Marchetti G.) Clinic of Infectious Disease, ASST Santi Paolo e Carlo, Health Sciences, Milan, Italy(Pandolfo A.) Unit of Infectious Diseases, ASST Lecco, Lecco, Italy(Cassani B.; Bulfamant	196	10.1002/jia2.25187	Merlini 2018	Yes	NA
32	TMAO and HIV-associated atherosclerosis	Sinha, A.; Ma, Y.; Scherzer, R.; Carroll, C.; Deeks, S.; Ganz, P.; Hsue, P.	2015	Topics in Antiviral Medicine	23	(Sinha A.; Ma Y.; Carroll C.; Ganz P.; Hsue P.) San Francisco General Hospital, San Francisco, CA, United States(Scherzer R.) San Francisco VA Medical Center, San Francisco, CA, United States(Deeks S.) University of California San Francisco, San Francisco	338-339		Sinha 2015	Yes	NA
33	THE HUMAN GUT MICROBIOME AND HIV-ASSOCIATED NEUROCOGNITIVE DISORDERS							https://www.croiconference.org/abstract/human-gut-microbiome-and-hiv-associated-neurocognitive-disorders/		Yes	NA
34	GUT DYSBIOSIS IN PEOPLE WITH HIV WHO HAVE NEUROPATHIC PAIN							https://www.croiconference.org/abstract/gut-dysbiosis-in-people-with-hiv-who-have-neuropathic-pain/		Yes	NA
35	I-FABP Is Higher in People With Chronic HIV Than Elite Controllers, Related to Sugar and Fatty Acid Intake and Inversely Related to Body Fat in People With HIV	Cheru, Lediya T.; Park, Elli A.; Saylor, Charles F.; Burdo, Tricia H.; Fitch, Kathleen V.; Looby, Sara; Weiner, Jeffrey; Robinson, Jake A.; Hubbard, Jane; Torriani, Martin; Lo, Janet	2018	Open Forum Infect Dis	5	11	ofy288	10.1093/ofid/ofy288	Cheru 2018	Yes	NA
36	Changes in the Fungal Marker β-D-Glucan After Antiretroviral Therapy and Association With Adiposity	Dirajlal-Fargo, Sahera; Moser, Carlee; Rodriguez, Katherine; El-Kamari, Vanessa; Funderburg, Nicholas T.; Bowman, Emily; Brown, Todd T.; Hunt, Peter W.; Currier, Judith; McComsey, Grace A.	2019	Open Forum Infect Dis	6	11	ofz434	10.1093/ofid/ofz434	Dirajlal-Fargo 2019	Yes	NA
37	Association between gut microbiota and prediabetes in people living with HIV	Jayanama, Kulapong; Phuphuakrat, Angsana; Pongchaikul, Pisut; Prombutara, Pinidphon; Nimitphong, Hataikarn; Reutrakul, Sirimon; Sungkanuparph, Somnuek	2022	Curr Res Microb Sci	3		100143	10.1016/j.crmicr.2022.100143	Jayanama 2022	Yes	NA
38	Abdominal Adipose Tissue Is Associated With Alterations in Tryptophan-Kynurenine Metabolism and Markers of Systemic Inflammation in People With Human Immunodeficiency Virus	Gelpi, Marco; Ueland, Per Magne; Trøseid, Marius; Mocroft, Amanda; Lebech, Anne-Mette; Ullum, Henrik; Midttun, Øivind; Lundgren, Jens; Nielsen, Susanne D	2019	The Journal of Infectious Diseases			jiz465	10.1093/infdis/jiz465	Gelpi 2019	Yes	NA
39	Plasma Tryptophan-Kynurenine Metabolites Are Altered in Human Immunodeficiency Virus Infection and Associated With Progression of Carotid Artery Atherosclerosis	Qi, Qibin; Hua, Simin; Clish, Clary B.; Scott, Justin M.; Hanna, David B.; Wang, Tao; Haberlen, Sabina A.; Shah, Sanjiv J.; Glesby, Marshall J.; Lazar, Jason M.; Burk, Robert D.; Hodis, Howard N.; Landay, Alan L.; Post, Wendy S.; Anastos, Kathryn; Kaplan, Robert C.	2018	Clin Infect Dis	67	2	235-242	10.1093/cid/ciy053	Qi 2018	Yes	NA
40	Gut Microbiota Dysbiosis Is Not Independently Associated With Neurocognitive Impairment in People Living With HIV	Zhang, Fengdi; Yang, Junyang; Ji, Yongjia; Sun, Meiyan; Shen, Jiayin; Sun, Jianjun; Wang, Jiangrong; Liu, Li; Shen, Yinzhong; Zhang, Renfang; Chen, Jun; Lu, Hongzhou	2019	Front. Microbiol.	9		3352	10.3389/fmicb.2018.03352	Zhang 2019	Yes	NA
41	Human Immunodeficiency Virus-Related Microbial Translocation and Progression of Hepatitis C	Balagopal, Ashwin; Philp, Frances H.; Astemborski, Jacquie; Block, Timothy M.; Mehta, Anand; Long, Ronald; Kirk, Gregory D.; Mehta, Shruti H.; Cox, Andrea L.; Thomas, David L.; Ray, Stuart C.	2008	Gastroenterology	135	1	226-233	10.1053/j.gastro.2008.03.022	Balagopal 2008	Yes	NA
42	Influence of Hepatitis C Virus Sustained Virological Response on Immunosuppressive Tryptophan Catabolism in ART-Treated HIV/HCV Coinfected Patients	Jenabian, Mohammad-Ali; Mehraj, Vikram; Costiniuk, Cecilia T.; Vyboh, Kishanda; Kema, Ido; Rollet, Kathleen; Paulino Ramirez, Robert; Klein, Marina B.; Routy, Jean-Pierre	2016	JAIDS Journal of Acquired Immune Deficiency Syndromes	71	3	254-262	10.1097/QAI.0000000000000859	Jenabian 2016	Yes	NA
43	Markers of microbial translocation predict hypertension in HIV-infected individuals: Microbial translocation and hypertension in HIV infection	Manner, Iw; Baekken, M; Kvale, D; Oektedalen, O; Pedersen, M; Nielsen, Sd; Nowak, P; Os, I; Trøseid, M	2013	HIV Med	14	6	354-361	10.1111/hiv.12015	Manner 2013	Yes	NA
44	Microbial Translocation and Metabolic and Body Composition Measures in Treated and Untreated HIV Infection	Timmons, Tamara; Shen, Changyu; Aldrovandi, Grace; Rollie, Adrienne; Gupta, Samir K.; Stein, James H.; Dubé, Michael P.	2014	AIDS Research and Human Retroviruses	30	3	272-277	10.1089/aid.2013.0162	Timmons 2014	Yes	NA
45	Relationship between Microbial Translocation and Endothelial Function in HIV Infected Patients	Blodget, Emily; Shen, Changyu; Aldrovandi, Grace; Rollie, Adrienne; Gupta, Samir K.; Stein, James H.; Dubé, Michael P.	2012	PLoS ONE	7	8	e42624	10.1371/journal.pone.0042624	Blodget 2012	Yes	NA
46	Biomarkers of Microbial Translocation and Macrophage Activation: Association With Progression of Subclinical Atherosclerosis in HIV-1 Infection	Kelesidis, Theodoros; Kendall, Michelle A.; Yang, Otto O.; Hodis, Howard N.; Currier, Judith S.	2012	The Journal of Infectious Diseases	206	10	1558-1567	10.1093/infdis/jis545	Kelesidis 2012	Yes	NA
47	Markers of microbial translocation and risk of AIDS-related lymphoma	Marks, Morgan A.; Rabkin, Charles S.; Engels, Eric A.; Busch, Evan; Kopp, William; Rager, Helen; Goedert, James J.; Chaturvedi, Anil K.	2013	AIDS	27	3	469-474	10.1097/QAD.0b013e32835c1333	Marks 2013	Yes	NA
48	Plasma sCD14 Is a Biomarker Associated With Impaired Neurocognitive Test Performance in Attention and Learning Domains in HIV Infection	Lyons, Jennifer L; Uno, Hajime; Ancuta, Petronela; Kamat, Anupa; Moore, David J; Singer, Elyse J; Morgello, Susan; Gabuzda, Dana	2011	JAIDS Journal of Acquired Immune Deficiency Syndromes	57	5	371-379	10.1097/QAI.0b013e3182237e54	Lyons 2011	Yes	NA
49	Gut microbiota and plasma metabolites associated with bone mineral density in women with or at risk of HIV infection	Mei, Zhendong; Yin, Michael T.; Sharma, Anjali; Wang, Zheng; Peters, Brandilyn A.; Chandran, Aruna; Weber, Kathleen M.; Ross, Ryan D.; Gustafson, Deborah; Zheng, Yan; Kaplan, Robert C.; Burk, Robert D.; Qi, Qibin	2023	AIDS	37	1	149-159	10.1097/QAD.0000000000003400	Mei 2023	Yes	NA
50	Sex Hormones, the Stool Microbiome, and Subclinical Atherosclerosis in Women With and Without HIV.	Peters BA; Hanna DB; Wang Y; Weber KM; Topper E; Appleton AA; Sharma A; Hodis HN; Santoro N; Guillemette C; Caron P; Knight R; Burk RD; Kaplan RC; Qi Q	2024	J Clin Endocrinol Metab	109	2	483-497	10.1210/clinem/dgad510	Peters 2024	Yes	NA
51	Tryptophan metabolism, gut microbiota, and carotid artery plaque in women with and without HIV infection	Luo, K.; Wang, Z.; Peters, B.A.; Hanna, D.B.; Wang, T.; Sollecito, C.C.; Grassi, E.; Wiek, F.; St. Peter, L.; Usyk, M.; Post, W.S.; Landay, A.L.; Hodis, H.N.; Weber, K.M.; French, A.; Topper, E.F.; Lazar, J.; Gustafson, D.; Sharma, A.; Anastos, K.; Clish, C.B.; Knight, R.; Kaplan, R.C.; Burk, R.D.; Qi, Q.	2024	AIDS	38	2	223-233	10.1097/QAD.0000000000003596	Luo 2024	Yes	NA
52	A gut microbiome signature for HIV and metabolic dysfunction-associated steatotic liver disease	Martínez-Sanz, J.; Talavera-Rodríguez, A.; Díaz-Álvarez, J.; Rosas Cancio-Suárez, M.; Rodríguez, J.M.; Alba, C.; Montes, M.L.; Martín-Mateos, R.; Burgos-Santamaría, D.; Moreno, S.; Serrano-Villar, S.; Sánchez-Conde, M.	2023	Frontiers in Immunology	14	(Martínez-Sanz J., javier.martinez.sanz@salud.madrid.org; Talavera-Rodríguez A.; Díaz-Álvarez J.; Rosas Cancio-Suárez M.; Moreno S.; Serrano-Villar S.; Sánchez-Conde M., mariamatilde.sanchez@salud.madrid.org) Department of Infectious Diseases, Hospital Un		10.3389/fimmu.2023.1297378	Martínez-Sanz 2023	Yes	NA
53	Gut Microbiota and Cognitive Function among Women Living with HIV	Hua, S.; Peters, B.A.; Lee, S.; Fitzgerald, K.; Wang, Z.; Sollecito, C.C.; Grassi, E.; Wiek, F.; St Peter, L.; D'Souza, G.; Weber, K.M.; Kaplan, R.C.; Gustafson, D.; Sharma, A.; Burk, R.D.; Rubin, L.H.; Qi, Q.	2023	Journal of Alzheimer's Disease	95	3	1147-1161	10.3233/JAD-230117	Hua 2023	Yes	NA
54	Comparison of the Fecal Bacteriome of HIV-Positive and HIV-Negative Older Adults	Sánchez-Conde, M.; Alba, C.; Castro, I.; Dronda, F.; Ramírez, M.; Arroyo, R.; Moreno, S.; Rodríguez, J.M.; Brañas, F.	2023	Biomedicines	11	8		10.3390/biomedicines11082305	Sánchez-Conde 2023	Yes	NA
55	Gut microbiota, circulating inflammatory markers and metabolites, and carotid artery atherosclerosis in HIV infection	Wang, Z.; Peters, B.A.; Bryant, M.K.; Hanna, D.B.; Schwartz, T.; Wang, T.; Sollecito, C.C.; Usyk, M.; Grassi, E.; Wiek, F.; Peter, L.S.; Post, W.S.; Landay, A.L.; Hodis, H.N.; Weber, K.M.; French, A.; Golub, E.T.; Lazar, J.; Gustafson, D.; Sharma, A.; Anastos, K.; Clish, C.B.; Burk, R.D.; Kaplan, R.C.; Knight, R.; Qi, Q.	2023	Microbiome	11	1		10.1186/s40168-023-01566-2	Wang 2023	Yes	NA
56	Diet Quality and Liver Health in People Living with HIV in the MASH Cohort: A Multi-Omic Analysis of the Fecal Microbiome and Metabolome	Martin, H.R.; Sales Martinez, S.; Stebliankin, V.; Tamargo, J.A.; Campa, A.; Narasimhan, G.; Hernandez, J.; Rodriguez, J.A.B.; Teeman, C.; Johnson, A.; Sherman, K.E.; Baum, M.K.	2023	Metabolites	13	2		10.3390/metabo13020271	Martin 2023	Yes	NA
57	Microbiota-Meditated Immunity Abnormalities Facilitate Hepatitis B Virus Co-Infection in People Living With HIV: A Review.	Ouyang J; Zaongo SD; Zhang X; Qi M; Hu A; Wu H; Chen Y	2021	Front Immunol	12		755890	10.3389/fimmu.2021.755890	Ouyang 2021	No	Exclusion reason: Wrong study design;
58	Prolonged Gut Dysbiosis and Fecal Excretion of Hepatitis A Virus in Patients Infected with Human Immunodeficiency Virus.	Ishizaka A; Koga M; Mizutani T; Lim LA; Adachi E; Ikeuchi K; Ueda R; Aoyagi H; Tanaka S; Kiyono H; Matano T; Aizaki H; Yoshio S; Mita E; Muramatsu M; Kanto T; Tsutsumi T; Yotsuyanagi H	2021	Viruses	13	10		10.3390/v13102101	Ishizaka 2021	No	Exclusion reason: Wrong intervention;
59	Adherence to a Supplemented Mediterranean Diet Drives Changes in the Gut Microbiota of HIV-1-Infected Individuals.	Pastor-Ibáñez R; Blanco-Heredia J; Etcheverry F; Sánchez-Palomino S; Díez-Fuertes F; Casas R; Navarrete-Muñoz MÁ; Castro-Barquero S; Lucero C; Fernández I; Leal L; Benito JM; Noguera-Julian M; Paredes R; Rallón N; Estruch R; Torrents D; García F	2021	Nutrients	13	4		10.3390/nu13041141	Pastor-Ibáñez 2021	No	Exclusion reason: Wrong intervention;
60	Effect of daily consumption of extra virgin olive oil on the lipid profile and microbiota of HIV-infected patients over 50 years of age.	Olalla J; García de Lomas JM; Chueca N; Pérez-Stachowski X; De Salazar A; Del Arco A; Plaza-Díaz J; De la Torre J; Prada JL; García-Alegría J; Fernández-Sánchez F; García F	2019	Medicine (Baltimore)	98	42	e17528	10.1097/MD.0000000000017528	Olalla 2019	No	Exclusion reason: Wrong intervention;
61	Microbial Translocation Is Linked to a Specific Immune Activation Profile in HIV-1-Infected Adults With Suppressed Viremia.	Younas M; Psomas C; Reynes C; Cezar R; Kundura L; Portales P; Merle C; Atoui N; Fernandez C; Le Moing V; Barbuat C; Moranne O; Sotto A; Sabatier R; Fabbro P; Vincent T; Dunyach-Remy C; Winter A; Reynes J; Lavigne JP; Corbeau P	2019	Front Immunol	10		2185	10.3389/fimmu.2019.02185	Younas 2019	No	Exclusion reason: Wrong outcomes;
62	Among older adults, age-related changes in the stool microbiome differ by HIV-1 serostatus.	Liu J; Johnson R; Dillon S; Kroehl M; Frank DN; Tuncil YE; Zhang X; Ir D; Robertson CE; Seifert S; Higgins J; Hamaker B; Wilson CC; Erlandson KM	2019	EBioMedicine	40		583-594	10.1016/j.ebiom.2019.01.033	Liu 2019	No	Exclusion reason: Wrong outcomes;
63	Anal Microbial Patterns and Oncogenic Human Papillomavirus in a Pilot Study of Nigerian Men Who Have Sex with Men at Risk for or Living with HIV.	Nowak RG; Bentzen SM; Ravel J; Crowell TA; Dauda W; Ma B; Liu H; Blattner WA; Baral SD; Charurat ME	2019	AIDS Res Hum Retroviruses	35	3	267-275	10.1089/AID.2018.0158	Nowak 2019	No	Exclusion reason: Wrong outcomes;
64	Impact of High-Dose Multi-Strain Probiotic Supplementation on Neurocognitive Performance and Central Nervous System Immune Activation of HIV-1 Infected Individuals.	Ceccarelli G; Brenchley JM; Cavallari EN; Scheri GC; Fratino M; Pinacchio C; Schietroma I; Fard SN; Scagnolari C; Mezzaroma I; Vullo V; d'Ettorre G	2017	Nutrients	9	11		10.3390/nu9111269	Ceccarelli 2017	No	Exclusion reason: Wrong intervention;
65	Influence of dietary supplementation of short-chain fatty acid sodium propionate in people living with HIV (PLHIV)	Brauckmann, V.; Nambiar, S.; Potthoff, A.; Höxtermann, S.; Wach, J.; Kayser, A.; Tiemann, C.; Schuppe, A.K.; Brockmeyer, N.H.; Skaletz-Rorowski, A.	2022	Journal of the European Academy of Dermatology and Venereology	36	6	881-889	10.1111/jdv.18006	Brauckmann 2022	No	Exclusion reason: Wrong intervention;
66	Effects of Docosahexanoic Acid on Gut Microbiota and Fecal Metabolites in HIV-Infected Patients With Neurocognitive Impairment: A 6-Month Randomized, Double-Blind, Placebo-Controlled Trial	Dong, R.; Lin, H.; Ding, Y.; Chen, X.; Shi, R.; Yuan, S.; Li, J.; Zhu, B.; Xu, X.; Shen, W.; Wang, K.; Ding, D.; He, N.	2022	Frontiers in Nutrition	8			10.3389/fnut.2021.756720	Dong 2022	No	Exclusion reason: Wrong intervention;
67	A pilot study of microbial signatures of liver disease in those with hiv mono-infection in rio de janeiro, brazil	Yanavich, C.; Perazzo, H.; Li, F.; Tobin, N.; Lee, D.; Zabih, S.; Morata, M.; Almeida, C.; Veloso, V.G.; Grinsztejn, B.; Aldrovandi, G.M.	2022	AIDS	36	1	49-58	10.1097/QAD.0000000000003084	Yanavich 2022	No	Exclusion reason: Wrong intervention;
68	Plasma extracellular vesicles in people living with HIV and type 2 diabetes are related to microbial translocation and cardiovascular risk	Vestad, B.; Nyman, T.A.; Hove-Skovsgaard, M.; Stensland, M.; Hoel, H.; Trøseid, A.-M.S.; Aspelin, T.; Aass, H.C.D.; Puhka, M.; Hov, J.R.; Nielsen, S.D.; Øvstebø, R.; Trøseid, M.	2021	Scientific Reports	11	1		10.1038/s41598-021-01334-y	Vestad 2021	No	Exclusion reason: Wrong intervention;
69	Gut microbiome in people living with HIV is associated with impaired thiamine and folate syntheses	Park, S.Y.; Faraci, G.; Nanda, S.; Ter-Saakyan, S.; Love, T.M.T.; Mack, W.J.; Dubé, M.P.; Lee, H.Y.	2021	Microbial Pathogenesis	160			10.1016/j.micpath.2021.105209	Park 2021	No	Exclusion reason: Wrong study design;
70	Improvement of Gut Diversity and Composition after Direct-Acting Antivirals in Hepatitis C Virus-Infected Patients with or without Human Immunodeficiency Virus Coinfection	Chuaypen, N.; Jinato, T.; Avihingsanon, A.; Chirapongsathorn, S.; Cheevadhanarak, S.; Nookaew, I.; Tanaka, Y.; Tangkijvanich, P.	2021	Journal of Infectious Diseases	224	8	1410-1421	10.1093/infdis/jiab094	Chuaypen 2021	No	Exclusion reason: Wrong intervention;
71	Gut microbiome profiling of a rural and urban South African cohort reveals biomarkers of a population in lifestyle transition	Oduaran, O.H.; Tamburini, F.B.; Sahibdeen, V.; Brewster, R.; Gómez-Olivé, F.X.; Kahn, K.; Norris, S.A.; Tollman, S.M.; Twine, R.; Wade, A.N.; Wagner, R.G.; Lombard, Z.; Bhatt, A.S.; Hazelhurst, S.	2020	BMC Microbiology	20	1		10.1186/s12866-020-02017-w	Oduaran 2020	No	Exclusion reason: Wrong patient population;
72	Repurposing metformin in nondiabetic people with HIV: Influence on weight and gut microbiota	Isnard, S.; Lin, J.; Fombuena, B.; Ouyang, J.; Varin, T.V.; Richard, C.; Marette, A.; Ramendra, R.; Planas, D.; Marchand, L.R.; Messaoudene, M.; Van Der Ley, C.P.; Kema, I.P.; Ahmed, D.S.; Zhang, Y.; Finkelman, M.; Routy, B.; Angel, J.; Ancuta, P.; Routy, J.-P.	2020	Open Forum Infectious Diseases	7	9		10.1093/ofid/ofaa338	Isnard 2020	No	Exclusion reason: Wrong intervention;
73	Combined effects of HIV and obesity on the gastrointestinal microbiome of young men who have sex with men	Cook, R.R.; Fulcher, J.A.; Tobin, N.H.; Li, F.; Lee, D.; Woodward, C.; Javanbakht, M.; Brookmeyer, R.; Shoptaw, S.; Bolan, R.; Aldrovandi, G.M.; Gorbach, P.M.	2020	HIV Medicine	21	6	365-377	10.1111/hiv.12838	Cook 2020	No	Exclusion reason: Wrong intervention;
74	Gut microbiota in HIV-pneumonia patients is related to peripheral CD4 counts, lung microbiota, and in vitro macrophage dysfunction	Shenoy, M.K.; Fadrosh, D.W.; Lin, D.L.; Worodria, W.; Byanyima, P.; Musisi, E.; Kaswabuli, S.; Zawedde, J.; Sanyu, I.; Chang, E.; Fong, S.; McCauley, K.; Davis, J.L.; Huang, L.; Lynch, S.V.	2019	Microbiome	7	1		10.1186/s40168-019-0651-4	Shenoy 2019	No	Exclusion reason: Wrong study design;
75	Effect of lactobacillus rhamnosus GG supplementation on intestinal inflammation assessed by PET/MRI scans and Gut microbiota composition in HIV-infected individuals	Arnbjerg, C.J.; Vestad, B.; Hov, J.R.; Pedersen, K.K.; Jespersen, S.; Johannesen, H.H.; Holm, K.; Halvorsen, B.; Fallentin, E.; Hansen, A.E.; Lange, T.; Kjær, A.; Trøseid, M.; Fischer, B.M.; Nielsen, S.D.	2018	Journal of Acquired Immune Deficiency Syndromes	78	4	450-457	10.1097/QAI.0000000000001693	Arnbjerg 2018	No	Exclusion reason: Wrong intervention;
76	Reduced levels of D-dimer and changes in gut microbiota composition after probiotic intervention in HIV-infected individuals on stable ART	Stiksrud, B.; Nowak, P.; Nwosu, F.C.; Kvale, D.; Thalme, A.; Sonnerborg, A.; Ueland, P.M.; Holm, K.; Birkeland, S.-E.; Dahm, A.E.A.; Sandset, P.M.; Rudi, K.; Hov, J.R.; Dyrhol-Riise, A.M.; Trøseid, M.	2015	Journal of Acquired Immune Deficiency Syndromes	70	4	329-337	10.1097/QAI.0000000000000784	Stiksrud 2015	No	Exclusion reason: Wrong intervention;
77	HIV, alcohol and dysbiosis-exploring the association between alcohol and dysbiosis amonghiv-positive heavy drinkers	So-Armah, K.; Patts, G.; Singhal, R.; Cheng, D.; Barve, S.; Gnatienko, N.; Bendiks, S.; Blokhina, E.; Krupitsky, E.; Palatkin, V.; Samet, J.; Tindle, H.; Freiberg, M.	2020	Alcoholism: Clinical and Experimental Research	44	(So-Armah K.; Patts G.; Singhal R.; Cheng D.; Barve S.; Gnatienko N.; Bendiks S.; Blokhina E.; Krupitsky E.; Palatkin V.; Samet J.; Tindle H.; Freiberg M.) Boston University School of Medicine, Department of Medicine, Boston, MA, 02118, USA; and First Pav	178A	10.1111/acer.14356	So-Armah 2020	No	Exclusion reason: Wrong outcomes;
78	The association between heavy alcohol consumption and trimethylamine noxide (TMAO) levels: A cross sectional study	Mensah, S.O.; Cheng, D.; Freiberg, M.; Palatkin, V.; Patts, G.; Bendiks, S.; Blokhina, E.; Gnatienko, N.; Lioznov, D.; Samet, J.H.; So-Armah, K.	2020	Alcoholism: Clinical and Experimental Research	44	(Mensah S.O.; Cheng D.; Freiberg M.; Palatkin V.; Patts G.; Bendiks S.; Blokhina E.; Gnatienko N.; Lioznov D.; Samet J.H.; So-Armah K.) Boston University School of Medicine, Department of General Internal Medicine, Boston, MA, 02118, USA and First Pavlov	45A	10.1111/acer.14356	Mensah 2020	No	Exclusion reason: Wrong outcomes;
79	Choline-containing lipid species are associated with hepatic steatosis in people with HIV	Gabriel, C.L.; Ye, F.; Fan, R.; Wanjalla, C.N.; Mashayekhi, M.; Bailin, S.; Koethe, J.R.	2020	Antiviral Therapy	25	SUPPL 1	A50		Gabriel 2020	No	Exclusion reason: Wrong comparator;
80	KEY FEATURES OF GUT-MICROBIAL DYSBIOSIS IDENTIFIED IN ALCOHOLIC HIV-1 PATIENTS							https://www.croiconference.org/abstract/key-features-of-gut-microbial-dysbiosis-identified-in-alcoholic-hiv-1-patients/		No	Exclusion reason: Wrong outcomes;
81	HIGH-THROUGHPUT TARGETED PLASMA PROTEOMICS SHOWS SYSTEMIC DYSREGULATION IN PWH ON ART							https://www.croiconference.org/abstract/high-throughput-targeted-plasma-proteomics-shows-systemic-dysregulation-in-pwh-on-art/		No	Exclusion reason: Wrong outcomes;
82	Plasma levels of soluble CD14 independently predict mortality in HIV infection	Sandler, Netanya G.; Wand, Handan; Roque, Annelys; Law, Matthew; Nason, Martha C.; Nixon, Daniel E.; Pedersen, Court; Ruxrungtham, Kiat; Lewin, Sharon R.; Emery, Sean; Neaton, James D.; Brenchley, Jason M.; Deeks, Steven G.; Sereti, Irini; Douek, Daniel C.; INSIGHT SMART Study Group	2011	J Infect Dis	203	6	780-790	10.1093/infdis/jiq118	Sandler 2011	No	Exclusion reason: Wrong outcomes;
83	Gut epithelial barrier dysfunction and innate immune activation predict mortality in treated HIV infection	Hunt, Peter W.; Sinclair, Elizabeth; Rodriguez, Benigno; Shive, Carey; Clagett, Brian; Funderburg, Nicholas; Robinson, Janet; Huang, Yong; Epling, Lorrie; Martin, Jeffrey N.; Deeks, Steven G.; Meinert, Curtis L.; Van Natta, Mark L.; Jabs, Douglas A.; Lederman, Michael M.	2014	J Infect Dis	210	8	1228-1238	10.1093/infdis/jiu238	Hunt 2014	No	Exclusion reason: Wrong outcomes;
84	Richer gut microbiota with distinct metabolic profile in HIV infected Elite Controllers	Vesterbacka, Jan; Rivera, Javier; Noyan, Kajsa; Parera, Mariona; Neogi, Ujjwal; Calle, Malu; Paredes, Roger; Sönnerborg, Anders; Noguera-Julian, Marc; Nowak, Piotr	2017	Sci Rep	7	1	6269	10.1038/s41598-017-06675-1	Vesterbacka 2017	No	Exclusion reason: Wrong comparator;
85	Contribution of Intestinal Barrier Damage, Microbial Translocation and HIV-1 Infection Status to an Inflammaging Signature	Steele, Amanda K.; Lee, Eric J.; Vestal, Brian; Hecht, Daniel; Dong, Zachary; Rapaport, Eric; Koeppe, John; Campbell, Thomas B.; Wilson, Cara C.	2014	PLoS ONE	9	5	e97171	10.1371/journal.pone.0097171	Steele 2014	No	Exclusion reason: Wrong study design;
86	Contribution of Liver Fibrosis and Microbial Translocation to Immune Activation in Persons Infected With HIV and/or Hepatitis C Virus	Reid, Michael; Ma, Yifei; Scherzer, Rebecca; Price, Jennifer C; French, Audrey L; Huhn, Gregory D; Plankey, Michael W; Peters, Marion; Grunfeld, Carl; Tien, Phyllis C	2018	The Journal of Infectious Diseases	217	8	1289-1297	10.1093/infdis/jix688	Reid 2018	No	Exclusion reason: Wrong comparator;
87	Eradication of Hepatitis C Virus (HCV) Reduces Immune Activation, Microbial Translocation, and the HIV DNA Level in HIV/HCV-Coinfected Patients	López-Cortés, Luis F; Trujillo-Rodríguez, María; Báez-Palomo, Alicia; Benmarzouk-Hidalgo, Omar J; Dominguez-Molina, Beatriz; Milanés-Guisado, Yusnelkis; Espinosa, Nuria; Viciana, Pompeyo; Gutiérrez-Valencia, Alicia	2018	The Journal of Infectious Diseases	218	4	624-632	10.1093/infdis/jiy136	López-Cortés 2018	No	Exclusion reason: Wrong intervention;
88	Plasma metabolomics identifies lipid abnormalities linked to markers of inflammation, microbial translocation, and hepatic function in HIV patients receiving protease inhibitors	Cassol, Edana; Misra, Vikas; Holman, Alexander; Kamat, Anupa; Morgello, Susan; Gabuzda, Dana	2013	BMC Infect Dis	13	1	203	10.1186/1471-2334-13-203	Cassol 2013	No	Exclusion reason: Wrong intervention;
89	Altered Gut Microbiota and Host Metabolite Profiles in Women With Human Immunodeficiency Virus	Wang, Zheng; Usyk, Mykhaylo; Sollecito, Christopher C; Qiu, Yunping; Williams-Nguyen, Jessica; Hua, Simin; Gradissimo, Ana; Wang, Tao; Xue, Xiaonan; Kurland, Irwin J; Ley, Klaus; Landay, Alan L; Anastos, Kathryn; Knight, Rob; Kaplan, Robert C; Burk, Robert D; Qi, Qibin	2020	Clinical Infectious Diseases	71	9	2345-2353	10.1093/cid/ciz1117	Wang 2020	No	Exclusion reason: Wrong comparator;
90	The menopause-related gut microbiome: Associations with metabolomics, inflammatory protein markers, and cardiometabolic health in women with HIV	Wang, Y.; Sharma, A.; Weber, K.M.; Topper, E.; Appleton, A.A.; Gustafson, D.; Clish, C.B.; Kaplan, R.C.; Burk, R.D.; Qi, Q.; Peters, B.A.	2024	Menopause	31	1	52-64	10.1097/GME.0000000000002287	Wang 2024	No	Exclusion reason: Wrong outcomes;
91	Gut microbiome signatures linked to HIV-1 reservoir size and viremia control.	Borgognone A; Noguera-Julian M; Oriol B; Noël-Romas L; Ruiz-Riol M; Guillén Y; Parera M; Casadellà M; Duran C; Puertas MC; Català-Moll F; De Leon M; Knodel S; Birse K; Manzardo C; Miró JM; Clotet B; Martinez-Picado J; Moltó J; Mothe B; Burgener A; Brander C; Paredes R	2022	Microbiome	10	1	59	10.1186/s40168-022-01247-6	Borgognone 2022	No	Exclusion reason: Wrong study design;
92	Effects of viremia and CD4 recovery on gut "microbiome-immunity" axis in treatment-naïve HIV-1-infected patients undergoing antiretroviral therapy.	Russo E; Nannini G; Sterrantino G; Kiros ST; Di Pilato V; Coppi M; Baldi S; Niccolai E; Ricci F; Ramazzotti M; Pallecchi M; Lagi F; Rossolini GM; Bartoloni A; Bartolucci G; Amedei A	2022	World J Gastroenterol	28	6	635-652	10.3748/wjg.v28.i6.635	Russo 2022	No	Exclusion reason: Wrong study design;
93	Alcohol Use and Abuse Conspires With HIV Infection to Aggravate Intestinal Dysbiosis and Increase Microbial Translocation in People Living With HIV: A Review.	Yan J; Ouyang J; Isnard S; Zhou X; Harypursat V; Routy JP; Chen Y	2021	Front Immunol	12		741658	10.3389/fimmu.2021.741658	Yan 2021	No	Exclusion reason: Wrong study design;
94	Signature changes in gut microbiome are associated with increased susceptibility to HIV-1 infection in MSM.	Chen Y; Lin H; Cole M; Morris A; Martinson J; Mckay H; Mimiaga M; Margolick J; Fitch A; Methe B; Srinivas VR; Peddada S; Rinaldo CR	2021	Microbiome	9	1	237	10.1186/s40168-021-01168-w	Chen 2021	No	Exclusion reason: Wrong comparator;
95	The Hitchhiker Guide to CD4(+) T-Cell Depletion in Lentiviral Infection. A Critical Review of the Dynamics of the CD4(+) T Cells in SIV and HIV Infection.	Le Hingrat Q; Sereti I; Landay AL; Pandrea I; Apetrei C	2021	Front Immunol	12		695674	10.3389/fimmu.2021.695674	LeHingrat 2021	No	Exclusion reason: Wrong patient population;
96	Gut Microbiota Diversity in HIV-Infected Patients on Successful Antiretroviral Treatment is Linked to Sexual Preferences but not CD4 Nadir.	Jabłonowska E; Strzelczyk J; Piekarska A; Wójcik-Cichy K	2021	Arch Immunol Ther Exp (Warsz)	69	1	14	10.1007/s00005-021-00616-7	Jabłonowska 2021	No	Exclusion reason: Wrong study design;
97	Gut Microbiome Homeostasis and the CD4 T- Follicular Helper Cell IgA Axis in Human Immunodeficiency Virus Infection.	Onabajo OO; Mattapallil JJ	2021	Front Immunol	12		657679	10.3389/fimmu.2021.657679	Onabajo 2021	No	Exclusion reason: Wrong study design;
98	Residual immune activation in HIV-Infected individuals expands monocytic-myeloid derived suppressor cells.	Singh R; Chakraborty M; Gautam A; Roy SK; Halder I; Barber J; Garg A	2021	Cell Immunol	362		104304	10.1016/j.cellimm.2021.104304	Singh 2021	No	Exclusion reason: Wrong study design;
99	Treatment with Commonly Used Antiretroviral Drugs Induces a Type I/III Interferon Signature in the Gut in the Absence of HIV Infection.	Hughes SM; Levy CN; Calienes FL; Stekler JD; Pandey U; Vojtech L; Berard AR; Birse K; Noël-Romas L; Richardson B; Golden JB; Cartwright M; Collier AC; Stevens CE; Curlin ME; Holtz TH; Mugo N; Irungu E; Katabira E; Muwonge T; Lama JR; Baeten JM; Burgener A; Lingappa JR; McElrath MJ; Mackelprang R; McGowan I; Cranston RD; Cameron MJ; Hladik F	2020	Cell Rep Med	1	6	100096	10.1016/j.xcrm.2020.100096	Hughes 2020	No	Exclusion reason: Wrong study design;
100	Mechanistic differences underlying HIV latency in the gut and blood contribute to differential responses to latency-reversing agents.	Telwatte S; Kim P; Chen TH; Milush JM; Somsouk M; Deeks SG; Hunt PW; Wong JK; Yukl SA	2020	AIDS	34	14	2013-2024	10.1097/QAD.0000000000002684	Telwatte 2020	No	Exclusion reason: Wrong study design;
101	Role of Kupffer Cells in Driving Hepatic Inflammation and Fibrosis in HIV Infection.	Zhang L; Bansal MB	2020	Front Immunol	11		1086	10.3389/fimmu.2020.01086	Zhang 2020	No	Exclusion reason: Wrong study design;
102	Enriched LPS Staining within the Germinal Center of a Lymph Node from an HIV-Infected Long-Term Nonprogressor but Not from Progressors.	Huang L; Deng J; Lang R; Liao G; Jiang W	2020	J Immunol Res	2020		7471380	10.1155/2020/7471380	Huang 2020	No	Exclusion reason: Wrong study design;
103	The Role of Microbial Translocation and Immune Activation in AIDS-Associated Non-Hodgkin Lymphoma Pathogenesis: What Have We Learned?	Epeldegui M; Hussain SK	2020	Crit Rev Immunol	40	1	41-51	10.1615/CritRevImmunol.2020033319	Epeldegui 2020	No	Exclusion reason: Wrong study design;
104	African green monkeys avoid SIV disease progression by preventing intestinal dysfunction and maintaining mucosal barrier integrity.	Raehtz KD; Barrenäs F; Xu C; Busman-Sahay K; Valentine A; Law L; Ma D; Policicchio BB; Wijewardana V; Brocca-Cofano E; Trichel A; Gale M Jr; Keele BF; Estes JD; Apetrei C; Pandrea I	2020	PLoS Pathog	16	3	e1008333	10.1371/journal.ppat.1008333	Raehtz 2020	No	Exclusion reason: Wrong study design;
105	Vitamin D and Phenylbutyrate Supplementation Does Not Modulate Gut Derived Immune Activation in HIV-1.	Missailidis C; Sørensen N; Ashenafi S; Amogne W; Kassa E; Bekele A; Getachew M; Gebreselassie N; Aseffa A; Aderaye G; Andersson J; Brighenti S; Bergman P	2019	Nutrients	11	7		10.3390/nu11071675	Missailidis 2019	No	Exclusion reason: Wrong comparator;
106	Inflammatory and immunometabolic consequences of gut dysfunction in HIV: Parallels with IBD and implications for reservoir persistence and non-AIDS comorbidities.	Alzahrani J; Hussain T; Simar D; Palchaudhuri R; Abdel-Mohsen M; Crowe SM; Mbogo GW; Palmer CS	2019	EBioMedicine	46		522-531	10.1016/j.ebiom.2019.07.027	Alzahrani 2019	No	Exclusion reason: Wrong study design;
107	Evolution of the gut microbiome following acute HIV-1 infection.	Rocafort M; Noguera-Julian M; Rivera J; Pastor L; Guillén Y; Langhorst J; Parera M; Mandomando I; Carrillo J; Urrea V; Rodríguez C; Casadellà M; Calle ML; Clotet B; Blanco J; Naniche D; Paredes R	2019	Microbiome	7	1	73	10.1186/s40168-019-0687-5	Rocafort 2019	No	Exclusion reason: Wrong study design;
108	Increased mucosal neutrophil survival is associated with altered microbiota in HIV infection.	Hensley-McBain T; Wu MC; Manuzak JA; Cheu RK; Gustin A; Driscoll CB; Zevin AS; Miller CJ; Coronado E; Smith E; Chang J; Gale M Jr; Somsouk M; Burgener AD; Hunt PW; Hope TJ; Collier AC; Klatt NR	2019	PLoS Pathog	15	4	e1007672	10.1371/journal.ppat.1007672	Hensley-McBain 2019	No	Exclusion reason: Wrong study design;
109	Gut microbiota from high-risk men who have sex with men drive immune activation in gnotobiotic mice and in vitro HIV infection.	Li SX; Sen S; Schneider JM; Xiong KN; Nusbacher NM; Moreno-Huizar N; Shaffer M; Armstrong AJS; Severs E; Kuhn K; Neff CP; McCarter M; Campbell T; Lozupone CA; Palmer BE	2019	PLoS Pathog	15	4	e1007611	10.1371/journal.ppat.1007611	Li 2019	No	Exclusion reason: Wrong study design;
110	Altered Immunity and Microbial Dysbiosis in Aged Individuals With Long-Term Controlled HIV Infection.	Rhoades N; Mendoza N; Jankeel A; Sureshchandra S; Alvarez AD; Doratt B; Heidari O; Hagan R; Brown B; Scheibel S; Marbley T; Taylor J; Messaoudi I	2019	Front Immunol	10		463	10.3389/fimmu.2019.00463	Rhoades 2019	No	Exclusion reason: Wrong comparator;
111	Gastrointestinal Barrier Breakdown and Adipose Tissue Inflammation.	Cheru L; Saylor CF; Lo J	2019	Curr Obes Rep	8	2	165-174	10.1007/s13679-019-00332-6	Cheru 2019	No	Exclusion reason: Wrong study design;
112	The Effects of Recombinant Human Lactoferrin on Immune Activation and the Intestinal Microbiome Among Persons Living with Human Immunodeficiency Virus and Receiving Antiretroviral Therapy.	Sortino O; Hullsiek KH; Richards E; Rupert A; Schminke A; Tetekpor N; Quinones M; Prosser R; Schacker T; Sereti I; Baker JV	2019	J Infect Dis	219	12	1963-1968	10.1093/infdis/jiz042	Sortino 2019	No	Exclusion reason: Wrong study design;
113	HIV Status Does Not Affect Rectal Microbiome Composition, Diversity, or Stability over Time: A Chicago Women's Interagency HIV Study.	Williams B; Weber K; Chlipala G; Evans C; Morack R; French A	2019	AIDS Res Hum Retroviruses	35	3	260-266	10.1089/AID.2018.0250	Williams 2019	No	Exclusion reason: Wrong comparator;
114	Gut microbiota in diabetes and HIV: Inflammation is the link.	Estrada V; Gonzalez N	2018	EBioMedicine	38		17-18	10.1016/j.ebiom.2018.11.019	Estrada 2018	No	Exclusion reason: Wrong study design;
115	Low nadir CD4+ T-cell counts predict gut dysbiosis in HIV-1 infection.	Guillén Y; Noguera-Julian M; Rivera J; Casadellà M; Zevin AS; Rocafort M; Parera M; Rodríguez C; Arumí M; Carrillo J; Mothe B; Estany C; Coll J; Bravo I; Herrero C; Saz J; Sirera G; Torrella A; Navarro J; Crespo M; Negredo E; Brander C; Blanco J; Calle ML; Klatt NR; Clotet B; Paredes R	2019	Mucosal Immunol	12	1	232-246	10.1038/s41385-018-0083-7	Guillén 2019	No	Exclusion reason: Wrong comparator;
116	Inflammation and Metabolic Complications in HIV.	Bourgi K; Wanjalla C; Koethe JR	2018	Curr HIV/AIDS Rep	15	5	371-381	10.1007/s11904-018-0411-2	Bourgi 2018	No	Exclusion reason: Wrong study design;
117	Changes in intestinal microbiota in HIV-1-infected subjects following cART initiation: influence of CD4+ T cell count.	Ji Y; Zhang F; Zhang R; Shen Y; Liu L; Wang J; Yang J; Tang Q; Xun J; Qi T; Wang Z; Song W; Tang Y; Chen J; Lu H	2018	Emerg Microbes Infect	7	1	113	10.1038/s41426-018-0117-y	Ji 2018	No	Exclusion reason: Wrong study design;
118	Influence of gut microbiome on mucosal immune activation and SHIV viral transmission in naive macaques.	Sui Y; Dzutsev A; Venzon D; Frey B; Thovarai V; Trinchieri G; Berzofsky JA	2018	Mucosal Immunol	11	4	1219-1229	10.1038/s41385-018-0029-0	Sui 2018	No	Exclusion reason: Wrong study design;
119	Oral Microbiome in HIV-Infected Women: Shifts in the Abundance of Pathogenic and Beneficial Bacteria Are Associated with Aging, HIV Load, CD4 Count, and Antiretroviral Therapy.	Lewy T; Hong BY; Weiser B; Burger H; Tremain A; Weinstock G; Anastos K; George MD	2019	AIDS Res Hum Retroviruses	35	3	276-286	10.1089/AID.2017.0200	Lewy 2019	No	Exclusion reason: Wrong intervention;
120	Type I interferon and HIV: Subtle balance between antiviral activity, immunopathogenesis and the microbiome.	Scagnolari C; Antonelli G	2018	Cytokine Growth Factor Rev	40		19-31	10.1016/j.cytogfr.2018.03.003	Scagnolari 2018	No	Exclusion reason: Wrong study design;
121	Alterations in the gut microbiota of patients with acquired immune deficiency syndrome.	Zhou Y; Ou Z; Tang X; Xu H; Wang X; Li K; He J; Du Y; Wang H; Chen Y; Nie Y	2018	J Cell Mol Med	22	4	2263-2271	10.1111/jcmm.13508	Zhou 2018	No	Exclusion reason: Wrong study design;
122	Effects of Short-Term Probiotic Ingestion on Immune Profiles and Microbial Translocation among HIV-1-Infected Vietnamese Children.	Ishizaki A; Bi X; Nguyen LV; Matsuda K; Pham HV; Phan CTT; Khu DTK; Ichimura H	2017	Int J Mol Sci	18	10		10.3390/ijms18102185	Ishizaki 2017	No	Exclusion reason: Wrong patient population;
123	Cross-reactivity of HIV vaccine responses and the microbiome.	Williams WB; Han Q; Haynes BF	2018	Curr Opin HIV AIDS	13	1	2014-09-01	10.1097/COH.0000000000000423	Williams 2018	No	Exclusion reason: Wrong study design;
124	Potential contribution of gut microbiota and systemic inflammation on HIV vaccine effectiveness and vaccine design.	Routy JP; Mehraj V	2017	AIDS Res Ther	14	1	48	10.1186/s12981-017-0164-9	Routy 2017	No	Exclusion reason: Wrong study design;
125	How can the gut microbiota affect immune recovery in HIV-infected individuals?	Serrano-Villar S; Ferrer M; Gosalbes MJ; Moreno S	2017	Future Microbiol	12		195-199	10.2217/fmb-2016-0226	Serrano-Villar 2017	No	Exclusion reason: Wrong study design;
126	The effects of prebiotics on microbial dysbiosis, butyrate production and immunity in HIV-infected subjects.	Serrano-Villar S; Vázquez-Castellanos JF; Vallejo A; Latorre A; Sainz T; Ferrando-Martínez S; Rojo D; Martínez-Botas J; Del Romero J; Madrid N; Leal M; Mosele JI; Motilva MJ; Barbas C; Ferrer M; Moya A; Moreno S; Gosalbes MJ; Estrada V	2017	Mucosal Immunol	10	5	1279-1293	10.1038/mi.2016.122	Serrano-Villar 2017	No	Exclusion reason: Wrong study design;
127	Gut Mucosal Barrier Dysfunction, Microbial Dysbiosis, and Their Role in HIV-1 Disease Progression.	Mudd JC; Brenchley JM	2016	J Infect Dis	214 Suppl 2	Suppl 2	S58-66	10.1093/infdis/jiw258	Mudd 2016	No	Exclusion reason: Wrong study design;
128	Gut Bacteria Metabolism Impacts Immune Recovery in HIV-infected Individuals.	Serrano-Villar S; Rojo D; Martínez-Martínez M; Deusch S; Vázquez-Castellanos JF; Bargiela R; Sainz T; Vera M; Moreno S; Estrada V; Gosalbes MJ; Latorre A; Seifert J; Barbas C; Moya A; Ferrer M	2016	EBioMedicine	8		203-216	10.1016/j.ebiom.2016.04.033	Serrano-Villar 2016	No	Exclusion reason: Wrong study design;
129	Gut Microbiota Linked to Sexual Preference and HIV Infection.	Noguera-Julian M; Rocafort M; Guillén Y; Rivera J; Casadellà M; Nowak P; Hildebrand F; Zeller G; Parera M; Bellido R; Rodríguez C; Carrillo J; Mothe B; Coll J; Bravo I; Estany C; Herrero C; Saz J; Sirera G; Torrela A; Navarro J; Crespo M; Brander C; Negredo E; Blanco J; Guarner F; Calle ML; Bork P; Sönnerborg A; Clotet B; Paredes R	2016	EBioMedicine	5		135-46	10.1016/j.ebiom.2016.01.032	Noguera-Julian 2016	No	Exclusion reason: Wrong study design;
130	Effects of HIV, Immune Deficiency, and Confounding on the Distal Gut Microbiota.	Goedert JJ	2016	EBioMedicine	5		2024-05-14	10.1016/j.ebiom.2016.01.034	Goedert 2016	No	Exclusion reason: Wrong study design;
131	Bacteroides are associated with GALT iNKT cell function and reduction of microbial translocation in HIV-1 infection.	Paquin-Proulx D; Ching C; Vujkovic-Cvijin I; Fadrosh D; Loh L; Huang Y; Somsouk M; Lynch SV; Hunt PW; Nixon DF; SenGupta D	2017	Mucosal Immunol	10	1	69-78	10.1038/mi.2016.34	Paquin-Proulx 2017	No	Exclusion reason: Wrong intervention;
132	Gut epithelial barrier dysfunction in human immunodeficiency virus-hepatitis C virus coinfected patients: Influence on innate and acquired immunity.	Márquez M; Fernández Gutiérrez del Álamo C; Girón-González JA	2016	World J Gastroenterol	22	4	1433-48	10.3748/wjg.v22.i4.1433	Márquez 2016	No	Exclusion reason: Wrong intervention;
133	Gut microbiota diversity predicts immune status in HIV-1 infection.	Nowak P; Troseid M; Avershina E; Barqasho B; Neogi U; Holm K; Hov JR; Noyan K; Vesterbacka J; Svärd J; Rudi K; Sönnerborg A	2015	AIDS	29	18	2409-18	10.1097/QAD.0000000000000869	Nowak 2015	No	Exclusion reason: Wrong study design;
134	Gut commensal microbes do not represent a dominant antigenic source for continuous CD4+ T-cell activation during HIV-1 infection.	Zimmermann K; Bastidas S; Knecht L; Kuster H; Vavricka SR; Günthard HF; Oxenius A	2015	Eur J Immunol	45	11	3107-13	10.1002/eji.201545940	Zimmermann 2015	No	Exclusion reason: Wrong comparator;
135	Gut dendritic cell activation links an altered colonic microbiome to mucosal and systemic T-cell activation in untreated HIV-1 infection.	Dillon SM; Lee EJ; Kotter CV; Austin GL; Gianella S; Siewe B; Smith DM; Landay AL; McManus MC; Robertson CE; Frank DN; McCarter MD; Wilson CC	2016	Mucosal Immunol	9	1	24-37	10.1038/mi.2015.33	Dillon 2016	No	Exclusion reason: Wrong intervention;
136	Altered metabolism of gut microbiota contributes to chronic immune activation in HIV-infected individuals.	Vázquez-Castellanos JF; Serrano-Villar S; Latorre A; Artacho A; Ferrús ML; Madrid N; Vallejo A; Sainz T; Martínez-Botas J; Ferrando-Martínez S; Vera M; Dronda F; Leal M; Del Romero J; Moreno S; Estrada V; Gosalbes MJ; Moya A	2015	Mucosal Immunol	8	4	760-72	10.1038/mi.2014.107	Vázquez-Castellanos 2015	No	Exclusion reason: Wrong comparator;
137	The impact of mass drug administration of antibiotics on the gut microbiota of target populations	Gough, E.K.	2022	Infectious Diseases of Poverty	11	1		10.1186/s40249-022-00999-5	Gough 2022	No	Exclusion reason: Wrong study design;
138	PRObiotics and SYNbiotics to improve gut health and growth in infants in western Kenya (PROSYNK Trial): study protocol for a 4-arm, open-label, randomised, controlled trial	Otiti, M.I.; Kariuki, S.; Wang, D.; Hall, L.J.; Ter Kuile, F.O.; Allen, S.	2022	Trials	23	1		10.1186/s13063-022-06211-1	Otiti 2022	No	Exclusion reason: Wrong patient population;
139	Vitamin D3 and calcium carbonate supplementation for adolescents with HIV to reduce musculoskeletal morbidity and immunopathology (VITALITY trial): study protocol for a randomised placebo-controlled trial	Dzavakwa, N.V.; Chisenga, M.; McHugh, G.; Filteau, S.; Gregson, C.L.; Kasonka, L.; Kranzer, K.; Mabuda, H.B.; Mujuru, H.; Redzo, N.; Rowland-Jones, S.; Schaible, U.E.; Simms, V.; Ferrand, R.A.; Hameiri-Bowen, D.; Gea-Mallorqui, E.; Hauptmann, M.; Kahari, C.; Leschczyk, C.; Madanhire, T.; Manyanga, T.; Mutasa, K.; Rukobo, S.; Rukuni, R.; Mudzingwa, T.S.; Sunkutu, V.; Tembo, M.; Namukonda, C.; Kell…	2022	Trials	23	1		10.1186/s13063-021-05985-0	Dzavakwa 2022	No	Exclusion reason: Wrong study design;
140	Integrase Inhibitors Partially Restore Bacterial Translocation, Inflammation and Gut Permeability Induced by HIV Infection: Impact on Gut Microbiota	Villoslada-Blanco, P.; Pérez-Matute, P.; Íñiguez, M.; Recio-Fernández, E.; Blanco-Navarrete, P.; Metola, L.; Ibarra, V.; Alba, J.; de Toro, M.; Oteo, J.A.	2022	Infectious Diseases and Therapy	11	4	1541-1557	10.1007/s40121-022-00654-4	Villoslada-Blanco 2022	No	Exclusion reason: Wrong study design;
141	The Emerging Role of the Aging Process and Exercise Training on the Crosstalk between Gut Microbiota and Telomere Length	Assis, V.; de Sousa Neto, I.V.; Ribeiro, F.M.; de Cassia Marqueti, R.; Franco, O.L.; da Silva Aguiar, S.; Petriz, B.	2022	International Journal of Environmental Research and Public Health	19	13		10.3390/ijerph19137810	Assis 2022	No	Exclusion reason: Wrong study design;
142	Human Blood Bacteriome: Eubiotic and Dysbiotic States in Health and Diseases	Suparan, K.; Sriwichaiin, S.; Chattipakorn, N.; Chattipakorn, S.C.	2022	Cells	11	13		10.3390/cells11132015	Suparan 2022	No	Exclusion reason: Wrong study design;
143	Multitasking bamboo leaf-derived compounds in prevention of infectious, inflammatory, atherosclerotic, metabolic, and neuropsychiatric diseases	Kimura, I.; Kagawa, S.; Tsuneki, H.; Tanaka, K.; Nagashima, F.	2022	Pharmacology and Therapeutics	235			10.1016/j.pharmthera.2022.108159	Kimura 2022	No	Exclusion reason: Wrong study design;
144	HIV Pre-exposure Prophylaxis and Its Impact on the Gut Microbiome in Men Having Sex With Men	Bragazzi, N.L.; Khamisy-Farah, R.; Tsigalou, C.; Mahroum, N.	2022	Frontiers in Microbiology	13			10.3389/fmicb.2022.922887	Bragazzi 2022	No	Exclusion reason: Wrong comparator;
145	Ulcerative Colitis in Response to Fecal Microbiota Transplantation via Modulation of Gut Microbiota and Th17/Treg Cell Balance	Huang, C.; Mei, Q.; Lou, L.; Huang, Z.; Fu, Y.; Fan, J.; Wang, J.; Yin, N.; Zheng, Y.; Lu, Y.; Zeng, Y.	2022	Cells	11	11		10.3390/cells11111851	Huang 2022	No	Exclusion reason: Wrong intervention;
146	The effect of oral iron supplementation on the gut microbiota, gut inflammation, and iron status in iron-depleted South African school-age children with virally suppressed HIV and without HIV	Goosen, C.; Proost, S.; Tito, R.Y.; Baumgartner, J.; Barnabas, S.L.; Cotton, M.F.; Zimmermann, M.B.; Raes, J.; Blaauw, R.	2022	European Journal of Nutrition	61	4	2067-2078	10.1007/s00394-021-02793-9	Goosen 2022	No	Exclusion reason: Wrong patient population;
147	Opioid-Use, COVID-19 Infection, and Their Neurological Implications	Jalodia, R.; Antoine, D.; Braniff, R.G.; Dutta, R.K.; Ramakrishnan, S.; Roy, S.	2022	Frontiers in Neurology	13			10.3389/fneur.2022.884216	Jalodia 2022	No	Exclusion reason: Wrong study design;
148	Role of Microbiota in Viral Infections and Pathological Progression	Mizutani, T.; Ishizaka, A.; Koga, M.; Tsutsumi, T.; Yotsuyanagi, H.	2022	Viruses	14	5		10.3390/v14050950	Mizutani 2022	No	Exclusion reason: Wrong study design;
149	HIV Infection Predisposes to Increased Chances of HBV Infection: Current Understanding of the Mechanisms Favoring HBV Infection at Each Clinical Stage of HIV Infection	Zaongo, S.D.; Ouyang, J.; Chen, Y.; Jiao, Y.-M.; Wu, H.	2022	Frontiers in Immunology	13			10.3389/fimmu.2022.853346	Zaongo 2022	No	Exclusion reason: Wrong comparator;
150	A Natural Polyphenol Exerts Antitumor Activity and Circumvents Anti–PD-1 Resistance through Effects on the Gut Microbiota	Messaoudene, M.; Pidgeon, R.; Richard, C.; Ponce, M.; Diop, K.; Benlaifaoui, M.; Nolin-Lapalme, A.; Cauchois, F.; Malo, J.; Belkaid, W.; Isnard, S.; Fradet, Y.; Dridi, L.; Velin, D.; Oster, P.; Raoult, D.; Ghiringhelli, F.; Boidot, R.; Chevrier, S.; Kysela, D.T.; Brun, Y.V.; Falcone, E.L.; Pilon, G.; Plaza Oñate, F.; Gitton-Quent, O.; Le Chatelier, E.; Durand, S.; Kroemer, G.; Elkrief, A.; Marett…	2022	Cancer Discovery	12	4	1070-1087	10.1158/2159-8290.CD-21-0808	Messaoudene 2022	No	Exclusion reason: Wrong study design;
151	Encapsulated Fecal Microbiota Transplantation: Development, Efficacy, and Clinical Application	Halaweish, H.F.; Boatman, S.; Staley, C.	2022	Frontiers in Cellular and Infection Microbiology	12			10.3389/fcimb.2022.826114	Halaweish 2022	No	Exclusion reason: Wrong study design;
152	Relationship of Diet to Gut Microbiota and Inflammatory Biomarkers in People with HIV	Manzano, M.; Talavera-Rodríguez, A.; Moreno, E.; Madrid, N.; Gosalbes, M.J.; Ron, R.; Dronda, F.; Pérez-Molina, J.A.; Lanza, V.F.; Díaz, J.; Moreno, S.; Navia, B.; Serrano-Villar, S.	2022	Nutrients	14	6		10.3390/nu14061221	Manzano 2022	No	Exclusion reason: Wrong study design;
153	Targeting the Gut Microbiota of Vertically HIV-Infected Children to Decrease Inflammation and Immunoactivation: A Pilot Clinical Trial	Sainz, T.; Diaz, L.; Rojo, D.; Clemente, M.I.; Barbas, C.; Gosalbes, M.J.; Jimenez-Hernandez, N.; Escosa, L.; Guillen, S.; Ramos, J.T.; Muñoz-Fernández, M.Á.; Navarro, M.L.; Mellado, M.J.; Serrano-Villar, S.	2022	Nutrients	14	5		10.3390/nu14050992	Sainz 2022	No	Exclusion reason: Wrong study design;
154	Human Immunodeficiency Virus-Infected Immunological Nonresponders Have Colon-Restricted Gut Mucosal Immune Dysfunction	Meyer-Myklestad, M.H.; Medhus, A.W.; Lorvik, K.B.; Seljeflot, I.; Hansen, S.H.; Holm, K.; Stiksrud, B.; Trøseid, M.; Hov, J.R.; Kvale, D.; Dyrhol-Riise, A.M.; Kummen, M.; Reikvam, D.H.	2022	Journal of Infectious Diseases	225	4	661-674	10.1093/infdis/jiaa714	Meyer-Myklestad 2022	No	Exclusion reason: Wrong intervention;
155	Pathogenic Infections during Pregnancy and the Consequences for Fetal Brain Development	Jash, S.; Sharma, S.	2022	Pathogens	11	2		10.3390/pathogens11020193	Jash 2022	No	Exclusion reason: Wrong study design;
156	Crosstalk Between the Gut Microbiota and Epithelial Cells Under Physiological and Infectious Conditions	Zhou, A.; Yuan, Y.; Yang, M.; Huang, Y.; Li, X.; Li, S.; Yang, S.; Tang, B.	2022	Frontiers in Cellular and Infection Microbiology	12			10.3389/fcimb.2022.832672	Zhou 2022	No	Exclusion reason: Wrong comparator;
157	Camu Camu effects on microbial translocation and systemic immune activation in ART-treated people living with HIV: Protocol of the single-arm non-randomised Camu Camu prebiotic pilot study (CIHR/CTN PT032)	Isnard, S.; Fombuena, B.; Ouyang, J.; Royston, L.; Lin, J.; Bu, S.; Sheehan, N.; Lakatos, P.L.; Bessissow, T.; Chomont, N.; Klein, M.; Lebouché, B.; Costiniuk, C.T.; Routy, B.; Marette, A.; Routy, J.-P.	2022	BMJ Open	12	1		10.1136/bmjopen-2021-053081	Isnard 2022	No	Exclusion reason: Wrong study design;
158	Liver Bacterial Dysbiosis With Non-Tuberculosis Mycobacteria Occurs in SIV-Infected Macaques and Persists During Antiretroviral Therapy	Fisher, B.S.; Fancher, K.A.; Gustin, A.T.; Fisher, C.; Wood, M.P.; Gale, M.; Burwitz, B.J.; Smedley, J.; Klatt, N.R.; Derby, N.; Sodora, D.L.	2022	Frontiers in Immunology	12			10.3389/fimmu.2021.793842	Fisher 2022	No	Exclusion reason: Wrong intervention;
159	Microbiota-Meditated Immunity Abnormalities Facilitate Hepatitis B Virus Co-Infection in People Living With HIV: A Review	Ouyang, J.; Zaongo, S.D.; Zhang, X.; Qi, M.; Hu, A.; Wu, H.; Chen, Y.	2022	Frontiers in Immunology	12			10.3389/fimmu.2021.755890	Ouyang 2022	No	Exclusion reason: Wrong study design;
160	Multifaceted Applications of Genetically Modified Micro-organisms: A Biotechnological Revolution	Basarkar, V.; Govardhane, S.; Shende, P.	2022	Current pharmaceutical design	28	22	1833-1842	10.2174/1381612828666220128102823	Basarkar 2022	No	Exclusion reason: Wrong study design;
161	Interactions among the mycobiome, bacteriome, inflammation, and diet in people living with HIV	Gosalbes, M.J.; Jimenéz-Hernandéz, N.; Moreno, E.; Artacho, A.; Pons, X.; Ruíz-Pérez, S.; Navia, B.; Estrada, V.; Manzano, M.; Talavera-Rodriguez, A.; Madrid, N.; Vallejo, A.; Luna, L.; Pérez-Molina, J.A.; Moreno, S.; Serrano-Villar, S.	2022	Gut Microbes	14	1		10.1080/19490976.2022.2089002	Gosalbes 2022	No	Exclusion reason: Wrong study design;
162	16S rDNA sequencing analyzes differences in intestinal flora of human immunodeficiency virus (HIV) patients and association with immune activation	Mingjun, Z.; Fei, M.; Zhousong, X.; Wei, X.; Jian, X.; Yuanxue, Y.; Youfeng, S.; Zhongping, C.; Yiqin, L.; Xiaohong, Z.; Ying, C.; Zhenbing, W.; Zehu, D.; Lanjuan, L.	2022	Bioengineered	13	2	4085-4099	10.1080/21655979.2021.2019174	Mingjun 2022	No	Exclusion reason: Wrong intervention;
163	The Role of Pathogens and Anti-Infective Agents in Parkinson's Disease, from Etiology to Therapeutic Implications	Shen, S.; Zhang, C.; Xu, Y.-M.; Shi, C.-H.	2022	Journal of Parkinson's Disease	12	1	27-44	10.3233/JPD-212929	Shen 2022	No	Exclusion reason: Wrong study design;
164	Microbial hydrogen economy alleviates colitis by reprogramming colonocyte metabolism and reinforcing intestinal barrier	Ge, L.; Qi, J.; Shao, B.; Ruan, Z.; Ren, Y.; Sui, S.; Wu, X.; Sun, X.; Liu, S.; Li, S.; Xu, C.; Song, W.	2022	Gut Microbes	14	1		10.1080/19490976.2021.2013764	Ge 2022	No	Exclusion reason: Wrong study design;
165	Probiotics, prebiotics and synbiotics: Safe options for next-generation therapeutics	Yadav, M.K.; Kumari, I.; Singh, B.; Sharma, K.K.; Tiwari, S.K.	2022	Applied Microbiology and Biotechnology	106	2	505-521	10.1007/s00253-021-11646-8	Yadav 2022	No	Exclusion reason: Wrong study design;
166	Holothurian fucosylated chondroitin sulfates and their potential benefits for human health: Structures and biological activities	Xu, H.; Zhou, Q.; Liu, B.; Chen, F.; Wang, M.	2022	Carbohydrate Polymers	275			10.1016/j.carbpol.2021.118691	Xu 2022	No	Exclusion reason: Wrong study design;
167	The human gut mycobiome and the specific role of Candida albicans: where do we stand, as clinicians?	Musumeci, S.; Coen, M.; Leidi, A.; Schrenzel, J.	2022	Clinical Microbiology and Infection	28	1	58-63	10.1016/j.cmi.2021.07.034	Musumeci 2022	No	Exclusion reason: Wrong study design;
168	Modulation of immune responses to vaccination by the microbiota: implications and potential mechanisms	Lynn, D.J.; Benson, S.C.; Lynn, M.A.; Pulendran, B.	2022	Nature Reviews Immunology	22	1	33-46	10.1038/s41577-021-00554-7	Lynn 2022	No	Exclusion reason: Wrong study design;
169	Alterations in the oral microbiome in HIV infection: Causes, effects and potential interventions	Li, S.; Su, B.; He, Q.-S.; Wu, H.; Zhang, T.	2021	Chinese Medical Journal	134	23	2788-2798	10.1097/CM9.0000000000001825	Li 2021	No	Exclusion reason: Wrong study design;
170	Kernel principal components based cascade forest towards disease identification with human microbiota	Zhou, J.; Ye, Y.; Jiang, J.	2021	BMC Medical Informatics and Decision Making	21	1		10.1186/s12911-021-01705-5	Zhou 2021	No	Exclusion reason: Wrong study design;
171	A specific structure and high richness characterize intestinal microbiota of HIV-exposed seronegative individuals	Lopera, T.J.; Lujan, J.A.; Zurek, E.; Zapata, W.; Hernandez, J.C.; Toro, M.A.; Alzate, J.F.; Taborda, N.A.; Rugeles, M.T.; Aguilar-Jimenez, W.	2021	PLoS ONE	16	2024-12-12		10.1371/journal.pone.0260729	Lopera 2021	No	Exclusion reason: Wrong intervention;
172	The gut-microbiome contribution to HIV-associated cardiovascular disease and metabolic disorders	Chachage, M.	2021	Current Opinion in Endocrine and Metabolic Research	21			10.1016/j.coemr.2021.100287	Chachage 2021	No	Exclusion reason: Wrong study design;
173	Association between CD4+ T cell counts and gut microbiota and serum cytokines levels in HIV-infected immunological non-responders	Lu, D.; Zhang, J.-B.; Wang, Y.-X.; Geng, S.-T.; Zhang, Z.; Xu, Y.; Li, S.-Y.; Wang, K.-H.; Kuang, Y.-Q.	2021	BMC Infectious Diseases	21	1		10.1186/s12879-021-06491-z	Lu 2021	No	Exclusion reason: Wrong intervention;
174	Fecal microbiota transplantation in HIV: A pilot placebo-controlled study	Serrano-Villar, S.; Talavera-Rodríguez, A.; Gosalbes, M.J.; Madrid, N.; Pérez-Molina, J.A.; Elliott, R.J.; Navia, B.; Lanza, V.F.; Vallejo, A.; Osman, M.; Dronda, F.; Budree, S.; Zamora, J.; Gutiérrez, C.; Manzano, M.; Vivancos, M.J.; Ron, R.; Martínez-Sanz, J.; Herrera, S.; Ansa, U.; Moya, A.; Moreno, S.	2021	Nature Communications	12	1		10.1038/s41467-021-21472-1	Serrano-Villar 2021	No	Exclusion reason: Wrong intervention;
175	Effects of therapeutic probiotics on modulation of microRNAs	Davoodvandi, A.; Marzban, H.; Goleij, P.; Sahebkar, A.; Morshedi, K.; Rezaei, S.; Mahjoubin-Tehran, M.; Tarrahimofrad, H.; Hamblin, M.R.; Mirzaei, H.	2021	Cell Communication and Signaling	19	1		10.1186/s12964-020-00668-w	Davoodvandi 2021	No	Exclusion reason: Wrong study design;
176	Altered gut microbiota correlate with different immune responses to HAART in HIV-infected individuals	Xie, Y.; Sun, J.; Wei, L.; Jiang, H.; Hu, C.; Yang, J.; Huang, Y.; Ruan, B.; Zhu, B.	2021	BMC Microbiology	21	1		10.1186/s12866-020-02074-1	Xie 2021	No	Exclusion reason: Wrong intervention;
177	Fecal Microbiota Transplantation Controls Progression of Experimental Autoimmune Hepatitis in Mice by Modulating the TFR/TFH Immune Imbalance and Intestinal Microbiota Composition	Liang, M.; Liwen, Z.; Jianguo, S.; Juan, D.; Fei, D.; Yin, Z.; Changping, W.; Jianping, C.	2021	Frontiers in Immunology	12			10.3389/fimmu.2021.728723	Liang 2021	No	Exclusion reason: Wrong study design;
178	Parasite-Derived Excretory-Secretory Products Alleviate Gut Microbiota Dysbiosis and Improve Cognitive Impairment Induced by a High-Fat Diet	Wu, J.; Zhu, Y.; Zhou, L.; Lu, Y.; Feng, T.; Dai, M.; Liu, J.; Xu, W.; Cheng, W.; Sun, F.; Liu, H.; Pan, W.; Yang, X.	2021	Frontiers in Immunology	12			10.3389/fimmu.2021.710513	Wu 2021	No	Exclusion reason: Wrong study design;
179	Virus Infection Is an Instigator of Intestinal Dysbiosis Leading to Type 1 Diabetes	Morse, Z.J.; Horwitz, M.S.	2021	Frontiers in Immunology	12			10.3389/fimmu.2021.751337	Morse 2021	No	Exclusion reason: Wrong study design;
180	Markers of gut barrier function and microbial translocation associate with lower gut microbial diversity in people with HIV	Ellis, R.J.; Iudicello, J.E.; Heaton, R.K.; Isnard, S.; Lin, J.; Routy, J.-P.; Gianella, S.; Hoenigl, M.; Knight, R.	2021	Viruses	13	10		10.3390/v13101891	Ellis 2021	No	Exclusion reason: Wrong study design;
181	Unique Gut Microbiome in HIV Patients on Antiretroviral Therapy (ART) Suggests Association with Chronic Inflammation	Ishizaka, A.; Koga, M.; Mizutani, T.; Parbie, P.K.; Prawisuda, D.; Yusa, N.; Sedohara, A.; Kikuchi, T.; Ikeuchi, K.; Adachi, E.; Koibuchi, T.; Furukawa, Y.; Tojo, A.; Imoto, S.; Suzuki, Y.; Tsutsumi, T.; Kiyono, H.; Matarlo, T.; Yotsuyanagi, H.	2021	Microbiology Spectrum	9	1	2013-01-01	10.1128/Spectrum.00708-21	Ishizaka 2021	No	Exclusion reason: Wrong study design;
182	Cannabis and Inflammation in HIV: A Review of Human and Animal Studies	Ellis, R.J.; Wilson, N.; Peterson, S.	2021	Viruses	13	8		10.3390/v13081521	Ellis 2021	No	Exclusion reason: Wrong study design;
183	Gut microbiome changes associated with epithelial barrier damage and systemic inflammation during antiretroviral therapy of chronic siv infection	Tanes, C.; Walker, E.M.; Slisarenko, N.; Gerrets, G.L.; Grasperge, B.F.; Qin, X.; Michal Jazwinski, S.; Bushman, F.D.; Bittinger, K.; Rout, N.	2021	Viruses	13	8		10.3390/v13081567	Tanes 2021	No	Exclusion reason: Wrong comparator;
184	Translocated microbiome composition determines immunological outcome in treated HIV infection	Nganou-Makamdop, K.; Talla, A.; Sharma, A.A.; Darko, S.; Ransier, A.; Laboune, F.; Chipman, J.G.; Beilman, G.J.; Hoskuldsson, T.; Fourati, S.; Schmidt, T.E.; Arumugam, S.; Lima, N.S.; Moon, D.; Callisto, S.; Schoephoerster, J.; Tomalka, J.; Mugyenyi, P.; Ssali, F.; Muloma, P.; Ssengendo, P.; Leda, A.R.; Cheu, R.K.; Flynn, J.K.; Morou, A.; Brunet-Ratnasingham, E.; Rodriguez, B.; Lederman, M.M.; Ka…	2021	Cell	184	15	3899-3914.e16	10.1016/j.cell.2021.05.023	Nganou-Makamdop 2021	No	Exclusion reason: Wrong intervention;
185	The next-generation of combination cancer immunotherapy: Epigenetic immunomodulators transmogrify immune training to enhance immunotherapy	Mokhtari, R.B.; Sambi, M.; Qorri, B.; Baluch, N.; Ashayeri, N.; Kumar, S.; Cheng, H.-L.M.; Yeger, H.; Das, B.; Szewczuk, M.R.	2021	Cancers	13	14		10.3390/cancers13143596	Mokhtari 2021	No	Exclusion reason: Wrong study design;
186	Findings from studies are congruent with obesity having a viral origin, but what about obesity-related nafld?	Tarantino, G.; Citro, V.; Cataldi, M.	2021	Viruses	13	7		10.3390/v13071285	Tarantino 2021	No	Exclusion reason: Wrong comparator;
187	Cytomegalovirus as an uninvited guest in the response to vaccines in people living with hiv	Royston, L.; Isnard, S.; Lin, J.; Routy, J.-P.	2021	Viruses	13	7		10.3390/v13071266	Royston 2021	No	Exclusion reason: Wrong study design;
188	Lights and shadows of microbiota modulation and cardiovascular risk in HIV patients	Villoslada-Blanco, P.; Pérez-Matute, P.; Oteo, J.A.	2021	International Journal of Environmental Research and Public Health	18	13		10.3390/ijerph18136837	Villoslada-Blanco 2021	No	Exclusion reason: Wrong study design;
189	Luminal microvesicles uniquely influence translocating bacteria after SIV infection	Flynn, J.K.; Langner, C.A.; Karmele, E.P.; Baker, P.J.; Pei, L.; Gorfu, E.G.; Bochart, R.M.; Santiana, M.; Smelkinson, M.G.; Nutman, T.B.; Altan-Bonnet, N.; Bosinger, S.E.; Kelsall, B.L.; Brenchley, J.M.; Ortiz, A.M.	2021	Mucosal Immunology	14	4	937-948	10.1038/s41385-021-00393-8	Flynn 2021	No	Exclusion reason: Wrong study design;
190	Gut bacteria induce granzyme B expression in human colonic ILC3s in vitro in an IL-15-dependent manner	Castleman, M.J.; Dillon, S.M.; Thompson, T.A.; Santiago, M.L.; McCarter, M.D.; Barker, E.; Wilson, C.C.	2021	Journal of Immunology	206	12	3043-3052	10.4049/jimmunol.2000239	Castleman 2021	No	Exclusion reason: Wrong study design;
191	The Human Gut Phageome: Origins and Roles in the Human Gut Microbiome	Townsend, E.M.; Kelly, L.; Muscatt, G.; Box, J.D.; Hargraves, N.; Lilley, D.; Jameson, E.	2021	Frontiers in Cellular and Infection Microbiology	11			10.3389/fcimb.2021.643214	Townsend 2021	No	Exclusion reason: Wrong intervention;
192	rUTI Resolution After FMT for Clostridioides difficile Infection: A Case Report	Aira, A.; Rubio, E.; Vergara Gómez, A.; Fehér, C.; Casals-Pascual, C.; González, B.; Morata, L.; Rico, V.; Soriano, A.	2021	Infectious Diseases and Therapy	10	2	1065-1071	10.1007/s40121-020-00365-8	Aira 2021	No	Exclusion reason: Wrong study design;
193	Preservation of Gastrointestinal Mucosal Barrier Function and Microbiome in Patients With Controlled HIV Infection	Mak, G.; Zaunders, J.J.; Bailey, M.; Seddiki, N.; Rogers, G.; Leong, L.; Phan, T.G.; Kelleher, A.D.; Koelsch, K.K.; Boyd, M.A.; Danta, M.	2021	Frontiers in Immunology	12			10.3389/fimmu.2021.688886	Mak 2021	No	Exclusion reason: Wrong comparator;
194	Altered Gut Microbiome under Antiretroviral Therapy: Impact of Efavirenz and Zidovudine	Ray, S.; Narayanan, A.; Giske, C.G.; Neogi, U.; Sönnerborg, A.; Nowak, P.	2021	ACS Infectious Diseases	7	5	1104-1115	10.1021/acsinfecdis.0c00536	Ray 2021	No	Exclusion reason: Wrong intervention;
195	The Effects of Fecal Microbiota Transplantation on the Symptoms and the Duodenal Neurogenin 3, Musashi 1, and Enteroendocrine Cells in Patients With Diarrhea-Predominant Irritable Bowel Syndrome	Mazzawi, T.; El-Salhy, M.; Lied, G.A.; Hausken, T.	2021	Frontiers in Cellular and Infection Microbiology	11			10.3389/fcimb.2021.524851	Mazzawi 2021	No	Exclusion reason: Wrong study design;
196	Intestinal Microbiota—A Promising Target for Antiviral Therapy?	Yang, M.; Yang, Y.; He, Q.; Zhu, P.; Liu, M.; Xu, J.; Zhao, M.	2021	Frontiers in Immunology	12			10.3389/fimmu.2021.676232	Yang 2021	No	Exclusion reason: Wrong study design;
197	Inhibition of TLR4 Signaling Impedes Tumor Growth in Colitis-Associated Colon Cancer	Pastille, E.; Faßnacht, T.; Adamczyk, A.; Ngo Thi Phuong, N.; Buer, J.; Westendorf, A.M.	2021	Frontiers in Immunology	12			10.3389/fimmu.2021.669747	Pastille 2021	No	Exclusion reason: Wrong study design;
198	Anaerobe-enriched gut microbiota predicts pro-inflammatory responses in pulmonary tuberculosis	Naidoo, C.C.; Nyawo, G.R.; Sulaiman, I.; Wu, B.G.; Turner, C.T.; Bu, K.; Palmer, Z.; Li, Y.; Reeve, B.W.P.; Moodley, S.; Jackson, J.G.; Limberis, J.; Diacon, A.H.; van Helden, P.D.; Clemente, J.C.; Warren, R.M.; Noursadeghi, M.; Segal, L.N.; Theron, G.	2021	EBioMedicine	67			10.1016/j.ebiom.2021.103374	Naidoo 2021	No	Exclusion reason: Wrong intervention;
199	The Immune Microenvironment in Human Papilloma Virus-Induced Cervical Lesions—Evidence for Estrogen as an Immunomodulator	R. S, J.	2021	Frontiers in Cellular and Infection Microbiology	11			10.3389/fcimb.2021.649815	R 2021	No	Exclusion reason: Wrong study design;
200	Gut Leakage of Fungal‐Related Products: Turning Up the Heat for HIV Infection	Isnard, S.; Lin, J.; Bu, S.; Fombuena, B.; Royston, L.; Routy, J.-P.	2021	Frontiers in Immunology	12			10.3389/fimmu.2021.656414	Isnard 2021	No	Exclusion reason: Wrong intervention;
201	Single-cell analyses reveal SARS-CoV-2 interference with intrinsic immune response in the human gut	Triana, S.; Metz-Zumaran, C.; Ramirez, C.; Kee, C.; Doldan, P.; Shahraz, M.; Schraivogel, D.; Gschwind, A.R.; Sharma, A.K.; Steinmetz, L.M.; Herrmann, C.; Alexandrov, T.; Boulant, S.; Stanifer, M.L.	2021	Molecular Systems Biology	17	4		10.15252/msb.202110232	Triana 2021	No	Exclusion reason: Wrong intervention;
202	Cannabis and the Gut-Brain Axis Communication in HIV Infection	Wilson, N.L.; Peterson, S.N.; Ellis, R.J.	2021	Cannabis and Cannabinoid Research	6	2	92-104	10.1089/can.2020.0037	Wilson 2021	No	Exclusion reason: Wrong study design;
203	Long-Term Suppressive cART Is Not Sufficient to Restore Intestinal Permeability and Gut Microbiota Compositional Changes	Ancona, G.; Merlini, E.; Tincati, C.; Barassi, A.; Calcagno, A.; Augello, M.; Bono, V.; Bai, F.; Cannizzo, E.S.; d'Arminio Monforte, A.; Marchetti, G.	2021	Frontiers in Immunology	12			10.3389/fimmu.2021.639291	Ancona 2021	No	Exclusion reason: Wrong intervention;
204	Viral Infections, the Microbiome, and Probiotics	Harper, A.; Vijayakumar, V.; Ouwehand, A.C.; ter Haar, J.; Obis, D.; Espadaler, J.; Binda, S.; Desiraju, S.; Day, R.	2021	Frontiers in Cellular and Infection Microbiology	10			10.3389/fcimb.2020.596166	Harper 2021	No	Exclusion reason: Wrong study design;
205	Role of Human Milk Bioactives on Infants' Gut and Immune Health	Carr, L.E.; Virmani, M.D.; Rosa, F.; Munblit, D.; Matazel, K.S.; Elolimy, A.A.; Yeruva, L.	2021	Frontiers in Immunology	12			10.3389/fimmu.2021.604080	Carr 2021	No	Exclusion reason: Wrong patient population;
206	Blood bacterial profiles associated with human immunodeficiency virus infection and immune recovery	Serrano-Villar, S.; Sanchez-Carrillo, S.; Talavera-Rodríguez, A.; Lelouvier, B.; Gutiérrez, C.; Vallejo, A.; Servant, F.; Bernadino, J.I.; Estrada, V.; Madrid, N.; Gosalbes, M.J.; Bisbal, O.; De Lagarde, M.; Martínez-Sanz, J.; Ron, R.; Herrera, S.; Moreno, S.; Ferrer, M.	2021	Journal of Infectious Diseases	223	3	471-481	10.1093/infdis/jiaa379	Serrano-Villar 2021	No	Exclusion reason: Wrong intervention;
207	Gastrointestinal Dysfunction and HIV Comorbidities	Sim, J.H.; Mukerji, S.S.; Russo, S.C.; Lo, J.	2021	Current HIV/AIDS Reports	18	1	57-62	10.1007/s11904-020-00537-8	Sim 2021	No	Exclusion reason: Wrong study design;
208	Modulation of inflammatory responses by gastrointestinal Prevotella spp. – From associations to functional studies	Iljazovic, A.; Amend, L.; Galvez, E.J.C.; de Oliveira, R.; Strowig, T.	2021	International Journal of Medical Microbiology	311	2		10.1016/j.ijmm.2021.151472	Iljazovic 2021	No	Exclusion reason: Wrong comparator;
209	Are New Antiretroviral Treatments Increasing the Risk of Weight Gain?	Shah, S.; Hindley, L.; Hill, A.	2021	Drugs	81	3	299-315	10.1007/s40265-020-01457-y	Shah 2021	No	Exclusion reason: Wrong study design;
210	Is it time for microbiome-based therapies in viral infections?	Sadiq, F.A.	2021	Virus Research	291			10.1016/j.virusres.2020.198203	Sadiq 2021	No	Exclusion reason: Wrong study design;
211	New Potential Axes of HIV Neuropathogenesis with Relevance to Biomarkers and Treatment	Angelovich, T.A.; Churchill, M.J.; Wright, E.J.; Brew, B.J.	2021	Current Topics in Behavioral Neurosciences	50		1939-03-01	10.1007/7854_2019_126	Angelovich 2021	No	Exclusion reason: Wrong study design;
212	Rifaximin as a potential treatment for iga nephropathy in a humanized mice model	Di Leo, V.; Gleeson, P.J.; Sallustio, F.; Bounaix, C.; Da Silva, J.; Loreto, G.; Mkaddem, S.B.; Monteiro, R.C.	2021	Journal of Personalized Medicine	11	4		10.3390/jpm11040309	DiLeo 2021	No	Exclusion reason: Wrong intervention;
213	Role of gut microbiota in human health and diseases	Narayanan, A.P.; Latika, A.; Nair, A.S.; Ajeesh, P.; Kumar, N.S.; Babu, M.	2021	Current Nutrition and Food Science	17	4	374-383	10.2174/1573401316999200930130101	Narayanan 2021	No	Exclusion reason: Wrong study design;
214	Probiotic effects against virus infections: New weapons for an old war	Lopez-Santamarina, A.; Lamas, A.; Mondragón, A.C.; Cardelle-Cobas, A.; Regal, P.; Rodriguez-Avila, J.A.; Miranda, J.M.; Franco, C.M.; Cepeda, A.	2021	Foods	10	1		10.3390/foods10010130	Lopez-Santamarina 2021	No	Exclusion reason: Wrong study design;
215	Fusobacterium nucleatum secretes outer membrane vesicles and promotes intestinal inflammation	Engevik, M.A.; Danhof, H.A.; Ruan, W.; Engevik, A.C.; Chang-Graham, A.L.; Engevik, K.A.; Shi, Z.; Zhao, Y.; Brand, C.K.; Krystofiak, E.S.; Venable, S.; Liu, X.; Hirschi, K.D.; Hyser, J.M.; Spinler, J.K.; Britton, R.A.; Versalovic, J.	2021	mBio	12	2	2017-01-01	10.1128/mBio.02706-20	Engevik 2021	No	Exclusion reason: Wrong intervention;
216	Similarities and differences between hiv and sars-cov-2	Illanes-álvarez, F.; Márquez-Ruiz, D.; Márquez-Coello, M.; Cuesta-Sancho, S.; Girón-González, J.A.	2021	International Journal of Medical Sciences	18	3	846-851	10.7150/ijms.50133	Illanes-álvarez 2021	No	Exclusion reason: Wrong study design;
217	Sharing CD4+ T Cell Loss: When COVID-19 and HIV Collide on Immune System	Peng, X.; Ouyang, J.; Isnard, S.; Lin, J.; Fombuena, B.; Zhu, B.; Routy, J.-P.	2020	Frontiers in Immunology	11			10.3389/fimmu.2020.596631	Peng 2020	No	Exclusion reason: Wrong study design;
218	A review of potential microbiome-gut-brain axis mediated neurocognitive conditions in persons living with HIV	Rich, S.; Klann, E.; Bryant, V.; Richards, V.; Wijayabahu, A.; Bryant, K.; Mai, V.; Cook, R.	2020	Brain, Behavior, and Immunity - Health	9			10.1016/j.bbih.2020.100168	Rich 2020	No	Exclusion reason: Wrong study design;
219	Impact of Acute HIV Infection and Early Antiretroviral Therapy on the Human Gut Microbiome	Sortino, O.; Phanuphak, N.; Schuetz, A.; Ortiz, A.M.; Chomchey, N.; Belkaid, Y.; Davis, J.; Mystakelis, H.A.; Quiñones, M.; Deleage, C.; Ingram, B.; Rerknimitr, R.; Pinyakorn, S.; Rupert, A.; Robb, M.L.; Ananworanich, J.; Brenchley, J.; Sereti, I.	2020	Open Forum Infectious Diseases	7	12		10.1093/ofid/ofz367	Sortino 2020	No	Exclusion reason: Wrong comparator;
220	Analysis of microbial compositions: a review of normalization and differential abundance analysis	Lin, H.; Peddada, S.D.	2020	npj Biofilms and Microbiomes	6	1		10.1038/s41522-020-00160-w	Lin 2020	No	Exclusion reason: Wrong intervention;
221	Dual and mutual interaction between microbiota and viral infections: a possible treat for COVID-19	Baghbani, T.; Nikzad, H.; Azadbakht, J.; Izadpanah, F.; Haddad Kashani, H.	2020	Microbial Cell Factories	19	1		10.1186/s12934-020-01483-1	Baghbani 2020	No	Exclusion reason: Wrong intervention;
222	Shifts in microbial diversity, composition, and functionality in the gut and genital microbiome during a natural SIV infection in vervet monkeys	Jasinska, A.J.; Dong, T.S.; Lagishetty, V.; Katzka, W.; Jacobs, J.P.; Schmitt, C.A.; Cramer, J.D.; Ma, D.; Coetzer, W.G.; Grobler, J.P.; Turner, T.R.; Freimer, N.; Pandrea, I.; Apetrei, C.	2020	Microbiome	8	1		10.1186/s40168-020-00928-4	Jasinska 2020	No	Exclusion reason: Wrong study design;
223	Alterations of the gut bacterial microbiota in rhesus macaques with SIV infection and on short- or long-term antiretroviral therapy	Siddiqui, S.; Bao, D.; Doyle-Meyers, L.; Dufour, J.; Wu, Y.; Liu, Y.-Z.; Ling, B.	2020	Scientific Reports	10	1		10.1038/s41598-020-76145-8	Siddiqui 2020	No	Exclusion reason: Wrong study design;
224	Microbial Dysbiosis During Simian Immunodeficiency Virus Infection is Partially Reverted with Combination Anti-retroviral Therapy	Blum, F.C.; Hardy, B.L.; Bishop-Lilly, K.A.; Frey, K.G.; Hamilton, T.; Whitney, J.B.; Lewis, M.G.; Merrell, D.S.; Mattapallil, J.J.	2020	Scientific Reports	10	1		10.1038/s41598-020-63196-0	Blum 2020	No	Exclusion reason: Wrong study design;
225	The role of the microbiome in oral squamous cell carcinoma with insight into the microbiome–treatment axis	Sami, A.; Elimairi, I.; Stanton, C.; Ross, R.P.; Ryan, C.A.	2020	International Journal of Molecular Sciences	21	21	2029-01-01	10.3390/ijms21218061	Sami 2020	No	Exclusion reason: Wrong study design;
226	Relationship between economic insecurity, inflammation, monocyte activation and intestinal integrity in children living with HIV in Uganda	Dirajlal-Fargo, S.; Albar, Z.; Sattar, A.; Kulkarni, M.; Bowman, E.; Funderburg, N.; Nazzinda, R.; Kityo, C.; Musiime, V.; McComsey, G.A.	2020	AIDS Care - Psychological and Socio-Medical Aspects of AIDS/HIV	32	11	1451-1456	10.1080/09540121.2020.1776822	Dirajlal-Fargo 2020	No	Exclusion reason: Wrong patient population;
227	Regulation of Gut Microbiota on Immune Reconstitution in Patients With Acquired Immunodeficiency Syndrome	Geng, S.-T.; Zhang, Z.-Y.; Wang, Y.-X.; Lu, D.; Yu, J.; Zhang, J.-B.; Kuang, Y.-Q.; Wang, K.-H.	2020	Frontiers in Microbiology	11			10.3389/fmicb.2020.594820	Geng 2020	No	Exclusion reason: Wrong intervention;
228	Indole Propionic Acid, an Unusual Antibiotic Produced by the Gut Microbiota, With Anti-inflammatory and Antioxidant Properties	Negatu, D.A.; Gengenbacher, M.; Dartois, V.; Dick, T.	2020	Frontiers in Microbiology	11			10.3389/fmicb.2020.575586	Negatu 2020	No	Exclusion reason: Wrong study design;
229	Influence of HIV Infection and Antiretroviral Therapy on Bone Homeostasis	Delpino, M.V.; Quarleri, J.	2020	Frontiers in Endocrinology	11			10.3389/fendo.2020.00502	Delpino 2020	No	Exclusion reason: Wrong study design;
230	Monocyte activation and gut barrier dysfunction in South African youth on antiretroviral therapy and their associations with endothelial dysfunction	Dirajlal-Fargo, S.; Yu, J.; Albar, Z.; Sattar, A.; Mahtab, S.; Jao, J.; Myer, L.; Zar, H.J.; McComsey, G.A.	2020	AIDS (London, England)	34	11	1615-1623	10.1097/QAD.0000000000002615	Dirajlal-Fargo 2020	No	Exclusion reason: Wrong comparator;
231	Sialylation and fucosylation modulate inflammasome-activating eIF2 Signaling and microbial translocation during HIV infection	Giron, L.B.; Tanes, C.E.; Schleimann, M.H.; Engen, P.A.; Mattei, L.M.; Anzurez, A.; Damra, M.; Zhang, H.; Bittinger, K.; Bushman, F.; Kossenkov, A.; Denton, P.W.; Tateno, H.; Keshavarzian, A.; Landay, A.L.; Abdel-Mohsen, M.	2020	Mucosal Immunology	13	5	753-766	10.1038/s41385-020-0279-5	Giron 2020	No	Exclusion reason: Wrong intervention;
232	Treating From the Inside Out: Relevance of Fecal Microbiota Transplantation to Counteract Gut Damage in GVHD and HIV Infection	Ouyang, J.; Isnard, S.; Lin, J.; Fombuena, B.; Peng, X.; Nair Parvathy, S.; Chen, Y.; Silverman, M.S.; Routy, J.-P.	2020	Frontiers in Medicine	7			10.3389/fmed.2020.00421	Ouyang 2020	No	Exclusion reason: Wrong study design;
233	Immunomodulatory and Anti-Inflammatory Strategies to Reduce Comorbidity Risk in People with HIV	Kettelhut, A.; Bowman, E.; Funderburg, N.T.	2020	Current HIV/AIDS Reports	17	4	394-404	10.1007/s11904-020-00509-y	Kettelhut 2020	No	Exclusion reason: Wrong study design;
234	Strain-level analysis of gut-resident pro-inflammatory viridans group Streptococci suppressed by long-term cotrimoxazole prophylaxis among HIV-positive children in Zimbabwe	Gough, E.K.; Bourke, C.D.; Berejena, C.; Shonhai, A.; Bwakura-Dangarembizi, M.; Prendergast, A.J.; Manges, A.R.	2020	Gut Microbes	11	4	1104-1115	10.1080/19490976.2020.1717299	Gough 2020	No	Exclusion reason: Wrong patient population;
235	The mycobiota of the human body: a spark can start a prairie fire	Zhang, D.; Wang, Y.; Shen, S.; Hou, Y.; Chen, Y.; Wang, T.	2020	Gut Microbes	11	4	655-679	10.1080/19490976.2020.1731287	Zhang 2020	No	Exclusion reason: Wrong study design;
236	Review on the Alteration of Gut Microbiota: The Role of HIV Infection and Old Age	Ashuro, A.A.; Lobie, T.A.; Ye, D.-Q.; Leng, R.-X.; Li, B.-Z.; Pan, H.-F.; Fan, Y.-G.	2020	AIDS Research and Human Retroviruses	36	7	556-565	10.1089/aid.2019.0282	Ashuro 2020	No	Exclusion reason: Wrong comparator;
237	The gut microbiome and frailty	Piggott, D.A.; Tuddenham, S.	2020	Translational Research	221		23-43	10.1016/j.trsl.2020.03.012	Piggott 2020	No	Exclusion reason: Wrong study design;
238	Association between the microbiota and women's cancers – Cause or consequences?	Alizadehmohajer, N.; Shojaeifar, S.; Nedaeinia, R.; Esparvarinha, M.; Mohammadi, F.; Ferns, G.A.; Ghayour-Mobarhan, M.; Manian, M.; Balouchi, A.	2020	Biomedicine and Pharmacotherapy	127			10.1016/j.biopha.2020.110203	Alizadehmohajer 2020	No	Exclusion reason: Wrong study design;
239	Efficient discretization approaches for machine learning techniques to improve disease classification on gut microbiome composition data	Nguyen, H.T.; Phan, N.Y.K.; Luong, H.H.; Le, T.P.; Tran, N.C.	2020	Advances in Science, Technology and Engineering Systems	5	3	547-556	10.25046/aj050368	Nguyen 2020	No	Exclusion reason: Wrong intervention;
240	Increased monocyte and T-cell activation in treated HIV+ Ugandan children: Associations with gut alteration and HIV factors	Dirajlal-Fargo, S.; Albar, Z.; Bowman, E.; Labbato, D.; Sattar, A.; Karungi, C.; Nazzinda, R.; Funderburg, N.; Kityo, C.; Musiime, V.; McComsey, G.A.	2020	AIDS	34	7	1009-1018	10.1097/QAD.0000000000002505	Dirajlal-Fargo 2020	No	Exclusion reason: Wrong patient population;
241	Daily variations of gut microbial translocation markers in ART-treated HIV-infected people	Ouyang, J.; Isnard, S.; Lin, J.; Fombuena, B.; Chatterjee, D.; Wiche Salinas, T.R.; Planas, D.; Cattin, A.; Fert, A.; Moreira Gabriel, E.; Raymond Marchand, L.; Zhang, Y.; Finkelman, M.; Chen, Y.; Kaufmann, D.E.; Cermakian, N.; Ancuta, P.; Routy, J.-P.	2020	AIDS Research and Therapy	17	1		10.1186/s12981-020-00273-4	Ouyang 2020	No	Exclusion reason: Wrong comparator;
242	A powerful microbial group association test based on the higher criticism analysis for sparse microbial association signals	Koh, H.; Zhao, N.	2020	Microbiome	8	1		10.1186/s40168-020-00834-9	Koh 2020	No	Exclusion reason: Wrong intervention;
243	Can gut microbiota of men who have sex with men influence HIV transmission?	Coleman, S.L.; Neff, C.P.; Li, S.X.; Armstrong, A.J.S.; Schneider, J.M.; Sen, S.; Fennimore, B.; Campbell, T.B.; Lozupone, C.A.; Palmer, B.E.	2020	Gut microbes	11	3	610-619	10.1080/19490976.2019.1700756	Coleman 2020	No	Exclusion reason: Wrong study design;
244	A Summary of the Fourth Annual Virology Education HIV Microbiome Workshop	Williams, B.; Ghosh, M.; Boucher, C.; Bushman, F.; Carrington-Lawrence, S.; Collman, R.G.; Dandekar, S.; Dang, Q.; Malaspina, A.; Paredes, R.; Wilson, C.; Cardoso, S.P.; Lagenaur, L.; Santos, J.; Joy, C.; Landay, A.	2020	AIDS Research and Human Retroviruses	36	5	349-356	10.1089/aid.2019.0197	Williams 2020	No	Exclusion reason: Wrong study design;
245	The Bacterium Akkermansia muciniphila: A Sentinel for Gut Permeability and Its Relevance to HIV-Related Inflammation	Ouyang, J.; Lin, J.; Isnard, S.; Fombuena, B.; Peng, X.; Marette, A.; Routy, B.; Messaoudene, M.; Chen, Y.; Routy, J.-P.	2020	Frontiers in Immunology	11			10.3389/fimmu.2020.00645	Ouyang 2020	No	Exclusion reason: Wrong intervention;
246	Pathogenesis of hiv-related lung disease: Immunity, infection, and inflammation	Cribbs, S.K.; Crothers, K.; Morris, A.	2020	Physiological Reviews	100	2	603-632	10.1152/physrev.00039.2018	Cribbs 2020	No	Exclusion reason: Wrong comparator;
247	Viruses More Friends than Foes	Moelling, K.	2020	Electroanalysis	32	4	669-673	10.1002/elan.201900604	Moelling 2020	No	Exclusion reason: Wrong study design;
248	Metformin effect on gut microbiota: Insights for HIV-related inflammation	Ouyang, J.; Isnard, S.; Lin, J.; Fombuena, B.; Marette, A.; Routy, B.; Chen, Y.; Routy, J.-P.	2020	AIDS Research and Therapy	17	1		10.1186/s12981-020-00267-2	Ouyang 2020	No	Exclusion reason: Wrong study design;
249	HIV, Sexual Orientation, and Gut Microbiome Interactions	Tuddenham, S.; Koay, W.L.; Sears, C.	2020	Digestive Diseases and Sciences	65	3	800-817	10.1007/s10620-020-06110-y	Tuddenham 2020	No	Exclusion reason: Wrong intervention;
250	What is the collective effect of aging and HIV on the gut microbiome?	Dillon, S.M.; Wilson, C.C.	2020	Current Opinion in HIV and AIDS	15	2	94-100	10.1097/COH.0000000000000611	Dillon 2020	No	Exclusion reason: Wrong comparator;
251	Immune effects of Lactobacillus casei Shirota in treated HIV-infected patients with poor CD4+ T-cell recovery	Tenore, S.D.B.; Avelino-Silva, V.I.; Costa, P.R.; Franco, L.M.; Sabino, E.C.; Kalil, J.; Cerqueira, N.B.; Nakagawa, Z.; Kallas, E.G.	2020	AIDS	34	3	381-389	10.1097/QAD.0000000000002420	Tenore 2020	No	Exclusion reason: Wrong study design;
252	Interplay of Human Gut Microbiome in Health and Wellness	Singhvi, N.; Gupta, V.; Gaur, M.; Sharma, V.; Puri, A.; Singh, Y.; Dubey, G.P.; Lal, R.	2020	Indian Journal of Microbiology	60	1	26-36	10.1007/s12088-019-00825-x	Singhvi 2020	No	Exclusion reason: Wrong study design;
253	Hypothetical roadmap towards endometriosis: Prenatal endocrine-disrupting chemical pollutant exposure, anogenital distance, gut-genital microbiota and subclinical infections	García-Peñarrubia, P.; Ruiz-Alcaraz, A.J.; Martínez-Esparza, M.; Marín, P.; Machado-Linde, F.	2020	Human Reproduction Update	26	2	214-246	10.1093/humupd/dmz044	García-Peñarrubia 2020	No	Exclusion reason: Wrong study design;
254	Alterations in oral microbiota in HIV are related to decreased pulmonary function	Yang, L.; Dunlap, D.G.; Qin, S.; Fitch, A.; Li, K.; Koch, C.D.; Nouraie, M.; DeSensi, R.; Ho, K.S.; Martinson, J.J.; Methé, B.; Morris, A.	2020	American Journal of Respiratory and Critical Care Medicine	201	4	445-457	10.1164/rccm.201905-1016OC	Yang 2020	No	Exclusion reason: Wrong comparator;
255	Is the oral microbiome important in HIV-associated inflammation?	Fulcher, J.A.	2020	mSphere	5	1		10.1128/MSPHERE.00034-20	Fulcher 2020	No	Exclusion reason: Wrong intervention;
256	Probiotics to manage inflammation in HIV infection	Reikvam, D.H.; Meyer-Myklestad, M.H.; Trøseid, M.; Stiksrud, B.	2020	Current Opinion in Infectious Diseases	33	1	34-43	10.1097/QCO.0000000000000612	Reikvam 2020	No	Exclusion reason: Wrong study design;
257	Manipulating the Human Microbiome to Manage Disease	Harkins, C.P.; Kong, H.H.; Segre, J.A.	2020	JAMA - Journal of the American Medical Association	323	4	303-304	10.1001/jama.2019.19602	Harkins 2020	No	Exclusion reason: Wrong study design;
258	Opioids Impair Intestinal Epithelial Repair in HIV-Infected Humanized Mice	Meng, J.; Banerjee, S.; Zhang, L.; Sindberg, G.; Moidunny, S.; Li, B.; Robbins, D.J.; Girotra, M.; Segura, B.; Ramakrishnan, S.; Roy, S.	2020	Frontiers in Immunology	10			10.3389/fimmu.2019.02999	Meng 2020	No	Exclusion reason: Wrong study design;
259	Clinical practice guidelines for Clostridioides (Clostridium) difficile infection and fecal microbiota transplant protocol - recommendations of the Polish Society od Epidemiology and Infectious Diseases	Piekarska, A.; Panasiuk, A.; Stępień, P.M.	2020	Przeglad epidemiologiczny	74	1	69-87	10.32394/pe.74.06	Piekarska 2020	No	Exclusion reason: Wrong study design;
260	Chicoric Acid Ameliorates Nonalcoholic Fatty Liver Disease via the AMPK/Nrf2/NF κ B Signaling Pathway and Restores Gut Microbiota in High-Fat-Diet-Fed Mice	Ding, X.; Jian, T.; Li, J.; Lv, H.; Tong, B.; Meng, X.; Ren, B.; Chen, J.	2020	Oxidative Medicine and Cellular Longevity	2020			10.1155/2020/9734560	Ding 2020	No	Exclusion reason: Wrong comparator;
261	Mycobiome in the Gut: A Multiperspective Review	Chin, V.K.; Yong, V.C.; Chong, P.P.; Amin Nordin, S.; Basir, R.; Abdullah, M.	2020	Mediators of Inflammation	2020			10.1155/2020/9560684	Chin 2020	No	Exclusion reason: Wrong study design;
262	Oral and gut microbial diversity and immune regulation in patients with HIV on antiretroviral therapy	Annavajhala, M.K.; Khan, S.D.; Sullivan, S.B.; Shah, J.; Pass, L.; Kister, K.; Kunen, H.; Chiang, V.; Monnot, G.C.; Ricupero, C.L.; Mazur, R.A.; Gordon, P.; Jong, A.; Wadhwa, S.; Yin, M.T.; Demmer, R.T.; Uhlemann, A.-C.	2020	mSphere	5	1		10.1128/mSphere.0798-19	Annavajhala 2020	No	Exclusion reason: Wrong comparator;
263	The interaction of intestinal microbiota and innate lymphoid cells in health and disease throughout life	Ganal-Vonarburg, S.C.; Duerr, C.U.	2020	Immunology	159	1	39-51	10.1111/imm.13138	Ganal-Vonarburg 2020	No	Exclusion reason: Wrong study design;
264	PPARα-targeted mitochondrial bioenergetics mediate repair of intestinal barriers at the host–microbe intersection during SIV infection	Crakes, K.R.; Rocha, C.S.; Grishina, I.; Hirao, L.A.; Napoli, E.; Gaulke, C.A.; Fenton, A.; Datta, S.; Arredondo, J.; Marco, M.L.; Sankaran-Walters, S.; Cortopassi, G.; Giulivi, C.; Dandekar, S.	2019	Proceedings of the National Academy of Sciences of the United States of America	116	49	24819-24829	10.1073/pnas.1908977116	Crakes 2019	No	Exclusion reason: Wrong patient population;
265	Alterations to the Gastrointestinal Microbiome Associated with Methamphetamine Use among Young Men who have Sex with Men	Cook, R.R.; Fulcher, J.A.; Tobin, N.H.; Li, F.; Lee, D.J.; Woodward, C.; Javanbakht, M.; Brookmeyer, R.; Shoptaw, S.; Bolan, R.; Aldrovandi, G.M.; Gorbach, P.M.	2019	Scientific Reports	9	1		10.1038/s41598-019-51142-8	Cook 2019	No	Exclusion reason: Wrong study design;
266	Microbiome, autoimmune diseases and HIV infection: Friends or foes?	Pellicano, C.; Leodori, G.; Innocenti, G.P.; Gigante, A.; Rosato, E.	2019	Nutrients	11	11		10.3390/nu11112629	Pellicano 2019	No	Exclusion reason: Wrong study design;
267	In-vitro susceptibility of gut pathobiont associated with microbial translocation to cotrimoxazole and antiretroviral	AKO, S.E.; AKUM, E.A.; NKENFOU, C.N.; ASSOB, J.C.N.; POKAM, T.B.	2019	Scientific African	6			10.1016/j.sciaf.2019.e00192	AKO 2019	No	Exclusion reason: Wrong comparator;
268	Molecular characterization of Blastocystis subtypes in HIV-positive patients and evaluation of risk factors for colonization	Fontanelli Sulekova, L.; Gabrielli, S.; Furzi, F.; Milardi, G.L.; Biliotti, E.; De Angelis, M.; Iaiani, G.; Fimiani, C.; Maiorano, M.; Mattiucci, S.; Taliani, G.	2019	BMC Infectious Diseases	19	1		10.1186/s12879-019-4537-7	FontanelliSulekova 2019	No	Exclusion reason: Wrong study design;
269	Anti-ageing and antioxidant effects of sulfate oligosaccharides from green algae Ulva lactuca and Enteromorpha prolifera in SAMP8 mice	Liu, X.-Y.; Liu, D.; Lin, G.-P.; Wu, Y.-J.; Gao, L.-Y.; Ai, C.; Huang, Y.-F.; Wang, M.-F.; El-Seedi, H.R.; Chen, X.-H.; Zhao, C.	2019	International Journal of Biological Macromolecules	139		342-351	10.1016/j.ijbiomac.2019.07.195	Liu 2019	No	Exclusion reason: Wrong study design;
270	Changes in peripheral blood inflammatory factors (TNF-a and IL-6) and intestinal flora in AIDS and HIV-positive individuals	Lu, J.; Ma, S.-S.; Zhang, W.-Y.; Duan, J.-P.	2019	Journal of Zhejiang University: Science B	20	10	793-802	10.1631/jzus.B1900075	Lu 2019	No	Exclusion reason: Wrong comparator;
271	The impact of in utero HIV exposure on gut microbiota, inflammation, and microbial translocation	Machiavelli, A.; Duarte, R.T.D.; Pires, M.M.D.S.; Zárate-Bladés, C.R.; Pinto, A.R.	2019	Gut Microbes	10	5	599-614	10.1080/19490976.2018.1560768	Machiavelli 2019	No	Exclusion reason: Wrong intervention;
272	Antiretroviral therapy administration in healthy rhesus macaques is associated with transient shifts in intestinal bacterial diversity and modest immunological perturbations	Ortiz, A.M.; Flynn, J.K.; DiNapoli, S.R.; Sortino, O.; Vujkovic-Cvijin, I.; Belkaid, Y.; Sereti, I.; Brenchley, J.M.	2019	Journal of Virology	93	18		10.1128/JVI.00472-19	Ortiz 2019	No	Exclusion reason: Wrong study design;
273	Neurorestoration of Sustained Attention in a Model of HIV-1 Associated Neurocognitive Disorders	Moran, L.M.; McLaurin, K.A.; Booze, R.M.; Mactutus, C.F.	2019	Frontiers in Behavioral Neuroscience	13			10.3389/fnbeh.2019.00169	Moran 2019	No	Exclusion reason: Wrong comparator;
274	Metabolic endotoxemia: A potential underlying mechanism of the relationship between dietary fat intake and risk for cognitive impairments in humans?	André, P.; Laugerette, F.; Féart, C.	2019	Nutrients	11	8		10.3390/nu11081887	André 2019	No	Exclusion reason: Wrong intervention;
275	Gut Microbiome, Short-Chain Fatty Acids, and Mucosa Injury in Young Adults with Human Immunodeficiency Virus Infection	Qing, Y.; Xie, H.; Su, C.; Wang, Y.; Yu, Q.; Pang, Q.; Cui, F.	2019	Digestive Diseases and Sciences	64	7	1830-1843	10.1007/s10620-018-5428-2	Qing 2019	No	Exclusion reason: Wrong study design;
276	Human virome and disease: High-throughput sequencing for virus discovery, identification of phage-bacteria dysbiosis and development of therapeutic approaches with emphasis on the human gut	Santiago-Rodriguez, T.M.; Hollister, E.B.	2019	Viruses	11	7		10.3390/v11070656	Santiago-Rodriguez 2019	No	Exclusion reason: Wrong intervention;
277	The Beehive Theory: Role of microorganisms in late sequelae of traumatic brain injury and chronic traumatic encephalopathy	Norins, L.C.	2019	Medical Hypotheses	128		2024-05-01	10.1016/j.mehy.2019.04.019	Norins 2019	No	Exclusion reason: Wrong comparator;
278	HIV and the Gut Microbiota: Composition, Consequences, and Avenues for Amelioration	Vujkovic-Cvijin, I.; Somsouk, M.	2019	Current HIV/AIDS Reports	16	3	204-213	10.1007/s11904-019-00441-w	Vujkovic-Cvijin 2019	No	Exclusion reason: Wrong study design;
279	Morphine Potentiates Dysbiotic Microbial and Metabolic Shifts in Acute SIV Infection	Sindberg, G.M.; Callen, S.E.; Banerjee, S.; Meng, J.; Hale, V.L.; Hegde, R.; Cheney, P.D.; Villinger, F.; Roy, S.; Buch, S.	2019	Journal of Neuroimmune Pharmacology	14	2	200-214	10.1007/s11481-018-9805-6	Sindberg 2019	No	Exclusion reason: Wrong patient population;
280	Microbiome-MX 2018: microbiota and microbiome opportunities in Mexico, a megadiverse country	Cornejo-Granados, F.; Calderón de la Barca, A.M.; Torres, N.; Martínez-Romero, E.; Torres, J.; López-Vidal, Y.; Soberón, X.; Partida-Martínez, L.P.; Pinto-Cardoso, S.; Alcaraz, L.D.; Pardo-López, L.; Canizales-Quinteros, S.; Puente, J.L.; Ochoa-Leyva, A.	2019	Research in Microbiology	170	2024-05-04	235-241	10.1016/j.resmic.2019.03.001	Cornejo-Granados 2019	No	Exclusion reason: Wrong study design;
281	Fatty liver disease in persons with HIV infection	Seth, A.; Sherman, K.E.	2019	Topics in Antiviral Medicine	27	2	75-82		Seth 2019	No	Exclusion reason: Wrong study design;
282	The genital tract and rectal microbiomes: their role in HIV susceptibility and prevention in women	Abdool Karim, S.S.; Baxter, C.; Passmore, J.-A.S.; McKinnon, L.R.; Williams, B.L.	2019	Journal of the International AIDS Society	22	5		10.1002/jia2.25300	AbdoolKarim 2019	No	Exclusion reason: Wrong outcomes;
283	Fungal Translocation Is Associated with Immune Activation and Systemic Inflammation in Treated HIV	Weiner, L.D.; Retuerto, M.; Hager, C.L.; El Kamari, V.; Shan, L.; Sattar, A.; Kulkarni, M.; Funderburg, N.; Ghannoum, M.A.; Dirajlal-Fargo, S.; McComsey, G.A.	2019	AIDS Research and Human Retroviruses	35	5	461-472	10.1089/aid.2018.0252	Weiner 2019	No	Exclusion reason: Wrong intervention;
284	Distinct gut microbiota profile in antiretroviral therapy-treated perinatally HIV-infected patients associated with cardiac and inflammatory biomarkers	Sessa, L.; Reddel, S.; Manno, E.; Quagliariello, A.; Cotugno, N.; Del Chierico, F.; Amodio, D.; Capponi, C.; Leone, F.; Bernardi, S.; Rossi, P.; Putignani, L.; Palma, P.	2019	AIDS	33	6	1001-1011	10.1097/QAD.0000000000002131	Sessa 2019	No	Exclusion reason: Wrong outcomes;
285	Systemic proinflammation after Mycobacterium tuberculosis infection was correlated to the gut microbiome in HIV-uninfected humans	Huang, S.-F.; Yang, Y.-Y.; Chou, K.-T.; Fung, C.-P.; Wang, F.-D.; Su, W.-J.	2019	European Journal of Clinical Investigation	49	5		10.1111/eci.13068	Huang 2019	No	Exclusion reason: Wrong outcomes;
286	Cotrimoxazole reduces systemic inflammation in HIV infection by altering the gut microbiome and immune activation	Bourke, C.D.; Gough, E.K.; Pimundu, G.; Shonhai, A.; Berejena, C.; Terry, L.; Baumard, L.; Choudhry, N.; Karmali, Y.; Bwakura-Dangarembizi, M.; Musiime, V.; Lutaakome, J.; Kekitiinwa, A.; Mutasa, K.; Szubert, A.J.; Spyer, M.J.; Deayton, J.R.; Glass, M.; Geum, H.M.; Pardieu, C.; Gibb, D.M.; Klein, N.; Edens, T.J.; Sarah Walker, A.; Manges, A.R.; Prendergast, A.J.	2019	Science Translational Medicine	11	486		10.1126/scitranslmed.aav0537	Bourke 2019	No	Exclusion reason: Wrong study design;
287	Microbial translocation revisited: Targeting the endotoxic potential of gut microbes in HIV-infected individuals	Storm-Larsen, C.; Stiksrud, B.; Eriksen, C.; Nowak, P.; Holm, K.; Thalme, A.; Dyrhol-Riise, A.M.; Brix, S.; Hov, J.R.; Trseid, M.	2019	AIDS	33	4	645-653	10.1097/QAD.0000000000002087	Storm-Larsen 2019	No	Exclusion reason: Wrong comparator;
288	Mucosal vaccine efficacy against intrarectal SHIV is independent of anti-Env antibody response	Sui, Y.; Lewis, G.K.; Wang, Y.; Berckmueller, K.; Frey, B.; Dzutsev, A.; Vargas-Inchaustegui, D.; Mohanram, V.; Musich, T.; Shen, X.; DeVico, A.; Fouts, T.; Venzon, D.; Kirk, J.; Waters, R.C.; Talton, J.; Klinman, D.; Clements, J.; Tomaras, G.D.; Franchini, G.; Robert-Guroff, M.; Trinchieri, G.; Gallo, R.C.; Berzofsky, J.A.	2019	Journal of Clinical Investigation	129	3	1314-1328	10.1172/JCI122110	Sui 2019	No	Exclusion reason: Wrong outcomes;
289	Altered Gut Microbiota in HIV Infection: Future Perspective of Fecal Microbiota Transplantation Therapy	Kang, Y.; Cai, Y.	2019	AIDS Research and Human Retroviruses	35	3	229-235	10.1089/aid.2017.0268	Kang 2019	No	Exclusion reason: Wrong study design;
290	Gut reaction: impact of systemic diseases on gastrointestinal physiology and drug absorption	Hatton, G.B.; Madla, C.M.; Rabbie, S.C.; Basit, A.W.	2019	Drug Discovery Today	24	2	417-427	10.1016/j.drudis.2018.11.009	Hatton 2019	No	Exclusion reason: Wrong comparator;
291	Lung inflammation and disease: A perspective on microbial homeostasis and metabolism	Mendez, R.; Banerjee, S.; Bhattacharya, S.K.	2019	IUBMB Life	71	2	152-165	10.1002/iub.1969	Mendez 2019	No	Exclusion reason: Wrong intervention;
292	Lactobacillus rhamnosus GG attenuates tenofovir disoproxil fumarate-induced bone loss in male mice via gut-microbiota-dependent anti-inflammation	Liu, H.; Gu, R.; Li, W.; Zhou, W.; Cong, Z.; Xue, J.; Liu, Y.; Wei, Q.; Zhou, Y.	2019	Therapeutic Advances in Chronic Disease	10			10.1177/2040622319860653	Liu 2019	No	Exclusion reason: Wrong outcomes;
293	The oral, genital and gut microbiome in HIV infection	Pérez-Matute, P.; Íñiguez, M.; Villanueva-Millán, M.J.; Oteo, J.A.	2019	Microbiome and Metabolome in Diagnosis, Therapy, and other Strategic Applications			307-323	10.1016/B978-0-12-815249-2.00032-4	Pérez-Matute 2019	No	Exclusion reason: Wrong outcomes;
294	Effect of probiotics on altered gut microflora in patients with severe systemic inflammatory response syndrome	Dyachenko, A.; Vasiliev, Y.; Dyachenko, P.	2019	Wiadomosci lekarskie (Warsaw, Poland : 1960)	72	12 cz 1	2354-2360	10.36740/wlek201912116	Dyachenko 2019	No	Exclusion reason: Wrong study design;
295	Contribution of the microbiota to intestinal homeostasis and its role in the pathogenesis of HIV-1 infection	Lujána, J.A.; Rugelesa, M.T.; Tabordaa, N.A.	2019	Current HIV Research	17	1	13-25	10.2174/1570162X17666190311114808	Lujána 2019	No	Exclusion reason: Wrong comparator;
296	Time to test antibacterial therapy in Alzheimer's disease	Panza, F.; Lozupone, M.; Solfrizzi, V.; Watling, M.; Imbimbo, B.P.	2019	Brain	142	10	2905-2929	10.1093/brain/awz244	Panza 2019	No	Exclusion reason: Wrong comparator;
297	Current understanding of innate immune cell dysfunction in childhood undernutrition	Bourke, C.D.; Jones, K.D.J.; Prendergast, A.J.	2019	Frontiers in Immunology	10			10.3389/fimmu.2019.01728	Bourke 2019	No	Exclusion reason: Wrong patient population;
298	Challenges in the management of HIV infection: update on the role of probiotic supplementation as a possible complementary therapeutic strategy for cART treated people living with HIV/AIDS	Ceccarelli, G.; Statzu, M.; Santinelli, L.; Pinacchio, C.; Bitossi, C.; Cavallari, E.N.; Vullo, V.; Scagnolari, C.; d’Ettorre, G.	2019	Expert Opinion on Biological Therapy	19	9	949-965	10.1080/14712598.2019.1638907	Ceccarelli 2019	No	Exclusion reason: Wrong study design;
299	The commensal microbiota and viral infection: A comprehensive review	Li, N.; Ma, W.-T.; Pang, M.; Fan, Q.-L.; Hua, J.-L.	2019	Frontiers in Immunology	10	JULY		10.3389/fimmu.2019.01551	Li 2019	No	Exclusion reason: Wrong patient population;
300	HIV, cancer, and the microbiota: Common pathways influencing different diseases	Herrera, S.; Martínez-Sanz, J.; Serrano-Villar, S.	2019	Frontiers in Immunology	10	JUN		10.3389/fimmu.2019.01466	Herrera 2019	No	Exclusion reason: Wrong outcomes;
301	Gut microbiome alterations during HIV/SIV infection: Implications for HIV cure	Crakes, K.R.; Jiang, G.	2019	Frontiers in Microbiology	10	MAY		10.3389/fmicb.2019.01104	Crakes 2019	No	Exclusion reason: Wrong patient population;
302	Gut microbial metabolites associated with HIV infection	Wang, Z.; Qi, Q.	2019	Future Virology	14	5	335-347	10.2217/fvl-2019-0002	Wang 2019	No	Exclusion reason: Wrong study design;
303	Commensal and pathogenic bacteria indirectly induce IL-22 but not IFNγ production from human colonic ILC3s via multiple mechanisms	Castleman, M.J.; Dillon, S.M.; Purba, C.M.; Cogswell, A.C.; Kibbie, J.J.; McCarter, M.D.; Santiago, M.L.; Barker, E.; Wilson, C.C.	2019	Frontiers in Immunology	10	MAR		10.3389/fimmu.2019.00649	Castleman 2019	No	Exclusion reason: Wrong study design;
304	Circulating LPS and (1→3)-β-D-glucan: A folie à deux contributing to HIV-associated immune activation	Ramendra, R.; Isnard, S.; Mehraj, V.; Chen, J.; Zhang, Y.; Finkelman, M.; Routy, J.-P.	2019	Frontiers in Immunology	10	MAR		10.3389/fimmu.2019.00465	Ramendra 2019	No	Exclusion reason: Wrong study design;
305	Can oral bacteria affect the microbiome of the gut?	Olsen, I.; Yamazaki, K.	2019	Journal of Oral Microbiology	11	1		10.1080/20002297.2019.1586422	Olsen 2019	No	Exclusion reason: Wrong intervention;
306	Beneficial effects of Saccharomyces boulardii CNCM I-745 on clinical disorders associated with intestinal barrier disruption	Terciolo, C.; Dapoigny, M.; Andre, F.	2019	Clinical and Experimental Gastroenterology	12		67-82	10.2147/CEG.S181590	Terciolo 2019	No	Exclusion reason: Wrong comparator;
307	Oral cannabinoids in people living with HIV on effective antiretroviral therapy: CTN PT028-study protocol for a pilot randomised trial to assess safety, tolerability and effect on immune activation	Costiniuk, C.T.; Saneei, Z.; Routy, J.-P.; Margolese, S.; Mandarino, E.; Singer, J.; Lebouché, B.; Cox, J.; Szabo, J.; Brouillette, M.-J.; Klein, M.B.; Chomont, N.; Jenabian, M.-A.	2019	BMJ Open	9	1		10.1136/bmjopen-2018-024793	Costiniuk 2019	No	Exclusion reason: Wrong study design;
308	Gut mycobiota and fungal metabolites in human homeostasis	Mogilnicka, I.; Ufnal, M.	2019	Current Drug Targets	20	2	232-240	10.2174/1389450119666180724125020	Mogilnicka 2019	No	Exclusion reason: Wrong intervention;
309	Microorganisms’ footprint in neurodegenerative diseases	Dehhaghi, M.; Kazemi Shariat Panahi, H.; Guillemin, G.J.	2018	Frontiers in Cellular Neuroscience	12			10.3389/fncel.2018.00466	Dehhaghi 2018	No	Exclusion reason: Wrong study design;
310	High Abundance of genus Prevotella in the gut of perinatally HIV-infected children is associated with IP-10 levels despite therapy	Kaur, U.S.; Shet, A.; Rajnala, N.; Gopalan, B.P.; Moar, P.; Himanshu, D.; Singh, B.P.; Chaturvedi, R.; Tandon, R.	2018	Scientific Reports	8	1		10.1038/s41598-018-35877-4	Kaur 2018	No	Exclusion reason: Wrong patient population;
311	Changes in intestinal microbiota in HIV-1-infected subjects following cART initiation: Influence of CD4+ T cell count article	Ji, Y.; Zhang, F.; Zhang, R.; Shen, Y.; Liu, L.; Wang, J.; Yang, J.; Tang, Q.; Xun, J.; Qi, T.; Wang, Z.; Song, W.; Tang, Y.; Chen, J.; Lu, H.	2018	Emerging Microbes and Infections	7	1		10.1038/s41426-018-0117-y	Ji 2018	No	Exclusion reason: Wrong study design;
312	An exploration of Prevotella-rich microbiomes in HIV and men who have sex with men	Armstrong, A.J.S.; Shaffer, M.; Nusbacher, N.M.; Griesmer, C.; Fiorillo, S.; Schneider, J.M.; Preston Neff, C.; Li, S.X.; Fontenot, A.P.; Campbell, T.; Palmer, B.E.; Lozupone, C.A.	2018	Microbiome	6	1		10.1186/s40168-018-0580-7	Armstrong 2018	No	Exclusion reason: Wrong study design;
313	Feeding-Related Gut Microbial Composition Associates with Peripheral T-Cell Activation and Mucosal Gene Expression in African Infants	Wood, L.F.; Brown, B.P.; Lennard, K.; Karaoz, U.; Havyarimana, E.; Passmore, J.-A.S.; Hesseling, A.C.; Edlefsen, P.T.; Kuhn, L.; Mulder, N.; Brodie, E.L.; Sodora, D.L.; Jaspan, H.B.	2018	Clinical Infectious Diseases	67	8	1237-1246	10.1093/cid/ciy265	Wood 2018	No	Exclusion reason: Wrong patient population;
314	Insulin Resistance in HIV-Patients: Causes and Consequences	Pedro, M.N.; Rocha, G.Z.; Guadagnini, D.; Santos, A.; Magro, D.O.; Assalin, H.B.; Oliveira, A.G.; Pedro, R.D.J.; Saad, M.J.A.	2018	Frontiers in Endocrinology	9	SEP		10.3389/fendo.2018.00514	Pedro 2018	No	Exclusion reason: Wrong study design;
315	The human microbiome: Implications for health and disease, including HIV infection	Schooley, R.T.	2018	Topics in Antiviral Medicine	26	3	75-78		Schooley 2018	No	Exclusion reason: Wrong study design;
316	Connecting the immune system, systemic chronic inflammation and the gut microbiome: The role of sex	Rizzetto, L.; Fava, F.; Tuohy, K.M.; Selmi, C.	2018	Journal of Autoimmunity	92		1934-12-01	10.1016/j.jaut.2018.05.008	Rizzetto 2018	No	Exclusion reason: Wrong comparator;
317	Interplay between gut microbiota metabolism and inflammation in HIV infection	Vázquez-Castellanos, J.F.; Serrano-Villar, S.; Jiménez-Hernández, N.; Soto Del Rio, M.D.; Gayo, S.; Rojo, D.; Ferrer, M.; Barbas, C.; Moreno, S.; Estrada, V.; Rattei, T.; Latorre, A.; Moya, A.; Gosalbes, M.J.	2018	ISME Journal	12	8	1964-1976	10.1038/s41396-018-0151-8	Vázquez-Castellanos 2018	No	Exclusion reason: Wrong study design;
318	Association between gut microbiota and CD4 recovery in HIV-1 infected patients	Lu, W.; Feng, Y.; Jing, F.; Han, Y.; Lyu, N.; Liu, F.; Li, J.; Song, X.; Xie, J.; Qiu, Z.; Zhu, T.; Routy, B.; Routy, J.-P.; Li, T.; Zhu, B.	2018	Frontiers in Microbiology	9	JUL		10.3389/fmicb.2018.01451	Lu 2018	No	Exclusion reason: Wrong outcomes;
319	Influence of gut microbiome on mucosal immune activation and SHIV viral transmission in naive macaques article	Sui, Y.; Dzutsev, A.; Venzon, D.; Frey, B.; Thovarai, V.; Trinchieri, G.; Berzofsky, J.A.	2018	Mucosal Immunology	11	4	1219-1229	10.1038/s41385-018-0029-0	Sui 2018	No	Exclusion reason: Wrong study design;
320	Orchestration of intestinal homeostasis and tolerance by group 3 innate lymphoid cells	Penny, H.A.; Hodge, S.H.; Hepworth, M.R.	2018	Seminars in Immunopathology	40	4	357-370	10.1007/s00281-018-0687-8	Penny 2018	No	Exclusion reason: Wrong outcomes;
321	Is metformin poised for a second career as an antimicrobial?	Malik, F.; Mehdi, S.F.; Ali, H.; Patel, P.; Basharat, A.; Kumar, A.; Ashok, F.; Stein, J.; Brima, W.; Malhotra, P.; Roth, J.	2018	Diabetes/Metabolism Research and Reviews	34	4		10.1002/dmrr.2975	Malik 2018	No	Exclusion reason: Wrong study design;
322	Unraveling interactions between the microbiome and the host immune system to decipher mechanisms of disease	Lozupone, C.A.	2018	mSystems	3	2		10.1128/mSystems.00183-1	Lozupone 2018	No	Exclusion reason: Wrong study design;
323	Intestinal Lactobacillus in health and disease, a driver or just along for the ride?	Heeney, D.D.; Gareau, M.G.; Marco, M.L.	2018	Current Opinion in Biotechnology	49		140-147	10.1016/j.copbio.2017.08.004	Heeney 2018	No	Exclusion reason: Wrong comparator;
324	Is weak CD4+ gain in the course of suppressive combination antiretroviral therapy for HIV infection a current clinical challenge? A case report and brief review of the literature	Tincati, C.; Merlini, E.; d'Arminio Monforte, A.; Marchetti, G.	2018	BMC infectious diseases	18	1	8	10.1186/s12879-017-2942-3	Tincati 2018	No	Exclusion reason: Wrong patient population;
325	Impact of Nutritional and Environmental Factors on Inflammation, Oxidative Stress, and the Microbiome	Liu, G.; Huang, Y.; Zhai, L.	2018	BioMed Research International	2018			10.1155/2018/5606845	Liu 2018	No	Exclusion reason: Wrong study design;
326	Role of microbiota in maintaining the homeostasis in the human body	Góralska, K.; Dzikowiec, M.	2018	Postepy Mikrobiologii	57	1	2024-11-05		Góralska 2018	No	Exclusion reason: Wrong study design;
327	The microbiome and HIV persistence: Implications for viral remission and cure	Koay, W.L.A.; Siems, L.V.; Persaud, D.	2018	Current Opinion in HIV and AIDS	13	1	61-68	10.1097/COH.0000000000000434	Koay 2018	No	Exclusion reason: Wrong comparator;
328	Impact of antiretroviral drugs on the microbiome: Unknown answers to important questions	Pinto-Cardoso, S.; Klatt, N.R.; Reyes-Terán, G.	2018	Current Opinion in HIV and AIDS	13	1	53-60	10.1097/COH.0000000000000428	Pinto-Cardoso 2018	No	Exclusion reason: Wrong study design;
329	HIV and aging: Role of the microbiome	Desai, S.N.; Landay, A.L.	2018	Current Opinion in HIV and AIDS	13	1	22-27	10.1097/COH.0000000000000433	Desai 2018	No	Exclusion reason: Wrong comparator;
330	Fractures and the gut microbiome	McGinty, T.; Mallon, P.W.G.	2018	Current Opinion in HIV and AIDS	13	1	28-37	10.1097/COH.0000000000000425	McGinty 2018	No	Exclusion reason: Wrong study design;
331	Altered gut microbiome composition in HIV infection: Causes, effects and potential intervention	Bandera, A.; De Benedetto, I.; Bozzi, G.; Gori, A.	2018	Current Opinion in HIV and AIDS	13	1	73-80	10.1097/COH.0000000000000429	Bandera 2018	No	Exclusion reason: Wrong study design;
332	Gut microbial diversity in HIV infection post combined antiretroviral therapy: A key target for prevention of cardiovascular disease	El-Far, M.; Tremblay, C.L.	2018	Current Opinion in HIV and AIDS	13	1	38-44	10.1097/COH.0000000000000426	El-Far 2018	No	Exclusion reason: Wrong study design;
333	Azithromycin versus placebo for the treatment of HIV-associated chronic lung disease in children and adolescents (BREATHE trial): Study protocol for a randomised controlled trial	Gonzalez-Martinez, C.; Kranzer, K.; McHugh, G.; Corbett, E.L.; Mujuru, H.; Nicol, M.P.; Rowland-Jones, S.; Rehman, A.M.; Gutteberg, T.J.; Flaegstad, T.; Odland, J.O.; Ferrand, R.A.; Bandason, T.; Cavanagh, P.; Dauya, E.; Majonga, E.; Makamure, B.; Mapurisa, G.N.; Mbhele, S.; Moyo, B.W.; Ngwira, L.G.; Rylance, J.; Simms, V.; Sovershaeva, E.; Weiss, H.A.; Yindom, L.-M.	2017	Trials	18	1		10.1186/s13063-017-2344-2	Gonzalez-Martinez 2017	No	Exclusion reason: Wrong patient population;
334	Exosome-based immunomodulation during aging: A nano-perspective on inflamm-aging	Prattichizzo, F.; Micolucci, L.; Cricca, M.; De Carolis, S.; Mensà, E.; Ceriello, A.; Procopio, A.D.; Bonafè, M.; Olivieri, F.	2017	Mechanisms of Ageing and Development	168		44-53	10.1016/j.mad.2017.02.008	Prattichizzo 2017	No	Exclusion reason: Wrong outcomes;
335	Review article: the human intestinal virome in health and disease	Carding, S.R.; Davis, N.; Hoyles, L.	2017	Alimentary Pharmacology and Therapeutics	46	9	800-815	10.1111/apt.14280	Carding 2017	No	Exclusion reason: Wrong study design;
336	Nutrients, infectious and inflammatory diseases	Oz, H.S.	2017	Nutrients	9	10		10.3390/nu9101085	Oz 2017	No	Exclusion reason: Wrong outcomes;
337	Immunoregulatory effect of mast cells influenced by microbes in neurodegenerative diseases	Girolamo, F.; Coppola, C.; Ribatti, D.	2017	Brain, Behavior, and Immunity	65		68-89	10.1016/j.bbi.2017.06.017	Girolamo 2017	No	Exclusion reason: Wrong comparator;
338	Limited engraftment of donor microbiome via one-time fecal microbial transplantation in treated HIV-infected individuals	Vujkovic-Cvijin, I.; Rutishauser, R.L.; Pao, M.; Hunt, P.W.; Lynch, S.V.; McCune, J.M.; Somsouk, M.	2017	Gut Microbes	8	5	440-450	10.1080/19490976.2017.1334034	Vujkovic-Cvijin 2017	No	Exclusion reason: Wrong outcomes;
339	Gut microbiota changes and chronic hepatitis C virus infection	Preveden, T.; Scarpellini, E.; Milić, N.; Luzza, F.; Abenavoli, L.	2017	Expert Review of Gastroenterology and Hepatology	11	9	813-819	10.1080/17474124.2017.1343663	Preveden 2017	No	Exclusion reason: Wrong study design;
340	Microbiota and probiotics in health and HIV infection	D’Angelo, C.; Reale, M.; Costantini, E.	2017	Nutrients	9	6		10.3390/nu9060615	D’Angelo 2017	No	Exclusion reason: Wrong study design;
341	Basic science and pathogenesis of ageing with HIV: Potential mechanisms and biomarkers	Lagathu, C.; Cossarizza, A.; Béréziat, V.; Nasi, M.; Capeau, J.; Pinti, M.	2017	AIDS	31		S105-S119	10.1097/QAD.0000000000001441	Lagathu 2017	No	Exclusion reason: Wrong comparator;
342	Metabolic concerns in aging HIV-infected persons: From serum lipid phenotype to fatty liver	Guaraldi, G.; Lonardo, A.; Maia, L.; Palella, F.J.	2017	AIDS	31		S147-S156	10.1097/QAD.0000000000001483	Guaraldi 2017	No	Exclusion reason: Wrong study design;
343	Impact of probiotic Saccharomyces boulardii on the gut microbiome composition in HIV-treated patients: A double-blind, randomised, placebo-controlled trial	Villar-García, J.; Güerri-Fernández, R.; Moya, A.; Gonzalez, A.; Hernandez, J.J.; Lerma, E.; Guelar, A.; Sorli, L.; Horcajada, J.P.; Artacho, A.; D'Auria, G.; Knobel, H.	2017	PLoS ONE	12	4		10.1371/journal.pone.0173802	Villar-García 2017	No	Exclusion reason: Wrong study design;
344	Fecal Bacterial Communities in treated HIV infected individuals on two antiretroviral regimens	Pinto-Cardoso, S.; Lozupone, C.; Bricenõ, O.; Alva-Hernández, S.; Téllez, N.; Adriana, A.; Murakami-Ogasawara, A.; Reyes-Terán, G.	2017	Scientific Reports	7			10.1038/srep43741	Pinto-Cardoso 2017	No	Exclusion reason: Wrong outcomes;
345	Nod2: The intestinal gate keeper	Al Nabhani, Z.; Dietrich, G.; Hugot, J.-P.; Barreau, F.	2017	PLoS Pathogens	13	3		10.1371/journal.ppat.1006177	AlNabhani 2017	No	Exclusion reason: Wrong study design;
346	Dietary fibre-based SCFA mixtures promote both protection and repair of intestinal epithelial barrier function in a Caco-2 cell model	Chen, T.; Kim, C.Y.; Kaur, A.; Lamothe, L.; Shaikh, M.; Keshavarzian, A.; Hamaker, B.R.	2017	Food and Function	8	3	1166-1173	10.1039/c6fo01532h	Chen 2017	No	Exclusion reason: Wrong study design;
347	Non-alcoholic fatty liver disease and non-alcoholic steatohepatitis in patients with HIV	Verna, E.C.	2017	The Lancet Gastroenterology and Hepatology	2	3	211-223	10.1016/S2468-1253(16)30120-0	Verna 2017	No	Exclusion reason: Wrong study design;
348	Low abundance of colonic butyrate-producing bacteria in HIV infection is associated with microbial translocation and immune activation	Dillon, S.M.; Kibbie, J.; Lee, E.J.; Guo, K.; Santiago, M.L.; Austin, G.L.; Gianella, S.; Landay, A.L.; Donovan, A.M.; Frank, D.N.; McCarter, M.D.; Wilson, C.C.	2017	AIDS	31	4	511-521	10.1097/QAD.0000000000001366	Dillon 2017	No	Exclusion reason: Wrong comparator;
349	Role of gut microbiota in atherosclerosis	Jonsson, A.L.; Bäckhed, F.	2017	Nature Reviews Cardiology	14	2	79-87	10.1038/nrcardio.2016.183	Jonsson 2017	No	Exclusion reason: Wrong outcomes;
350	Persistent, Albeit reduced, chronic inflammation in persons starting antiretroviral therapy in acute HIV infection	Sereti, I.; Krebs, S.J.; Phanuphak, N.; Fletcher, J.L.; Slike, B.; Pinyakorn, S.; O'Connell, R.J.; Rupert, A.; Chomont, N.; Valcour, V.; Kim, J.H.; Robb, M.L.; Michael, N.L.; Douek, D.C.; Ananworanich, J.; Utay, N.S.	2017	Clinical Infectious Diseases	64	2	124-131	10.1093/cid/ciw683	Sereti 2017	No	Exclusion reason: Wrong study design;
351	Inside out: HIV, the gut microbiome, and the mucosal immune system	Liu, J.; Williams, B.; Frank, D.; Dillon, S.M.; Wilson, C.C.; Landay, A.L.	2017	Journal of Immunology	198	2	605-614	10.4049/jimmunol.1601355	Liu 2017	No	Exclusion reason: Wrong study design;
352	Differential effects of antiretrovirals on microbial translocation and gut microbiota composition of HIV-infected patients	Villanueva-Millán, M.J.; Pérez-Matute, P.; Recio-Fernández, E.; Rosales, J.M.L.; Oteo, J.A.	2017	Journal of the International AIDS Society	20	1		10.7448/IAS.20.1.21526	Villanueva-Millán 2017	No	Exclusion reason: Wrong study design;
353	Dysregulation of Systemic and Mucosal Humoral Responses to Microbial and Food Antigens as a Factor Contributing to Microbial Translocation and Chronic Inflammation in HIV-1 Infection	Hel, Z.; Xu, J.; Denning, W.L.; Helton, E.S.; Huijbregts, R.P.H.; Heath, S.L.; Overton, E.T.; Christmann, B.S.; Elson, C.O.; Goepfert, P.A.; Mestecky, J.	2017	PLoS Pathogens	13	1		10.1371/journal.ppat.1006087	Hel 2017	No	Exclusion reason: Wrong outcomes;
354	HIV-associated changes in the enteric microbial community: Potential role in loss of homeostasis and development of systemic inflammation	Gootenberg, D.B.; Paer, J.M.; Luevano, J.-M.; Kwon, D.S.	2017	Current Opinion in Infectious Diseases	30	1	31-43	10.1097/QCO.0000000000000341	Gootenberg 2017	No	Exclusion reason: Wrong study design;
355	Gut microbiota associated with HIV infection is significantly enriched in bacteria tolerant to oxygen	Dubourg, G.; Lagier, J.-C.; Hüe, S.; Surenaud, M.; Bachar, D.; Robert, C.; Michelle, C.; Ravaux, I.; Mokhtari, S.; Million, M.; Stein, A.; Brouqui, P.; Levy, Y.; Raoult, D.	2016	BMJ Open Gastroenterology	3	1		10.1136/bmjgast-2016-000080	Dubourg 2016	No	Exclusion reason: Wrong outcomes;
356	Impact of HIV on the human gut microbiota: Challenges and perspectives	Dubourg, G.	2016	Human Microbiome Journal	2		2024-09-03	10.1016/j.humic.2016.10.001	Dubourg 2016	No	Exclusion reason: Wrong outcomes;
357	The gut microbiome and HIV-1 pathogenesis: A two-way street	Dillon, S.M.; Frank, D.N.; Wilson, C.C.	2016	AIDS	30	18	2737-2751	10.1097/QAD.0000000000001289	Dillon 2016	No	Exclusion reason: Wrong study design;
358	The Multibiome: The Intestinal Ecosystem's Influence on Immune Homeostasis, Health, and Disease	Filyk, H.A.; Osborne, L.C.	2016	EBioMedicine	13		46-54	10.1016/j.ebiom.2016.10.007	Filyk 2016	No	Exclusion reason: Wrong outcomes;
359	(1→3)-β-D-Glucan: A biomarker for microbial translocation in individuals with acute or early HIV infection?	Hoenigl, M.; Pérez-Santiago, J.; Nakazawa, M.; de Oliveira, M.F.; Zhang, Y.; Finkelman, M.A.; Letendre, S.; Smith, D.; Gianella, S.	2016	Frontiers in Immunology	7	OCT		10.3389/fimmu.2016.00404	Hoenigl 2016	No	Exclusion reason: Wrong study design;
360	Gut Mucosal Barrier Dysfunction, Microbial Dysbiosis, and Their Role in HIV-1 Disease Progression	Mudd, J.C.; Brenchley, J.M.	2016	Journal of Infectious Diseases	214		S58-S66	10.1093/infdis/jiw258	Mudd 2016	No	Exclusion reason: Wrong study design;
361	Of mice and microbes:The zoo of bacteria and viruses each lab animal harbors may confound experiments	Servick, K.	2016	Science	353	6301	741-743	10.1126/science.353.6301.741	Servick 2016	No	Exclusion reason: Wrong outcomes;
362	Alterations in the Fecal Microbiota of Patients with HIV-1 Infection: An Observational Study in A Chinese Population	Ling, Z.; Jin, C.; Xie, T.; Cheng, Y.; Li, L.; Wu, N.	2016	Scientific reports	6		30673	10.1038/srep30673	Ling 2016	No	Exclusion reason: Wrong study design;
363	IgA nephropathy and infections	Rollino, C.; Vischini, G.; Coppo, R.	2016	Journal of Nephrology	29	4	463-468	10.1007/s40620-016-0265-x	Rollino 2016	No	Exclusion reason: Wrong comparator;
364	Histo-blood group glycans in the context of personalized medicine	Dotz, V.; Wuhrer, M.	2016	Biochimica et Biophysica Acta - General Subjects	1860	8	1596-1607	10.1016/j.bbagen.2015.12.026	Dotz 2016	No	Exclusion reason: Wrong study design;
365	The gut microbiome in human immunodeficiency virus infection	Zilberman-Schapira, G.; Zmora, N.; Itav, S.; Bashiardes, S.; Elinav, H.; Elinav, E.	2016	BMC Medicine	14	1		10.1186/s12916-016-0625-3	Zilberman-Schapira 2016	No	Exclusion reason: Wrong study design;
366	Coexpression network analysis of benign and malignant phenotypes of SIV-infected sooty mangabey and rhesus macaque	Yang, Z.-W.; Jiang, Y.-H.; Ma, C.; Silvestri, G.; Bosinger, S.E.; Li, B.-L.; Jong, A.; Zhou, Y.-H.; Huang, S.-H.	2016	PLoS ONE	11	6		10.1371/journal.pone.0156170	Yang 2016	No	Exclusion reason: Wrong patient population;
367	Antimicrobial peptides as potential alternatives to antibiotics in food animal industry	Wang, S.; Zeng, X.; Yang, Q.; Qiao, S.	2016	International Journal of Molecular Sciences	17	5		10.3390/ijms17050603	Wang 2016	No	Exclusion reason: Wrong outcomes;
368	Effects of fecal microbial transplantation on microbiome and immunity in simian immunodeficiency virus-infected macaques	Hensley-McBain, T.; Zevin, A.S.; Manuzak, J.; Smith, E.; Gile, J.; Miller, C.; Agricola, B.; Katze, M.; Reeves, K.; Kraft, C.S.; Langevin, S.; Klatta, N.R.	2016	Journal of Virology	90	10	4981-4989	10.1128/JVI.00099-16	Hensley-McBain 2016	No	Exclusion reason: Wrong study design;
369	Gut immune dysfunction through impaired innate pattern recognition receptor expression and gut microbiota dysbiosis in chronic SIV infection	Glavan, T.W.; Gaulke, C.A.; Santos Rocha, C.; Sankaran-Walters, S.; Hirao, L.A.; Raffatellu, M.; Jiang, G.; Bäumler, A.J.; Goulart, L.R.; Dandekar, S.	2016	Mucosal Immunology	9	3	677-688	10.1038/mi.2015.92	Glavan 2016	No	Exclusion reason: Wrong patient population;
370	Microbiome alterations in HIV infection a review	Williams, B.; Landay, A.; Presti, R.M.	2016	Cellular Microbiology	18	5	645-651	10.1111/cmi.12588	Williams 2016	No	Exclusion reason: Wrong outcomes;
371	Gene expression of Lactobacillus plantarum and the commensal microbiota in the ileum of healthy and early SIV-infected rhesus macaques	Golomb, B.L.; Hirao, L.A.; Dandekar, S.; Marco, M.L.	2016	Scientific Reports	6			10.1038/srep24723	Golomb 2016	No	Exclusion reason: Wrong patient population;
372	Profile of interleukin-22 in gut mucosal health and disease	Foxall, R.B.; Fernandes, S.M.; Sousa, A.E.	2016	International Journal of Interferon, Cytokine and Mediator Research	8			10.2147/IJICMR.S64856	Foxall 2016	No	Exclusion reason: Wrong study design;
373	Gut barrier structure, mucosal immunity and intestinal microbiota in the pathogenesis and treatment of HIV infection	Tincati, C.; Douek, D.C.; Marchetti, G.	2016	AIDS Research and Therapy	13	1		10.1186/s12981-016-0103-1	Tincati 2016	No	Exclusion reason: Wrong outcomes;
374	Modulation of the orodigestive tract microbiome in HIV-infected patients	Saxena, D.; Li, Y.; Devota, A.; Pushalkar, S.; Abrams, W.; Barber, C.; Corby, P.; Poles, M.; Phelan, J.; Malamud, D.	2016	Oral Diseases	22		73-78	10.1111/odi.12392	Saxena 2016	No	Exclusion reason: Wrong study design;
375	Altered Virome and Bacterial Microbiome in Human Immunodeficiency Virus-Associated Acquired Immunodeficiency Syndrome	Monaco, C.L.; Gootenberg, D.B.; Zhao, G.; Handley, S.A.; Ghebremichael, M.S.; Lim, E.S.; Lankowski, A.; Baldridge, M.T.; Wilen, C.B.; Flagg, M.; Norman, J.M.; Keller, B.C.; Luévano, J.M.; Wang, D.; Boum, Y.; Martin, J.N.; Hunt, P.W.; Bangsberg, D.R.; Siedner, M.J.; Kwon, D.S.; Virgin, H.W.	2016	Cell Host and Microbe	19	3	311-322	10.1016/j.chom.2016.02.011	Monaco 2016	No	Exclusion reason: Wrong outcomes;
376	IL-21 and probiotic therapy improve Th17 frequencies, microbial translocation, and microbiome in ARV-treated, SIV-infected macaques	Ortiz, A.M.; Klase, Z.A.; DiNapoli, S.R.; Vujkovic-Cvijin, I.; Carmack, K.; Perkins, M.R.; Calantone, N.; Vinton, C.L.; Riddick, N.E.; Gallagher, J.; Klatt, N.R.; McCune, J.M.; Estes, J.D.; Paiardini, M.; Brenchley, J.M.	2016	Mucosal Immunology	9	2	458-467	10.1038/mi.2015.75	Ortiz 2016	No	Exclusion reason: Wrong patient population;
377	Reversing Gut Damage in HIV Infection: Using Non-Human Primate Models to Instruct Clinical Research	Ponte, R.; Mehraj, V.; Ghali, P.; Couëdel-Courteille, A.; Cheynier, R.; Routy, J.-P.	2016	EBioMedicine	4		40-49	10.1016/j.ebiom.2016.01.028	Ponte 2016	No	Exclusion reason: Wrong study design;
378	Enhancement of HIV-1 infection and intestinal CD4+ T cell depletion ex vivo by gut microbes altered during chronic HIV-1 infection	Dillon, S.M.; Lee, E.J.; Donovan, A.M.; Guo, K.; Harper, M.S.; Frank, D.N.; McCarter, M.D.; Santiago, M.L.; Wilson, C.C.	2016	Retrovirology	13	1		10.1186/s12977-016-0237-1	Dillon 2016	No	Exclusion reason: Wrong study design;
379	Gut microbiota amplifies host-intrinsic conversion from the CD8 T cell lineage to CD4 T cells for induction of mucosal immune tolerance	Lui, J.B.; McGinn, L.S.; Chen, Z.	2016	Gut Microbes	7	1	40-47	10.1080/19490976.2015.1117737	Lui 2016	No	Exclusion reason: Wrong outcomes;
380	Gut-Resident Lactobacillus Abundance Associates with IDO1 Inhibition and Th17 Dynamics in SIV-Infected Macaques	Vujkovic-Cvijin, I.; Swainson, L.A.; Chu, S.N.; Ortiz, A.M.; Santee, C.A.; Petriello, A.; Dunham, R.M.; Fadrosh, D.W.; Lin, D.L.; Faruqi, A.A.; Huang, Y.; Apetrei, C.; Pandrea, I.; Hecht, F.M.; Pilcher, C.D.; Klatt, N.R.; Brenchley, J.M.; Lynch, S.V.; McCune, J.M.	2015	Cell Reports	13	8	1589-1597	10.1016/j.celrep.2015.10.026	Vujkovic-Cvijin 2015	No	Exclusion reason: Wrong patient population;
381	Probiotics: A proactive approach to health. A symposium report	Thomas, L.V.; Suzuki, K.; Zhao, J.	2015	British Journal of Nutrition	114	S1	S1-S15	10.1017/S0007114515004043	Thomas 2015	No	Exclusion reason: Wrong outcomes;
382	Handling of drugs, metabolites, and uremic toxins by kidney proximal tubule drug transporters	Nigam, S.K.; Wu, W.; Bush, K.T.; Hoenig, M.P.; Blantz, R.C.; Bhatnagar, V.	2015	Clinical Journal of the American Society of Nephrology	10	11	2039-2049	10.2215/CJN.02440314	Nigam 2015	No	Exclusion reason: Wrong study design;
383	CD14+ macrophages that accumulate in the colon of African AIDS patients express pro-inflammatory cytokines and are responsive to lipopolysaccharide	Cassol, E.; Rossouw, T.; Malfeld, S.; Mahasha, P.; Slavik, T.; Seebregts, C.; Bond, R.; du Plessis, J.; Janssen, C.; Roskams, T.; Nevens, F.; Alfano, M.; Poli, G.; van der Merwe, S.W.	2015	BMC Infectious Diseases	15	1		10.1186/s12879-015-1176-5	Cassol 2015	No	Exclusion reason: Wrong study design;
384	SIV-infection-driven changes of pattern recognition receptor expression in mesenteric lymph nodes and gut microbiota dysbiosis	Glavan, T.W.; Gaulke, C.A.; Hirao, L.A.; Sankaran-Walters, S.; Dandekar, S.	2015	Journal of Medical Primatology	44	5	241-252	10.1111/jmp.12187	Glavan 2015	No	Exclusion reason: Wrong patient population;
385	Dysbiotic bacteria translocate in progressive SIV infection	Klase, Z.; Ortiz, A.; Deleage, C.; Mudd, J.C.; Quiñones, M.; Schwartzman, E.; Klatt, N.R.; Canary, L.; Estes, J.D.; Brenchley, J.M.	2015	Mucosal Immunology	8	5	1009-1020	10.1038/mi.2014.128	Klase 2015	No	Exclusion reason: Wrong patient population;
386	Probiotics reduce inflammation in antiretroviral treated, HIV-infected individuals: Results of the "Probio-HIV" clinical trial	D'Ettorre, G.; Ceccarelli, G.; Giustini, N.; Serafino, S.; Calantone, N.; De Girolamo, G.; Bianchi, L.; Bellelli, V.; Ascoli-Bartoli, T.; Marcellini, S.; Turriziani, O.; Brenchley, J.M.; Vullo, V.	2015	PLoS ONE	10	9		10.1371/journal.pone.0137200	D'Ettorre 2015	No	Exclusion reason: Wrong study design;
387	Maraviroc modifies gut microbiota composition in a mouse model of obesity: A plausible therapeutic option to prevent metabolic disorders in hiv-infected patients	Pérez-Matute, P.; Pérez-Martínez, L.; Aguilera-Lizarraga, J.; Blanco, J.R.; Oteo, J.A.	2015	Revista Espanola de Quimioterapia	28	4	200-206		Pérez-Matute 2015	No	Exclusion reason: Wrong study design;
388	Effects of Co-Trimoxazole on Microbial Translocation in HIV-1-Infected Patients Initiating Antiretroviral Therapy	Vesterbacka, J.; Barqasho, B.; Häggblom, A.; Nowak, P.	2015	AIDS Research and Human Retroviruses	31	8	830-836	10.1089/aid.2014.0366	Vesterbacka 2015	No	Exclusion reason: Wrong study design;
389	Fast disease progression in simian HIV-infected female macaque is accompanied by a robust local inflammatory innate immune and microbial response	Ren, W.; Ma, Y.; Yang, L.; Gettie, A.; Salas, J.; Russell, K.; Blanchard, J.; Davidow, A.; Pei, Z.; Chang, T.L.; Cheng-Mayer, C.	2015	AIDS	29	10	F1-F8	10.1097/QAD.0000000000000711	Ren 2015	No	Exclusion reason: Wrong study design;
390	Control of commensal microbiota by the adaptive immune system	Zhang, H.; Luo, X.M.	2015	Gut Microbes	6	2	156-160	10.1080/19490976.2015.1031946	Zhang 2015	No	Exclusion reason: Wrong study design;
391	Fecal microbiota transplantation (FMT) for Clostridium difficile infection: Focus on immunocompromised patients	Di Bella, S.; Gouliouris, T.; Petrosillo, N.	2015	Journal of Infection and Chemotherapy	21	4	230-237	10.1016/j.jiac.2015.01.011	DiBella 2015	No	Exclusion reason: Wrong comparator;
392	HIV-associated mucosal gene expression: Region-specific alterations	Voigt, R.M.; Keshavarzian, A.; Losurdo, J.; Swanson, G.; Siewe, B.; Forsyth, C.B.; French, A.L.; Demarais, P.; Engen, P.; Raeisi, S.; Mutlu, E.; Landay, A.L.	2015	AIDS	29	5	537-546	10.1097/QAD.0000000000000569	Voigt 2015	No	Exclusion reason: Wrong study design;
393	The expanding role of co-trimoxazole in developing countries	Church, J.A.; Fitzgerald, F.; Walker, A.S.; Gibb, D.M.; Prendergast, A.J.	2015	The Lancet Infectious Diseases	15	3	327-339	10.1016/S1473-3099(14)71011-4	Church 2015	No	Exclusion reason: Wrong outcomes;
394	Position of the academy of nutrition and dietetics: Promoting and supporting breastfeeding	Lessen, R.; Kavanagh, K.	2015	Journal of the Academy of Nutrition and Dietetics	115	3	444-449	10.1016/j.jand.2014.12.014	Lessen 2015	No	Exclusion reason: Wrong study design;
395	HIV and the gut microbiota, partners in crime: Breaking the vicious cycle to unearth new therapeutic targets	Vyboh, K.; Jenabian, M.-A.; Mehraj, V.; Routy, J.-P.	2015	Journal of Immunology Research	2015			10.1155/2015/614127	Vyboh 2015	No	Exclusion reason: Wrong study design;
396	General issues on microbial translocation in HIV-infected patients	Novati, S.; Sacchi, P.; Cima, S.; Zuccaro, V.; Columpsi, P.; Pagani, L.; Filice, G.; Bruno, R.	2015	European Review for Medical and Pharmacological Sciences	19	5	866-878		Novati 2015	No	Exclusion reason: Wrong outcomes;
397	Intestinal Microbiota, microbial translocation, and systemic inflammation in chronic HIV infection	Dinh, D.M.; Volpe, G.E.; Duffalo, C.; Bhalchandra, S.; Tai, A.K.; Kane, A.V.; Wanke, C.A.; Ward, H.D.	2015	Journal of Infectious Diseases	211	1	19-27	10.1093/infdis/jiu409	Dinh 2015	No	Exclusion reason: Wrong outcomes;
398	Dietary Requirement for Serum-Derived Bovine Immunoglobulins in the Clinical Management of Patients with Enteropathy	Petschow, B.W.; Burnett, B.P.; Shaw, A.L.; Weaver, E.M.; Klein, G.L.	2015	Digestive Diseases and Sciences	60	1	13-23	10.1007/s10620-014-3322-0	Petschow 2015	No	Exclusion reason: Wrong outcomes;
399	Bovine immunoglobulin protein isolates for the nutritional management of enteropathy	Petschow, B.W.; Blikslager, A.T.; Weaver, E.M.; Campbell, J.M.; Polo, J.; Shaw, A.L.; Burnett, B.P.; Klein, G.L.; Rhoads, J.M.	2014	World Journal of Gastroenterology	20	33	11713-11726	10.3748/wjg.v20.i33.11713	Petschow 2014	No	Exclusion reason: Wrong study design;
400	Childhood malnutrition: Toward an understanding of infections, inflammation, and antimicrobials	Jones, K.D.; Thitiri, J.; Ngari, M.; Berkley, J.A.	2014	Food and Nutrition Bulletin	35		S64-S70	10.1177/15648265140352S110	Jones 2014	No	Exclusion reason: Wrong patient population;
401	Microbial translocation and cardiometabolic risk factors in HIV infection	Trøseid, M.; Manner, I.W.; Pedersen, K.K.; Haissman, J.M.; Kvale, D.; Nielsen, S.D.	2014	AIDS Research and Human Retroviruses	30	6	514-522	10.1089/aid.2013.0280	Trøseid 2014	No	Exclusion reason: Wrong comparator;
402	HIV-induced alteration in gut Microbiota: Driving factors, consequences, and effects of antiretroviral therapy	Lozupone, C.A.; Rhodes, M.E.; Neff, C.P.; Fontenot, A.P.; Campbell, T.B.; Palmer, B.E.	2014	Gut Microbes	5	4	562-570	10.4161/gmic.32132	Lozupone 2014	No	Exclusion reason: Wrong outcomes;
403	Complex adaptive immunity to enteric fevers in humans: Lessons learned and the path forward	Sztein, M.B.; Salerno-Goncalves, R.; McArthur, M.A.	2014	Frontiers in Immunology	5	OCT		10.3389/fimmu.2014.00516	Sztein 2014	No	Exclusion reason: Wrong study design;
404	Gut microbiota and atherosclerosis: Emerging questions	Petyaev, I.M.; Bashmakov, Y.K.	2014	Experimental and Clinical Cardiology	20	7	982-1001		Petyaev 2014	No	Exclusion reason: Wrong study design;
405	Gut microbiota in HIV infection: Implication for disease progression and management	Nwosu, F.C.; Avershina, E.; Wilson, R.; Rudi, K.	2014	Gastroenterology Research and Practice	2014			10.1155/2014/803185	Nwosu 2014	No	Exclusion reason: Wrong outcomes;
406	An altered intestinal mucosal microbiome in HIV-1 infection is associated with mucosal and systemic immune activation and endotoxemia	Dillon, S.M.; Lee, E.J.; Kotter, C.V.; Austin, G.L.; Dong, Z.; Hecht, D.K.; Gianella, S.; Siewe, B.; Smith, D.M.; Landay, A.L.; Robertson, C.E.; Frank, D.N.; Wilson, C.C.	2014	Mucosal Immunology	7	4	983-994	10.1038/mi.2013.116	Dillon 2014	No	Exclusion reason: Wrong outcomes;
407	Associations of cocaine use and HIV infection with the intestinal microbiota, microbial translocation, and Inflammation	Volpe, G.E.; Ward, H.; Mwamburi, M.; Dinh, D.; Bhalchandra, S.; Wanke, C.; Kane, A.V.	2014	Journal of Studies on Alcohol and Drugs	75	2	347-357	10.15288/jsad.2014.75.347	Volpe 2014	No	Exclusion reason: Wrong comparator;
408	A Compositional Look at the Human Gastrointestinal Microbiome and Immune Activation Parameters in HIV Infected Subjects	Mutlu, E.A.; Keshavarzian, A.; Losurdo, J.; Swanson, G.; Siewe, B.; Forsyth, C.; French, A.; DeMarais, P.; Sun, Y.; Koenig, L.; Cox, S.; Engen, P.; Chakradeo, P.; Abbasi, R.; Gorenz, A.; Burns, C.; Landay, A.	2014	PLoS Pathogens	10	2		10.1371/journal.ppat.1003829	Mutlu 2014	No	Exclusion reason: Wrong study design;
409	Antibody response to achromobacter xylosoxidans during HIV infection is associated with lower CD4 levels and increased lymphocyte activation	Tatro, E.T.; Purnajo, I.; Richman, D.D.; Smith, D.M.; Gianella, S.	2014	Clinical and Vaccine Immunology	21	1	46-50	10.1128/CVI.00553-13	Tatro 2014	No	Exclusion reason: Wrong study design;
410	Alterations in the gut microbiota associated with HIV-1 infection	Lozupone, C.A.; Li, M.; Campbell, T.B.; Flores, S.C.; Linderman, D.; Gebert, M.J.; Knight, R.; Fontenot, A.P.; Palmer, B.E.	2013	Cell Host and Microbe	14	3	329-339	10.1016/j.chom.2013.08.006	Lozupone 2013	No	Exclusion reason: Wrong study design;
411	Development of the human intestinal microbiota, the concept probiotics and their relationships with human health	Brunser T., O.	2013	Revista Chilena de Nutricion	40	3	283-289	10.4067/S0717-75182013000300011	Brunser 2013	No	Exclusion reason: Wrong study design;
412	Gut Lactobacillales are associated with higher CD4 and less microbial translocation during HIV infection	Pérez-Santiago, J.; Gianella, S.; Massanella, M.; Spina, C.A.; Karris, M.Y.; Var, S.R.; Patel, D.; Jordan, P.S.; Young, J.A.; Little, S.J.; Richman, D.D.; Smith, D.M.	2013	AIDS	27	12	1921-1931	10.1097/QAD.0b013e3283611816	Pérez-Santiago 2013	No	Exclusion reason: Wrong comparator;
413	Dysbiosis of the gut microbiota is associated with HIV disease progression and tryptophan catabolism	Vujkovic-Cvijin, I.; Dunham, R.M.; Iwai, S.; Maher, M.C.; Albright, R.G.; Broadhurst, M.J.; Hernandez, R.D.; Lederman, M.M.; Huang, Y.; Somsouk, M.; Deeks, S.G.; Hunt, P.W.; Lynch, S.V.; McCune, J.M.	2013	Science Translational Medicine	5	193		10.1126/scitranslmed.3006438	Vujkovic-Cvijin 2013	No	Exclusion reason: Wrong study design;
414	The role of regulatory T cells in neurodegenerative diseases	He, F.; Balling, R.	2013	Wiley Interdisciplinary Reviews: Systems Biology and Medicine	5	2	153-180	10.1002/wsbm.1187	He 2013	No	Exclusion reason: Wrong outcomes;
415	Gut microbiota, immune development and function	Bengmark, S.	2013	Pharmacological Research	69	1	87-113	10.1016/j.phrs.2012.09.002	Bengmark 2013	No	Exclusion reason: Wrong study design;
416	The human milk microbiota: Origin and potential roles in health and disease	Fernández, L.; Langa, S.; Martín, V.; Maldonado, A.; Jiménez, E.; Martín, R.; Rodríguez, J.M.	2013	Pharmacological Research	69	1	2024-10-01	10.1016/j.phrs.2012.09.001	Fernández 2013	No	Exclusion reason: Wrong study design;
417	Nutrition of the critically Ill-A 21st-century perspective	Bengmark, S.	2013	Nutrients	5	1	162-207	10.3390/nu5010162	Bengmark 2013	No	Exclusion reason: Wrong study design;
418	Probiotics, prebiotics, and the host microbiome: The science of translation	Petschow, B.; Doré, J.; Hibberd, P.; Dinan, T.; Reid, G.; Blaser, M.; Cani, P.D.; Degnan, F.H.; Foster, J.; Gibson, G.; Hutton, J.; Klaenhammer, T.R.; Ley, R.; Nieuwdorp, M.; Pot, B.; Relman, D.; Serazin, A.; Sanders, M.E.	2013	Annals of the New York Academy of Sciences	1306	1	2017-01-01	10.1111/nyas.12303	Petschow 2013	No	Exclusion reason: Wrong comparator;
419	Microbial translocation in the pathogenesis of HIV infection and AIDS	Marchetti, G.; Tincati, C.; Silvestri, G.	2013	Clinical Microbiology Reviews	26	1	2018-02-01	10.1128/CMR.00050-12	Marchetti 2013	No	Exclusion reason: Wrong study design;
420	A review of the pharmacobiotic regulation of gastrointestinal inflammation by probiotics, commensal bacteria and prebiotics	Vitetta, L.; Briskey, D.; Hayes, E.; Shing, C.; Peake, J.	2012	Inflammopharmacology	20	5	251-266	10.1007/s10787-012-0126-8	Vitetta 2012	No	Exclusion reason: Wrong outcomes;
421	Protection from viral infections by human milk oligosaccharides: Direct blockade and indirect modulation of intestinal ecology and immune reactions	Yang, B.; Chuang, H.; Chen, R.-F.	2012	Open Glycoscience	5	1	19-25	10.2174/1875398101205010019	Yang 2012	No	Exclusion reason: Wrong study design;
422	Probiotic: An overview for selction and evaluation	Shinde, P.B.	2012	International Journal of Pharmacy and Pharmaceutical Sciences	4	2	14-21		Shinde 2012	No	Exclusion reason: Wrong study design;
423	Human microbiome and HIV/AIDS	Saxena, D.; Li, Y.; Yang, L.; Pei, Z.; Poles, M.; Abrams, W.R.; Malamud, D.	2012	Current HIV/AIDS Reports	9	1	44-51	10.1007/s11904-011-0103-7	Saxena 2012	No	Exclusion reason: Wrong study design;
424	Salmonella persistence and transmission strategies	Monack, D.M.	2012	Current Opinion in Microbiology	15	1	100-107	10.1016/j.mib.2011.10.013	Monack 2012	No	Exclusion reason: Wrong comparator;
425	Through the Looking-Glass: Psychoneuroimmunology and the Microbiome-Gut-Brain Axis in the Modern Antiretroviral Therapy Era	Carrico, A.W.; Cherenack, E.M.; Rubin, L.H.; McIntosh, R.; Ghanooni, D.; Chavez, J.V.; Klatt, N.R.; Paul, R.H.	2022	Psychosomatic medicine		(Carrico A.W.; Cherenack E.M.; Ghanooni D.; Chavez J.V.) University of Miami Miller School of Medicine, Department of Public Health Sciences, FL USA, Miami, United States(McIntosh R.) University of Miami College of Arts and Sciences, Department of Psychol		10.1097/PSY.0000000000001133	Carrico 2022	No	Exclusion reason: Wrong outcomes;
426	Is Alzheimer's disease an infectious neurological disease? A review of the literature	Uwishema, O.; Mahmoud, A.; Sun, J.; Correia, I.F.S.; Bejjani, N.; Alwan, M.; Nicholas, A.; Oluyemisi, A.; Dost, B.	2022	Brain and Behavior	12	8		10.1002/brb3.2728	Uwishema 2022	No	Exclusion reason: Wrong study design;
427	The New Era of Salivaomics in Dentistry: Frontiers and Facts in the Early Diagnosis and Prevention of Oral Diseases and Cancer	Papale, F.; Santonocito, S.; Polizzi, A.; Giudice, A.L.; Capodiferro, S.; Favia, G.; Isola, G.	2022	Metabolites	12	7		10.3390/metabo12070638	Papale 2022	No	Exclusion reason: Wrong study design;
428	Association of Gut Microbiome Changes with Chronic Inflammation and Pulmonary Arterial Hypertension in a Nonhuman Primate Model of SIV Infection	Qin, S.; Fitch, A.; Li, K.; Tarantelli, R.; Schweitzer, F.; Rabacal, W.; Norris, K.; Methe, B.; Morris, A.	2022	American Journal of Respiratory and Critical Care Medicine	205	1		10.1164/ajrccm-conference.2022.205.1_MeetingAbstracts.A2599	Qin 2022	No	Exclusion reason: Wrong patient population;
429	THE GUT MICROBIOTA IMPACTS SUSCEPTIBILITY to HIV	Jiang, D.; Goswami, R.; Dankwa, S.; Permar, S.; Surana, N.K.	2022	Topics in Antiviral Medicine	30	1 SUPPL	79		Jiang 2022	No	Exclusion reason: Wrong outcomes;
430	GUT BARRIER INTEGRITY and MICROBIOTA in HIV PATIENTS RECEIVING ORAL BACTERIOTHERAPY	Santinelli, L.; Rossi, G.; Gioacchini, G.; Verin, R.; Innocenti, G.P.; Frasca, F.; Scordio, M.; Lombardi, F.; Piccirilli, A.; Fiorucci, S.; Carino, A.; Scagnolari, C.; Ceccarelli, G.; Mastroianni, C.M.; D'Ettorre, G.	2022	Topics in Antiviral Medicine	30	1 SUPPL	83		Santinelli 2022	No	Exclusion reason: Wrong study design;
431	Probiotics to HIV-infected immunological nonresponders: Altered mucosal immunity and microbial diversity restricted to ileum	Meyer-Myklestad, M.H.; Medhus, A.W.; Stiksrud, B.; Lorvik, K.B.; Seljeflot, I.; Hansen, S.H.; Holm, K.; Hov, J.R.; Kvale, D.; Dyrhol-Riise, A.M.; Kummen, M.; Trøseid, M.; Reikvam, D.H.	2022	Journal of Acquired Immune Deficiency Syndromes	89	1	77-86	10.1097/QAI.0000000000002817	Meyer-Myklestad 2022	No	Exclusion reason: Wrong study design;
432	Bacterial and Parasitic Pathogens as Risk Factors for Cancers in the Gastrointestinal Tract: A Review of Current Epidemiological Knowledge	Duijster, J.W.; Franz, E.; Neefjes, J.; Mughini-Gras, L.	2021	Frontiers in Microbiology	12	(Duijster J.W., janneke.duijster@rivm.nl; Franz E.; Mughini-Gras L.) Centre for Infectious Disease Control, National Institute for Public Health and the Environment (RIVM), Bilthoven, Netherlands(Duijster J.W., janneke.duijster@rivm.nl; Neefjes J.) Depart		10.3389/fmicb.2021.790256	Duijster 2021	No	Exclusion reason: Wrong study design;
433	Associations between hiv status and the gut microbiota in south african children with low iron stores	Goosen, C.; Proost, S.; Tito, R.Y.; Baumgartner, J.; Mikulic, N.; Barnabas, S.L.; Cotton, M.F.; Zimmermann, M.B.; Raes, J.; Blaauw, R.	2021	Clinical Nutrition ESPEN	46	(Goosen C.; Blaauw R.) Division of Human Nutrition, Department of Global Health, Stellenbosch University, Cape Town, South Africa(Proost S.; Tito R.Y.; Raes J.) Laboratory of Molecular Bacteriology, Department of Microbiology and Immunology, Rega Institut	S573	10.1016/j.clnesp.2021.09.094	Goosen 2021	No	Exclusion reason: Wrong patient population;
434	Analysis of Salivary Mycobiome in a Cohort of Oral Squamous Cell Carcinoma Patients From Sudan Identifies Higher Salivary Carriage of Malassezia as an Independent and Favorable Predictor of Overall Survival	Mohamed, N.; Litlekalsøy, J.; Ahmed, I.A.; Martinsen, E.M.H.; Furriol, J.; Javier-Lopez, R.; Elsheikh, M.; Gaafar, N.M.; Morgado, L.; Mundra, S.; Johannessen, A.C.; Osman, T.A.-H.; Nginamau, E.S.; Suleiman, A.; Costea, D.E.	2021	Frontiers in Cellular and Infection Microbiology	11	(Mohamed N.; Litlekalsøy J.; Ahmed I.A.; Gaafar N.M.; Johannessen A.C.; Osman T.A.-H.; Nginamau E.S.; Costea D.E., daniela.costea@uib.no) Gade Laboratory for Pathology, Department of Clinical Medicine, and Center for Cancer Biomarkers CCBIO, University of		10.3389/fcimb.2021.673465	Mohamed 2021	No	Exclusion reason: Wrong patient population;
435	GASTROPLEURAL FISTULA: AN UNCOMMON ETIOLOGY OF VANCOMYCIN RESISTANT ENTEROCOCCUS FAECIUM EMPYEMA	Patil, S.; Chen, C.; Patel, T.; Winterton, B.; Oba, Y.	2021	Chest	160	4	A425	10.1016/j.chest.2021.07.421	Patil 2021	No	Exclusion reason: Wrong study design;
436	Gut-dependent inflammation and alterations of the intestinal microbiota in individuals with perinatal HIV exposure	Tincati, C.; Ficara, M.; Ferrari, F.; Falcinella, C.; Dotta, L.; Tagliabue, C.; Diana, A.; Camelli, V.; Iughetti, L.; D'Arminio Monforte, A.; Cellini, M.; Marchetti, G.	2021	HIV Medicine	22	SUPPL 3	55-56	10.1111/hiv.13183	Tincati 2021	No	Exclusion reason: Wrong study design;
437	HIV-Associated Interactions Between Oral Microbiota and Mucosal Immune Cells: Knowledge Gaps and Future Directions	Coker, M.O.; Cairo, C.; Garzino-Demo, A.	2021	Frontiers in Immunology	12	(Coker M.O.) Department of Oral Biology, School of Dental Medicine at Rutgers, Newark, NJ, United States(Coker M.O.) Department of Epidemiology, School of Public Health at Rutgers, Newark, NJ, United States(Cairo C.; Garzino-Demo A.) Institute of Human Vi		10.3389/fimmu.2021.676669	Coker 2021	No	Exclusion reason: Wrong outcomes;
438	Microbial Infections Are a Risk Factor for Neurodegenerative Diseases	Lotz, S.K.; Blackhurst, B.M.; Reagin, K.L.; Funk, K.E.	2021	Frontiers in Cellular Neuroscience	15	(Lotz S.K.; Blackhurst B.M.; Reagin K.L.; Funk K.E., kfunk@uncc.edu) Department of Biological Sciences, University of North Carolina at Charlotte, Charlotte, NC, United States		10.3389/fncel.2021.691136	Lotz 2021	No	Exclusion reason: Wrong study design;
439	Periodontal pathogens and preterm birth: Current knowledge and further interventions	Terzic, M.; Aimagambetova, G.; Terzic, S.; Radunovic, M.; Bapayeva, G.; Laganà, A.S.	2021	Pathogens	10	6		10.3390/pathogens10060730	Terzic 2021	No	Exclusion reason: Wrong study design;
440	Lower plasma phosphocholine abundance is associated with NAFLD in PWH	Gabriel, C.L.; Ye, F.; Fan, R.; Wanjalla, C.; Mashayekhi, M.; Bailin, S.; Ferguson, J.; Koethe, J.	2021	Topics in Antiviral Medicine	29	1	199		Gabriel 2021	No	Exclusion reason: Wrong study design;
441	Viral Infections, the Microbiome, and Probiotics	Harper, A.; Vijayakumar, V.; Ouwehand, A.C.; ter Haar, J.; Obis, D.; Espadaler, J.; Binda, S.; Desiraju, S.; Day, R.	2020	Frontiers in Cellular and Infection Microbiology	10	(Harper A.; Vijayakumar V.; Day R.) ADM Health Wellness, Medical Affairs Department, Somerset, United Kingdom(Ouwehand A.C.) Global Health and Nutrition Sciences, DuPont Nutrition and Biosciences, Kantvik, Finland(ter Haar J.) Scientific Committee, IPA, L		10.3389/fcimb.2020.596166	Harper 2020	No	Exclusion reason: Wrong outcomes;
442	Diagnosis and treatment of vulvovaginal candidiasis: A practical approach	Cianci, A.; Cicinelli, E.; Colacurci, N.; De Leo, V.; Perino, A.; Pino, A.; Bartolo, E.; Randazzo, C.L.; Esposito, G.; Chiaffarino, F.; Parazzini, F.	2020	Italian Journal of Gynaecology and Obstetrics	32	4	261-268	10.36129/jog.32.04.05	Cianci 2020	No	Exclusion reason: Wrong study design;
443	Biomarkers of Activation and Inflammation to Track Disparity in Chronological and Physiological Age of People Living With HIV on Combination Antiretroviral Therapy	Thurman, M.; Johnson, S.; Acharya, A.; Pallikkuth, S.; Mahesh, M.; Byrareddy, S.N.	2020	Frontiers in Immunology	11	(Thurman M.; Johnson S.; Acharya A.; Byrareddy S.N., sid.byrareddy@unmc.edu) Department of Pharmacology and Experimental Neuroscience, University of Nebraska Medical Center, Omaha, NE, United States(Pallikkuth S.) Department of Microbiology and Immunology		10.3389/fimmu.2020.583934	Thurman 2020	No	Exclusion reason: Wrong outcomes;
444	Microorganisms associated to thyroid autoimmunity	Cuan-Baltazar, Y.; Soto-Vega, E.	2020	Autoimmunity Reviews	19	9		10.1016/j.autrev.2020.102614	Cuan-Baltazar 2020	No	Exclusion reason: Wrong study design;
445	Infection and atherosclerosis: TLR-dependent pathways	Li, B.; Xia, Y.; Hu, B.	2020	Cellular and Molecular Life Sciences	77	14	2751-2769	10.1007/s00018-020-03453-7	Li 2020	No	Exclusion reason: Wrong study design;
446	Senescence and host–pathogen interactions	Humphreys, D.; Elghazaly, M.; Frisan, T.	2020	Cells	9	7	2016-01-01	10.3390/cells9071747	Humphreys 2020	No	Exclusion reason: Wrong comparator;
447	P-54 BISQUIT: A randomized phase II study of the administration of prebiotics and probiotics during definitive treatment with chemotherapy-radiotherapy for patients with squamous cell carcinoma of the anal canal	Riechelmann, R.; Camandaroba, M.; Mello, C.; Souza e Silva, V.; Felismino, T.; Jesus, V.; Barros e Silva, M.; Donadio, M.; Cavicchioli, M.; Aguiar, S.; Cobo, M.; Nunes, D.; Dias-Neto, E.	2020	Annals of Oncology	31	(Riechelmann R.; Camandaroba M.; Mello C.; Souza e Silva V.; Felismino T.; Jesus V.; Barros e Silva M.; Donadio M.; Cavicchioli M.; Aguiar S.; Cobo M.; Nunes D.; Dias-Neto E.) AC Camargo Cancer Center, Sao Paulo, Brazil	S107	10.1016/j.annonc.2020.04.136	Riechelmann 2020	No	Exclusion reason: Wrong outcomes;
448	Altered intestinal permeability and fungal translocation in ugandan children with human immunodeficiency virus	Dirajlal-Fargo, S.; El-Kamari, V.; Weiner, L.; Shan, L.; Sattar, A.; Kulkarni, M.; Funderburg, N.; Nazzinda, R.; Karungi, C.; Kityo, C.; Musiime, V.; Mccomsey, G.A.	2020	Clinical Infectious Diseases	70	11	2413-2422	10.1093/cid/ciz561	Dirajlal-Fargo 2020	No	Exclusion reason: Wrong patient population;
449	The Pathogenesis of Liver Disease in People Living With Human Immunodeficiency Virus: The Emerging Role of the Microbiome	Kardashian, A.; Peters, M.G.; Tien, P.C.; Price, J.C.	2020	Clinical Liver Disease	15	1	46-51	10.1002/cld.880	Kardashian 2020	No	Exclusion reason: Wrong study design;
450	Art reverses loss of diversity & richness of intestinal microbiome in HIV+ naive	Cruz-Lebron, A.I.; Johnson, R.M.; Labbato, D.; Rodgers, T.O.; Kosco, J.C.; McComsey, G.A.; Levine, A.D.	2020	Topics in Antiviral Medicine	28	1	75-76		Cruz-Lebron 2020	No	Exclusion reason: Wrong study design;
451	Prevotella is related to a dysregulation of IFN and T-cell response in HIV infection	Pinacchio, C.; Innocenti, G.P.; Santinelli, L.; Cavallari, E.N.; Frasca, F.; Scagnolari, C.; Antonelli, G.; Mastroianni, C.M.; D'Ettorre, G.	2020	Topics in Antiviral Medicine	28	1	76-77		Pinacchio 2020	No	Exclusion reason: Wrong comparator;
452	Functional restoring of gut barrier after modulation of intestinal microbiota	Santinelli, L.; Verin, R.; Innocenti, G.P.; Pinacchio, C.; Cavallari, E.N.; De Girolamo, G.; Pronio, A.M.; Antonelli, G.; Ceccarelli, G.; Scagnolari, C.; Vullo, V.; Mastroianni, C.M.; Rossi, G.; D'Ettorre, G.	2020	Topics in Antiviral Medicine	28	1	77		Santinelli 2020	No	Exclusion reason: Wrong outcomes;
453	Low-Grade Inflammation in Hemophilia	Knowles, L.M.; Eichler, H.; Pilch, J.	2019	Blood	134	(Knowles L.M.; Pilch J.) Institute of Clinical Hemostaseology and Transfusion Medicine, Saarland University Medical Center, Homburg/Saar, Germany(Eichler H.) Institute of Clinical Hemostaseology and Transfusion Medicine, Saarland University and University	1115	10.1182/blood-2019-125127	Knowles 2019	No	Exclusion reason: Wrong study design;
454	BISQUIT: A randomized phase II study of the administration of prebiotics and probiotics during definitive treatment with chemotherapy-radiotherapy for patients with squamous cell carcinoma of the anal canal	Riechelmann, R.P.; Camandaroba, M.; Mello, C.A.; Silva, V.S.; de Jesus, V.H.F.; Barros, M.; Rodrigues, N.; Donadio, M.D.; Cavichiolli, M.; Lima, V.C.C.; Dias-Neto, E.; Nunes, D.N.; Carraro, D.; De Brot, L.; Aguiar, S.; Silva, M.L.G.	2019	Annals of Oncology	30	(Riechelmann R.P.; Camandaroba M.; Mello C.A.; Silva V.S.; de Jesus V.H.F.; Barros M.; Rodrigues N.; Donadio M.D.; Lima V.C.C.) Medical Oncology, A. C. Camargo Cancer Center, São Paulo, Brazil(Cavichiolli M.) Nuclear Medicine, A. C. Camargo Cancer Center,	v248	10.1093/annonc/mdz246.137	Riechelmann 2019	No	Exclusion reason: Wrong study design;
455	Oral fecal microbiota transplantation increases gut microbiome diversity and alters the microbiome distribution in people with HIV	Utay, N.S.; Monczor, A.; Somasunderam, A.; Jiang, Z.-D.; Alexander, A.; Vigil, K.J.; Lake, J.; Hanson, B.; DuPont, H.; Arduino, R.	2019	Open Forum Infectious Diseases	6	(Utay N.S.; Monczor A.; Somasunderam A.; Vigil K.J.; Lake J.; Arduino R.) UT Health Science Center, Houston, TX, United States(Jiang Z.-D.; DuPont H.) UT School of Public Health, Houston, TX, United States(Alexander A.) Kelsey Research Foundation, Houston	S874	10.1093/ofid/ofz360.2195	Utay 2019	No	Exclusion reason: Wrong study design;
456	Nutritional treatment strategies in the presence of clostridium difficile infection	Cenikli, U.	2019	Turk Beyin Damar Hastaliklar Dergisi	25	(Cenikli U.) Muǧla Sitki Koçman University Training and Research Hospital, Neurology Clinic, Muǧla, Turkey	113-116	10.5505/tbdhd.2019.53824	Cenikli 2019	No	Exclusion reason: Wrong study design;
457	Changes of microbiota after hepatitis c virus eradication	Honda, T.; Ishigami, M.; Yamamoto, K.; Ito, T.; Ishizu, Y.; Kuzuya, T.; Fujishiro, M.	2019	Hepatology v70 suppl.1 2019	70	(Honda T.; Ishigami M.; Yamamoto K.; Ishizu Y.; Kuzuya T.; Fujishiro M.) Gastroenterology and Hepatology, Nagoya University, Graduate School of Medicine,(Ito T.) Department of Gastroenterology and Hepatology, Nagoya University, School of Medicine,	1160A-1161A		Honda 2019	No	Exclusion reason: Wrong outcomes;
458	Editorial overview: Frontiers in microbiome studies: viewing vast vistas with roadmap in hand	Guillemin, K.; Segre, J.A.	2019	Current Opinion in Microbiology	50	(Guillemin K., kguillem@uoregon.edu) Institute of Molecular Biology, University of Oregon, Eugene, OR, United States(Segre J.A., jsegre@nhgri.nih.gov) National Human Genome Research Institute, National Institutes of Health, Bethesda, MD, United States	iii-iv	10.1016/j.mib.2019.11.003	Guillemin 2019	No	Exclusion reason: Wrong outcomes;
459	Effects of immunonutrition in advanced human immunodeficiency virus disease: A randomized placebo-controlled clinical trial (Promaltia study)	Serrano-Villar, S.; De Lagarde, M.; Vázquez-Castellanos, J.; Vallejo, A.; Bernadino, J.I.; Madrid, N.; Matarranz, M.; Diáz-Santiago, A.; Gutiérrez, C.; Cabello, A.; Villar-Garciá, J.; Blanco, J.R.; Bisbal, O.; Sainz, T.; Moya, A.; Moreno, S.; Gosalbes, M.J.; Estrada, V.	2019	Clinical Infectious Diseases	68	1	120-130	10.1093/cid/ciy414	Serrano-Villar 2019	No	Exclusion reason: Wrong study design;
460	Effects of lactoferrin on immune activation and microbiome among hiv+ individuals	Sortino, O.; Hullsiek, K.H.; Richards, E.; Rupert, A.; Schminke, A.; Tetekpor, N.; Quinones, M.; Prosser, R.; Schacker, T.; Sereti, I.; Baker, J.V.	2019	Topics in Antiviral Medicine	27	SUPPL 1	81s-82s		Sortino 2019	No	Exclusion reason: Wrong study design;
461	Association between gut microbiota and CD4 recovery in HIV-1 infected patients	Lu, W.; Feng, Y.; Jing, F.; Han, Y.; Qiu, Z.; Li, T.; Zhu, B.	2018	Journal of the International AIDS Society	21	(Lu W.; Jing F.; Han Y.; Qiu Z.; Li T.) Peking Union Medical College Hospital, Division of Infectious Diseases, Beijing, China(Lu W.; Jing F.; Han Y.; Qiu Z.; Li T.) Chinese Academy of Medical Sciences, Peking Union Medical College, Center for AIDS Resear		10.1002/jia2.25148	Lu 2018	No	Exclusion reason: Wrong study design;
462	Does placental MDSC-mediated modulation of arginine levels help protect the foetus from auxotrophic pathogens?	Ismail, A.Q.T.	2018	Journal of Maternal-Fetal and Neonatal Medicine	31	12	1667-1669	10.1080/14767058.2017.1319935	Ismail 2018	No	Exclusion reason: Wrong outcomes;
463	Effect of probiotics on gut microbiota and PET/MRI activity in HIV-infected persons	Arnbjerg, C.; Vestad, B.; Hov, J.; Pedersen, K.K.; Jespersen, S.; Johannesen, H.H.; Holm, K.; Fallentin, E.; Hansen, A.E.; Lange, T.; Kjær, A.; Troseid, M.; Fischer, B.M.; Nielsen, S.D.	2018	Topics in Antiviral Medicine	26	(Arnbjerg C.; Pedersen K.K.; Jespersen S.; Johannesen H.H.; Fallentin E.; Hansen A.E.; Kjær A.; Fischer B.M.; Nielsen S.D.) Copenhagen University Hospital, Copenhagen, Denmark(Vestad B.; Holm K.; Troseid M.) Oslo University Hospital, Oslo, Norway(Hov J.)	102s		Arnbjerg 2018	No	Exclusion reason: Wrong study design;
464	Rifaximin use does not alter SCD14 levels in HIV-infected persons on suppressive ART	Ganesan, A.; McMahon, D.; Utay, N.S.; Bell, J.; Burris, H.; Whitman, T.; Qin, J.; Laczek, J.; Young, P.; Agan, B.K.; Kumar, S.; Follmann, D.; Wank, S.; Maldarelli, F.	2018	Topics in Antiviral Medicine	26	(Ganesan A.; Burris H.; Agan B.K.) Uniformed Services University of the Health Sciences, Bethesda, MD, United States(McMahon D.) University of Pittsburgh, Pittsburgh, PA, United States(Utay N.S.) University of Texas at Houston, Houston, TX, United States(	125s		Ganesan 2018	No	Exclusion reason: Wrong outcomes;
465	Acute demyelinating encephalomyelitis: Maybe it's not all in your head	Matta, S.K.; Shidfar, S.	2018	Journal of General Internal Medicine	33	2	449		Matta 2018	No	Exclusion reason: Wrong comparator;
466	Cytomegalovirus infection in decompensated liver failure	Butzko, R.; Ortiz Pacheco, R.; Berman, A.	2018	American Journal of Respiratory and Critical Care Medicine	197	MeetingAbstracts			Butzko 2018	No	Exclusion reason: Wrong outcomes;
467	Stool transplantation for Crohn's disease - A case report	Köppen, H.	2018	Journal of Gastrointestinal and Liver Diseases	27	(Köppen H.) Center for Integral Medicine Leipzig, Leipzig, Germany	17-18		Köppen 2018	No	Exclusion reason: Wrong study design;
468	Acute demyelinating encephalomyelitis: Maybe it's not all in your head	Matta, S.; Shidfar, S.	2018	Journal of Hospital Medicine	13	4			Matta 2018	No	Exclusion reason: Wrong outcomes;
469	Nitric oxide-heat shock protein axis in menopausal hot flushes: Neglected metabolic issues of chronic inflammatory diseases associated with deranged heat shock response	Miragem, A.A.; de Bittencourt, P.I.H.	2017	Human Reproduction Update	23	5	600-628	10.1093/humupd/dmx020	Miragem 2017	No	Exclusion reason: Wrong outcomes;
470	Stool transplant for recurrent clostridium difficile infection using designated screened donors in a community hospital	Elliott, R.	2016	American Journal of Gastroenterology	111	(Elliott R.) Alamance Regional Medical Center, Burlington, NC, United States	S71	10.1038/ajg.2016.352	Elliott 2016	No	Exclusion reason: Wrong study design;
471	Microbial translocation and inflammation responses to lubiprostone in HIV infection	Huhn, G.D.; Hotton, A.L.; Sigman, A.G.; Keating, S.M.	2016	Topics in Antiviral Medicine	24	E-1	93		Huhn 2016	No	Exclusion reason: Wrong outcomes;
472	Impaired gut junctional complexes feature late-treated individuals with suboptimal CD4 + T-cell recovery upon virologically suppressive combination antiretroviral therapy	Tincati, C.; Merlini, E.; Braidotti, P.; Ancona, G.; Savi, F.; Tosi, D.; Borghi, E.; Callegari, M.L.; Mangiavillano, B.; Barassi, A.; Bulfamante, G.; D'Arminio Monforte, A.; Romagnoli, S.; Chomont, N.; Marchetti, G.	2016	AIDS	30	7	991-1003	10.1097/QAD.0000000000001015	Tincati 2016	No	Exclusion reason: Wrong study design;
473	HCV eradication does not impact gut dysbiosis or systemic inflammation in cirrhotic patients	Bajaj, J.S.; Sterling, R.; Hylemon, P.; White, M.B.; Unser, A.; Heuman, D.; Fuchs, M.; Nixon, D.; Sikaroodi, M.; Gillevet, P.M.	2016	Gastroenterology	150	4	S219		Bajaj 2016	No	Exclusion reason: Wrong study design;
474	HCV eradication does not impact gut dysbiosis or systemic inflammation in cirrhotic patients	Bajaj, J.S.S.; Sterling, R.; Hylemon, P.; Nixon, D.; Fuchs, M.; Heuman, D.; Sikaroodi, M.; Gillevet, P.	2016	Journal of Hepatology	64	2	S615-S616		Bajaj 2016	No	Exclusion reason: Wrong study design;
475	Does the gut microbiome affect mucosal immune activation and intrarectal susceptibility to shiv acquisition in naïve rhesus macaques?	Sui, Y.; Dzutsev, A.; Venzon, D.; Frey, B.; Trinchieri, G.; Berzofsky, J.	2016	Journal of Acquired Immune Deficiency Syndromes	71	(Sui Y.; Dzutsev A.; Venzon D.; Frey B.; Trinchieri G.; Berzofsky J.) National Cancer Institute, National Institute of health, United States	70		Sui 2016	No	Exclusion reason: Wrong outcomes;
476	IL-10 inducing bacteria are preferentially depleted in the gut of HIV infected subjects (IRC4P.607)	Neff, C.; Rhodes, M.; Donnelly, J.; Schneider, J.; Mazmanian, S.; Lozupone, C.; Palmer, B.	2015	Journal of Immunology	194	1			Neff 2015	No	Exclusion reason: Wrong comparator;
477	Cervicovaginal Microbiota: Simple Is Better	Gopinath, S.; Iwasaki, A.	2015	Immunity	42	5	790-791	10.1016/j.immuni.2015.05.006	Gopinath 2015	No	Exclusion reason: Wrong study design;
478	A case of recurrent clostridium difficile enteritis treated with fecal microbiota transplant	Freeman, S.; Mao, E.; Shah, S.; Kelly, C.	2014	American Journal of Gastroenterology	109	(Freeman S.; Mao E.) Medicine, Brown University, Providence, RI, United States(Shah S.; Kelly C.) Brown University, Dept of Gastroenterology, Providence, RI, United States	S328	10.1038/ajg.2014.279	Freeman 2014	No	Exclusion reason: Wrong study design;
479	Dietary Requirement for Serum-Derived Bovine Immunoglobulins in the Clinical Management of Patients with Enteropathy	Petschow, B.W.; Burnett, B.P.; Shaw, A.L.; Weaver, E.M.; Klein, G.L.	2014	Digestive Diseases and Sciences		(Petschow B.W., bryon.petschow@enterahealth.com; Burnett B.P., bruce.burnett@enterahealth.com; Shaw A.L., audrey.shaw@enterahealth.com; Weaver E.M., eric.weaver@enterahealth.com; Klein G.L., gerald.klein@enterahealth.com) Entera Health, Inc., 2000 Regency		10.1007/s10620-014-3322-0	Petschow 2014	No	Exclusion reason: Wrong outcomes;
480	Immune activation is associated with increased gut microbial translocation in treatment-naive, HIV-infected children in a resource-limited setting	Pilakka-Kanthikeel, S.; Kris, A.; Selvaraj, A.; Swaminathan, S.; Pahwa, S.	2014	Journal of Acquired Immune Deficiency Syndromes	66	1	16-24	10.1097/QAI.0000000000000096	Pilakka-Kanthikeel 2014	No	Exclusion reason: Wrong patient population;
481	Decreased diversity of gut microbiota is associated with immune status during HIV-1 infection	Nowak, P.; Barqasho, B.; Avershina, E.; Noyan, K.; Vesterbacka, J.; Trosseid, M.; Rudi, K.; Sönnerborg, A.	2014	Topics in Antiviral Medicine	22	(Nowak P.; Vesterbacka J.; Sönnerborg A.) Department of Infectious Diseases, Karolinska Institute, Huddinge, Sweden(Barqasho B.; Noyan K.) Department of Laboratory Medicine, Karolinska Institute, Huddinge, Sweden(Avershina E.; Rudi K.) Department of Chemi	151-152		Nowak 2014	No	Exclusion reason: Wrong study design;
482	Decreased levels of D-dimer after probiotic supplementation in patients receiving ART	Stiksrud, B.; Nowak, P.; Kvale, D.; Thalme, A.; Birkeland, S.-E.; Dahm, A.; Dyrhol-Riise, A.M.; Troseid, M.	2014	Topics in Antiviral Medicine	22	(Stiksrud B.; Kvale D.; Dahm A.; Dyrhol-Riise A.M.; Troseid M.) Oslo University Hospital, Oslo, Norway(Nowak P.; Thalme A.) Karolinska University Hospital, Stockholm, Sweden(Birkeland S.-E.) TINE SA, Oslo, Norway	164		Stiksrud 2014	No	Exclusion reason: Wrong outcomes;
483	Maraviroc, a CCR5 antagonist, alters gut microbiota composition in a mouse model of obesity	Pérez-Matute, P.; Pérez-Martínez, L.; Blanco, J.R.; Oteo, J.A.	2014	Topics in Antiviral Medicine	22	(Pérez-Matute P.; Pérez-Martínez L.) Infectious Diseases, CIBIR, Logrono, Spain(Blanco J.R.; Oteo J.A.) Infectious Diseases, Hospital San Pedro-CIBIR, Logrono, Spain	415		Pérez-Matute 2014	No	Exclusion reason: Wrong study design;
484	Short communication: Plasmacytoid dendritic cells from HIV-1 elite controllers maintain a gut-homing phenotype associated with immune activation	Li, H.; Goepfert, P.; Reeves, R.K.	2014	AIDS Research and Human Retroviruses	30	12	1213-1215	10.1089/aid.2014.0174	Li 2014	No	Exclusion reason: Wrong study design;
485	The interplay between pathogen-associated and danger-associated molecular patterns: An inflammatory code in cancer	Escamilla-Tilch, M.; Filio-Rodríguez, G.; García-Rocha, R.; Mancilla-Herrera, I.; Mitchison, N.A.; Ruiz-Pacheco, J.A.; Sánchez-García, F.J.; Sandoval-Borrego, D.; Vázquez-Sánchez, E.A.	2013	Immunology and Cell Biology	91	10	601-610	10.1038/icb.2013.58	Escamilla-Tilch 2013	No	Exclusion reason: Wrong outcomes;
486	Serum-derived bovine immunoglobulin isolate: A new medical food for the clinical dietary management of enteropathy	Klein, G.; Weaver, E.; Shaw, A.	2013	American Journal of Gastroenterology	108	(Klein G.; Weaver E.; Shaw A.) Entera Health, Inc, Cary, NC, United States	S569	10.1038/ajg.2013.270	Klein 2013	No	Exclusion reason: Wrong outcomes;
487	Fecal microbiota transplant: A case report in an immunosuppressed patient with crohn's disease and recurrent clostridium difficile infection	Youssef, M.A.; Gavin, M.	2013	Gastroenterology	144	5	S626		Youssef 2013	No	Exclusion reason: Wrong outcomes;
488	Innate lymphoid cells are critical regulators of host-microbiota interactions and intestinal homeostasis (P3152)	Sonnenberg, G.; Hepworth, M.; Fung, T.; Monticelli, L.; Artis, D.	2013	Journal of Immunology	190	1			Sonnenberg 2013	No	Exclusion reason: Wrong study design;
489	Oral serum-derived bovine immunoglobulin (SBI) administration leads to duodenal gastrointestinalassociated lymphoid tissue (GALT) CD4+ T-lymphocyte increases and improved small intestinal absorption function in an 8-week pilot study in patients with HIV-e	Asmuth, D.M.; Ma, Z.-M.; Albanese, A.; Devaraj, S.; Hodzic, E.; Garcia, J.-C.; Knight, T.H.; Flynn, N.M.; Mann, S.; Yotter, T.; Tsuchida, E.; Miller, C.J.	2012	Journal of the International AIDS Society	15	(Asmuth D.M., david.asmuth@ucdmc.ucdavis.edu; Garcia J.-C.; Knight T.H.; Flynn N.M.; Mann S.; Yotter T.) University of California, Davis Medical Center, Sacramento, United States(Ma Z.-M.; Hodzic E.; Miller C.J.) University of California at Davis, Davis,	2024-08-07	org/10.7448/IAS.15.5.18438	Asmuth 2012	No	Exclusion reason: Wrong outcomes;
490	A review of probiotics studies in HIV research suggests improved immunological presentation and preservation of viral host restrictive factors of TH17 in HIV patients	Selbovitz, M.; Keller,; Miller,; Moore,; Farmer,; Bray,	2012	Retrovirology	9	(Selbovitz M., mselbovitz@gmail.com; Keller; Miller; Moore; Farmer; Bray) Health Action, Bronx, United States			Selbovitz 2012	No	Exclusion reason: Wrong study design;
491	Role of proton pump inhibitors in the development of spontaneous bacterial peritonitis amongst cirrhotics; a retrospective cohort study	Aditi, A.; Crippin, J.S.; Abhishek, A.	2012	Gastroenterology	142	5	S946		Aditi 2012	No	Exclusion reason: Wrong comparator;
492	COMPLEXITIES OF GUT MICROBIOME DYSBIOSIS IN HIV INFECTED AND HIGH RISK POPULATIONS							https://www.croiconference.org/abstract/complexities-gut-microbiome-dysbiosis-hiv-infected-and-high-risk-populations/		No	Exclusion reason: Wrong comparator;
493	ACUTE HIV INFECTION AND HUMAN GUT MICROBIOME BEFORE AND AFTER ANTIRETROVIRAL THERAPY							https://www.croiconference.org/abstract/acute-hiv-infection-and-human-gut-microbiome-and-after-antiretroviral-therapy/		No	Exclusion reason: Wrong study design;
494	EARLY ANTIRETROVIRAL THERAPY IN NEONATES AND MATURATION OF THE GUT MICROBIOME							https://www.croiconference.org/abstract/early-antiretroviral-therapy-in-neonates-and-maturation-of-the-gut-microbiome/		No	Exclusion reason: Wrong study design;
495	A RANDOMIZED CONTROLLED TRIAL OF RIFAXIMIN IN INDIVIDUALS WITH HIV ON LONG-TERM ART							https://www.croiconference.org/abstract/a-randomized-controlled-trial-of-rifaximin-in-individuals-with-hiv-on-long-term-art/		No	Exclusion reason: Wrong study design;
496	COLONIC GRANZYME B+ CD4 T CELLS ASSOCIATE WITH GUT AND SYSTEMIC T-CELL ACTIVATION							https://www.croiconference.org/abstract/colonic-granzyme-b-cd4-t-cells-associate-with-gut-and-systemic-t-cell-activation/		No	Exclusion reason: Wrong outcomes;
497	GUT MICROBIAL DYSBIOSIS PRECEDES HIV WITH LIMITED CHANGES AFTER SEROCONVERSION							https://www.croiconference.org/abstract/gut-microbial-dysbiosis-precedes-hiv-with-limited-changes-after-seroconversion/		No	Exclusion reason: Wrong comparator;
498	GUT MICROBIOTA FACILITATES HIV ACQUISITION IN THE GUT							https://www.croiconference.org/abstract/gut-microbiota-facilitates-hiv-acquisition-in-the-gut/		No	Exclusion reason: Wrong study design;
499	HIV EXPOSURE AND HUMAN MILK OLIGOSACCHARIDES MODULATE THE INFANT GUT MICROBIOTA							https://www.croiconference.org/abstract/hiv-exposure-and-human-milk-oligosaccharides-modulate-the-infant-gut-microbiota/		No	Exclusion reason: Wrong patient population;
500	HIV-EXPOSED UNINFECTED INFANT GUT MICROBIOME EVOLUTION IN THE FIRST YEAR OF LIFE							https://www.croiconference.org/abstract/hiv-exposed-uninfected-infant-gut-microbiome-evolution-first-year-life/		No	Exclusion reason: Wrong patient population;
501	DIFFERENCES IN GUT MICROBIOME IN HIV-INFECTED VERSUS HIV-EXPOSED, UNINFECTED INFANTS							https://www.croiconference.org/abstract/differences-gut-microbiome-hiv-infected-versus-hiv-exposed-uninfected-infants/		No	Exclusion reason: Wrong patient population;
502	GUT MICROBES DRIVE EXPANSION AND PREFERENTIAL HIV INFECTION OF GUT CD4 CTL EX VIVO							https://www.croiconference.org/abstract/gut-microbes-drive-expansion-and-preferential-hiv-infection-gut-cd4-ctl-ex-vivo/		No	Exclusion reason: Wrong outcomes;
503	ELEVATED FECAL INFLAMMATORY BIOMARKERS IN HIV-/+ MSM ASSOCIATE TO GUT MICROBIOTA							https://www.croiconference.org/abstract/elevated-fecal-inflammatory-biomarkers-hiv-msm-associate-gut-microbiota/		No	Exclusion reason: Wrong patient population;
504	TRANSFER OF MICROBIOTA AND IMMUNOPHENOTYPES IN HIV-/+ MSM TO MICE BY FECAL TRANSPLANT							https://www.croiconference.org/abstract/transfer-microbiota-and-immunophenotypes-hiv-msm-mice-fecal-transplant/		No	Exclusion reason: Wrong study design;
505	HIV-ASSOCIATED CHANGES OF THE GUT MICROBIOME IN ARV-TREATED, UNTREATED, & CONTROLLERS							https://www.croiconference.org/abstract/hiv-associated-changes-gut-microbiome-arv-treated-untreated-controllers/		No	Exclusion reason: Wrong patient population;
506	INNATE IMMUNE ACTIVATION AMONG HIV-1 EXPOSED UNINFECTED INFANTS FROM BOTSWANA							https://www.croiconference.org/abstract/innate-immune-activation-among-hiv-1-exposed-uninfected-infants-botswana-0/		No	Exclusion reason: Wrong study design;
507	MICROBIAL TRANSLOCATION, IMMUNE ACTIVATION, AND GUT DYSBIOSIS IN HIV-EXPOSED INFANTS							https://www.croiconference.org/abstract/microbial-translocation-immune-activation-and-gut-dysbiosis-hiv-exposed-infants-0/		No	Exclusion reason: Wrong patient population;
508	IMPACT OF MSM-ASSOCIATED MICROBIOTA ON IMMUNE ACTIVATION AND IN VITRO HIV INFECTION							https://www.croiconference.org/abstract/impact-msm-associated-microbiota-immune-activation-and-vitro-hiv-infection-0/		No	Exclusion reason: Wrong study design;
509	Impact of HIV-Associated Changes in the Gut Microbiome on Disease Progression							https://www.croiconference.org/abstract/impact-hiv-associated-changes-gut-microbiome-disease-progression-0/		No	Exclusion reason: Wrong study design;
510	Altered Gut Microbes Enhance Mucosal CD4 T Cell Infection and Depletion Ex Vivo							https://www.croiconference.org/abstract/altered-gut-microbes-enhance-mucosal-cd4-t-cell-infection-and-depletion-ex-vivo-0/		No	Exclusion reason: Wrong outcomes;
511	Fecal Microbial Transplantation: Safety and Engraftment During Treated HIV Infection							https://www.croiconference.org/abstract/fecal-microbial-transplantation-safety-and-engraftment-during-treated-hiv-infection-0/		No	Exclusion reason: Wrong comparator;
512	Effects of HAART Treatment on the Microbiome of HIV+ Patients							https://www.croiconference.org/abstract/effects-haart-treatment-microbiome-hiv-patients/		No	Exclusion reason: Wrong study design;
513	Diet Effects on the Gut Microbiome of People Living With HIV-1							https://www.croiconference.org/abstract/diet-effects-gut-microbiome-people-living-hiv-1/		No	Exclusion reason: Wrong study design;
514	HIV Target Cells and Altered Microbiome Associated With Mixed Feeding in South Africa							https://www.croiconference.org/abstract/hiv-target-cells-and-altered-microbiome-associated-mixed-feeding-south-africa/		No	Exclusion reason: Wrong study design;
515	Functional Profiling of the Gut Microbiome in HIV Infection							https://www.croiconference.org/abstract/functional-profiling-gut-microbiome-hiv-infection/		No	Exclusion reason: Wrong comparator;
516	Gut Microbiota Correlates with HIV-1 Control and Immune Status							https://www.croiconference.org/abstract/gut-microbiota-correlates-hiv-1-control-and-immune-status/		No	Exclusion reason: Wrong comparator;
517	Butyrate Reduces Pathobiont-Associated HIV-1 Infection and Activation of Gut T Cell							https://www.croiconference.org/abstract/butyrate-reduces-pathobiont-associated-hiv-1-infection-and-activation-gut-t-cell/		No	Exclusion reason: Wrong study design;
518	Maraviroc Does Not Induce Changes in the Gut Microbiome of HIV-Infected Individuals							https://www.croiconference.org/abstract/maraviroc-does-not-induce-changes-gut-microbiome-hiv-infected-individuals/		No	Exclusion reason: Wrong study design;
519	SIMILAR BIRTH ANTHROPOMETRICS WITH IN UTERO EXPOSURE TO DOLUTEGRAVIR OR EFAVIRENZ							https://www.croiconference.org/abstract/similar-birth-anthropometrics-utero-exposure-dolutegravir-or-efavirenz/		No	Exclusion reason: Wrong study design;
520	TLR9 AGONIST MODULATED INTESTINAL GLYCOGENE EXPRESSION IMPACTS MICROBIOME DIVERSITY							https://www.croiconference.org/abstract/tlr9-agonist-modulated-intestinal-glycogene-expression-impacts-microbiome-diversity/		No	Exclusion reason: Wrong study design;
521	CHANGES IN THE ORAL MICROBIOME WITH ART INITIATION							https://croiconference.org/abstract/changes-oral-microbiome-art-initiation/		No	Exclusion reason: Wrong outcomes;
522	ISOLATION OF TRANSLOCATING BACTERIA IN PROGRESSIVE SIV INFECTION OF RHESUS MACAQUES							https://www.croiconference.org/abstract/isolation-translocating-bacteria-progressive-siv-infection-rhesus-macaques-0/		No	Exclusion reason: Wrong patient population;
523	COTRIMOXAZOLE MODULATES IMMUNE CELL ACTIVATION & THE GUT MICROBIOTA IN HIV INFECTION							https://www.croiconference.org/abstract/cotrimoxazole-modulates-immune-cell-activation-gut-microbiota-hiv-infection/		No	Exclusion reason: Wrong outcomes;
524	LIVER BACTERIAL DYSBIOSIS PERSISTS DURING ANTIRETROVIRAL THERAPY IN SIV+ MACAQUES							https://www.croiconference.org/abstract/liver-bacterial-dysbiosis-persists-during-antiretroviral-therapy-siv-macaques/		No	Exclusion reason: Wrong patient population;
525	INFLAMMATORY GUT ILCs ASSOCIATE WITH DYSBIOSIS DURING UNTREATED HIV-1 INFECTION							https://www.croiconference.org/abstract/inflammatory-gut-ilcs-associate-dysbiosis-during-untreated-hiv-1-infection/		No	Exclusion reason: Wrong outcomes;
526	Aging and the evolution of comorbidities among HIV-positive individuals in a European cohort	Pelchen-Matthews, Annegret; Ryom, Lene; Borges, Álvaro H.; Edwards, Simon; Duvivier, Claudine; Stephan, Christoph; Sambatakou, Helen; Maciejewska, Katarzyna; Portu, José Joaquín; Weber, Jonathan; Degen, Olaf; Calmy, Alexandra; Reikvam, Dag Henrik; Jevtovic, Djordje; Wiese, Lothar; Smidt, Jelena; Smiatacz, Tomasz; Hassoun, Gamal; Kuznetsova, Anastasiia; Clotet, Bonaventura; Lundgren, Jens; Mocroft…	2018	AIDS	32	16	2405-2416	10.1097/QAD.0000000000001967	Pelchen-Matthews 2018	No	Exclusion reason: Wrong outcomes;
527	Intestinal barrier and gut microbiota: Shaping our immune responses throughout life	Takiishi, Tatiana; Fenero, Camila Ideli Morales; Câmara, Niels Olsen Saraiva	2017	Tissue Barriers	5	4	e1373208	10.1080/21688370.2017.1373208	Takiishi 2017	No	Exclusion reason: Wrong study design;
528	Antiretroviral Therapy in Primary HIV-1 Infection: Influences on Immune Activation and Gut Mucosal Barrier Dysfunction	Cao, Wei; Mehraj, Vikram; Vyboh, Kishanda; Li, Taisheng; Routy, Jean-Pierre	2015	AIDS Rev	17	3	135-146		Cao 2015	No	Exclusion reason: Wrong study design;
529	Soluble CD14 is independently associated with coronary calcification and extent of subclinical vascular disease in treated HIV infection	Longenecker, Chris T.; Jiang, Ying; Orringer, Carl E.; Gilkeson, Robert C.; Debanne, Sara; Funderburg, Nicholas T.; Lederman, Michael M.; Storer, Norma; Labbato, Danielle E.; McComsey, Grace A.	2014	AIDS	28	7	969-977	10.1097/QAD.0000000000000158	Longenecker 2014	No	Exclusion reason: Wrong outcomes;
530	Interactions between Tryptophan Metabolism, the Gut Microbiome and the Immune System as Potential Drivers of Non-Alcoholic Fatty Liver Disease (NAFLD) and Metabolic Diseases	Teunis, Charlotte; Nieuwdorp, Max; Hanssen, Nordin	2022	Metabolites	12	6	514	10.3390/metabo12060514	Teunis 2022	No	Exclusion reason: Wrong study design;
531	Immunosuppressive Tryptophan Catabolism and Gut Mucosal Dysfunction Following Early HIV Infection	Jenabian, Mohammad-Ali; El-Far, Mohamed; Vyboh, Kishanda; Kema, Ido; Costiniuk, Cecilia T.; Thomas, Rejean; Baril, Jean-Guy; LeBlanc, Roger; Kanagaratham, Cynthia; Radzioch, Danuta; Allam, Ossama; Ahmad, Ali; Lebouché, Bertrand; Tremblay, Cécile; Ancuta, Petronela; Routy, Jean-Pierre; Montreal Primary infection and Slow Progressor Study Groups	2015	J Infect Dis	212	3	355-366	10.1093/infdis/jiv037	Jenabian 2015	No	Exclusion reason: Wrong study design;
532	Clinical Relevance of Kynurenine Pathway in HIV/AIDS: An Immune Checkpoint at the Crossroads of Metabolism and Inflammation	Routy, Jean-Pierre; Mehraj, Vikram; Vyboh, Kishanda; Cao, Wei; Kema, Ido; Jenabian, Mohammad-Ali	2015	AIDS Rev	17	2	96-106		Routy 2015	No	Exclusion reason: Wrong study design;
533	The Effect of Probiotics, Prebiotics, and Synbiotics on CD4 Counts in HIV-Infected Patients: A Systematic Review and Meta-Analysis	Fu, Yuan-Sheng; Chu, Qin-Shu; Ashuro, Akililu Alemu; Di, Dong-Sheng; Zhang, Qi; Liu, Xue-Mei; Fan, Yin-Guang	2020	Biomed Res Int	2020		7947342	10.1155/2020/7947342	Fu 2020	No	Exclusion reason: Wrong outcomes;
534	Rifaximin has a Marginal Impact on Microbial Translocation, T-cell Activation and Inflammation in HIV-Positive Immune Non-responders to Antiretroviral Therapy – ACTG A5286	Tenorio, Allan R.; Chan, Ellen S.; Bosch, Ronald J.; Macatangay, Bernard J. C.; Read, Sarah W.; Yesmin, Suria; Taiwo, Babafemi; Margolis, David M.; Jacobson, Jeffrey M.; Landay, Alan L.; Wilson, Cara C.; for the A5286 Team	2015	The Journal of Infectious Diseases	211	5	780-790	10.1093/infdis/jiu515	Tenorio 2015	No	Exclusion reason: Wrong study design;
535	Fecal Microbiota Transplantation for People Living with Human Immunodeficiency Virus: A Scoping Review	Caira-Chuquineyra, Brenda; Fernandez-Guzman, Daniel; Soriano-Moreno, David R.; Fernandez-Morales, Jared; Flores-Lovon, Kevin; Medina-Ramírez, Sebastian A.; Gonzales-Uribe, Antony G.; Pelayo-Luis, Isabel P.; Gonzales-Zamora, Jose A.; Huaringa-Marcelo, Jorge	2022	AIDS Res Hum Retroviruses				10.1089/AID.2022.0016	Caira-Chuquineyra 2022	No	Exclusion reason: Wrong study design;
536	Effect of aprepitant on kynurenine to tryptophan ratio in cART treated and cART naïve adults living with HIV	Spitsin, Sergei; Pappa, Vasiliki; Kinder, Annemarie; Evans, Dwight L.; Rappaport, Jay; Douglas, Steven D.	2021	Medicine (Baltimore)	100	23	e25313	10.1097/MD.0000000000025313	Spitsin 2021	No	Exclusion reason: Wrong study design;
537	Comorbidity is more common and occurs earlier in persons living with HIV than in HIV-uninfected matched controls, aged 50 years and older: A cross-sectional study	Maciel, Rafael Aguiar; Klück, Helena Moreira; Durand, Madeleine; Sprinz, Eduardo	2018	Int J Infect Dis	70		30-35	10.1016/j.ijid.2018.02.009	Maciel 2018	No	Exclusion reason: Wrong study design;
538	Sevelamer does not decrease lipopolysaccharide or soluble CD14 levels but decreases soluble tissue factor, low-density lipoprotein (LDL) cholesterol, and oxidized LDL cholesterol levels in individuals with untreated HIV infection	Sandler, Netanya G.; Zhang, Xinyan; Bosch, Ronald J.; Funderburg, Nicholas T.; Choi, Andrew I.; Robinson, Janet K.; Fine, Derek M.; Coombs, Robert W.; Jacobson, Jeffrey M.; Landay, Alan L.; Douek, Daniel C.; Tressler, Randall; Read, Sarah W.; Wilson, Cara C.; Deeks, Steven G.; Lederman, Michael M.; Gandhi, Rajesh T.; AIDS Clinical Trials Group A5296 Team	2014	J Infect Dis	210	10	1549-1554	10.1093/infdis/jiu305	Sandler 2014	No	Exclusion reason: Wrong study design;
539	Microbial translocation in HIV infection: causes, consequences and treatment opportunities	Sandler, Netanya G.; Douek, Daniel C.	2012	Nat Rev Microbiol	10	9	655-666	10.1038/nrmicro2848	Sandler 2012	No	Exclusion reason: Wrong comparator;
540	Fecal Microbiota Composition Drives Immune Activation in HIV-infected Individuals	Neff, Charles Preston; Krueger, Owen; Xiong, Kathy; Arif, Sabrina; Nusbacher, Nichole; Schneider, Jennifer M.; Cunningham, Annie W.; Armstrong, Abigail; Li, Sam; McCarter, Martin D.; Campbell, Thomas B.; Lozupone, Catherine A.; Palmer, Brent E.	2018	EBioMedicine	30		192-202	10.1016/j.ebiom.2018.03.024	Neff 2018	No	Exclusion reason: Wrong outcomes;
541	Plasma Lipopolysaccharide and Triglycerides are Independently Associated and Both Markers Correlate With the Development of Metabolic Syndrome in HIV Infection	Manner, Ingjerd W.; Baekken, Morten; Oektedalen, Olav; Kvale, Dag; Nowak, Piotr; Nielsen, Susanne D.; Os, Ingrid; Trøseid, Marius	2014	JAIDS Journal of Acquired Immune Deficiency Syndromes	65	4	e158-e161	10.1097/QAI.0000000000000055	Manner 2014	No	Exclusion reason: Wrong study design;
542	The Potential of Clostridium butyricum to Preserve Gut Health, and to Mitigate Non-AIDS Comorbidities in People Living with HIV	Yang, Q.; Zaongo, S.D.; Zhu, L.; Yan, J.; Yang, J.; Ouyang, J.	2024	Probiotics and Antimicrobial Proteins		(Yang Q.) Department of Radiation Oncology, Chongqing University Cancer Hospital & amp; Chongqing Cancer Institute & amp; Chongqing Cancer Hospital, Chongqing, China(Zaongo S.D.) Department of Infectious Diseases, Chongqing Public Health Medical Center, C		10.1007/s12602-024-10227-1	Yang 2024	No	Exclusion reason: Wrong outcomes;
543	HIV-1–Host Interaction in Gut-Associated Lymphoid Tissue (GALT): Effects on Local Environment and Comorbidities	Moretti, S.; Schietroma, I.; Sberna, G.; Maggiorella, M.T.; Sernicola, L.; Farcomeni, S.; Giovanetti, M.; Ciccozzi, M.; Borsetti, A.	2023	International Journal of Molecular Sciences	24	15		10.3390/ijms241512193	Moretti 2023	No	Exclusion reason: Wrong study design;
544	The Gut Microbiome, Microbial Metabolites, and Cardiovascular Disease in People Living with HIV	Peters, B.A.; Burk, R.D.; Kaplan, R.C.; Qi, Q.	2023	Current HIV/AIDS Reports	20	2	86-99	10.1007/s11904-023-00648-y	Peters 2023	No	Exclusion reason: Wrong outcomes;
545	HIV and comorbidities - The importance of gut inflammation and the kynurenine pathway	Maccann, R.; Landay, A.L.; Mallon, P.W.G.	2023	Current Opinion in HIV and AIDS	18	2	102-110	10.1097/COH.0000000000000782	Maccann 2023	No	Exclusion reason: Wrong study design;
546	The curious case of Prevotella copri	Abdelsalam, N.A.; Hegazy, S.M.; Aziz, R.K.	2023	Gut Microbes	15	2		10.1080/19490976.2023.2249152	Abdelsalam 2023	No	Exclusion reason: Wrong outcomes;
547	Current progress and critical challenges to overcome in the bioinformatics of mass spectrometry-based metaproteomics	Miura, N.; Okuda, S.	2023	Computational and Structural Biotechnology Journal	21	(Miura N., muller@med.niigata-u.ac.jp; Okuda S., okd@med.niigata-u.ac.jp) Division of Bioinformatics, Niigata University Graduate School of Medical and Dental Sciences, 2-5274 Gakkocho-dori, Chuo-ku, Niigata, Japan(Okuda S., okd@med.niigata-u.ac.jp) Medic	1140-1150	10.1016/j.csbj.2023.01.015	Miura 2023	No	Exclusion reason: Wrong study design;
548	Gut dysbiosis associates with cytokine production capacity in viral-suppressed people living with HIV	Zhang, Y.; Andreu-Sánchez, S.; Vadaq, N.; Wang, D.; Matzaraki, V.; van der Heijden, W.A.; Gacesa, R.; Weersma, R.K.; Zhernakova, A.; Vandekerckhove, L.; de Mast, Q.; Joosten, L.A.B.; Netea, M.G.; van der Ven, A.J.A.M.; Fu, J.	2023	Frontiers in Cellular and Infection Microbiology	13	(Zhang Y.; Andreu-Sánchez S.; Wang D.; Gacesa R.; Zhernakova A.; Fu J., j.fu@umcg.nl) Department of Genetics, University of Groningen, University Medical Center Groningen, Groningen, Netherlands(Zhang Y.; Andreu-Sánchez S.; Wang D.; Fu J., j.fu@umcg.nl) D		10.3389/fcimb.2023.1202035	Zhang 2023	No	Exclusion reason: Wrong outcomes;
549	Differential effects of antiretroviral treatment on immunity and gut microbiome composition in people living with HIV in rural versus urban Zimbabwe	Burkhart Colorado, A.S.; Lazzaro, A.; Neff, C.P.; Nusbacher, N.; Boyd, K.; Fiorillo, S.; Martin, C.; Siebert, J.C.; Campbell, T.B.; Borok, M.; Palmer, B.E.; Lozupone, C.	2024	Microbiome	12	1		10.1186/s40168-023-01718-4	BurkhartColorado 2024	No	Exclusion reason: Wrong comparator;
550	CHANGES IN GUT MICROBIOTA PROFILE IN PWHIV WHO SWITCH FROM EFV/ FTC/TDF TO BIC/FTC/TAF	Pinto-Cardoso, S.; Chavez-Torres, M.; Aguilar, A.; Avila-Rios, S.	2023	Topics in Antiviral Medicine	31	2	99-100		Pinto-Cardoso 2023	No	Exclusion reason: Wrong study design;
551	The Gut Microbiome During Pregnancy	Jiang, G.; Zhou, Z.; Li, X.; Qian, Y.; Wang, K.	2023	Maternal-Fetal Medicine	5	1	36-43	10.1097/FM9.0000000000000091	Jiang 2023	No	Exclusion reason: Wrong study design;
552	Protocol for Exploring Relationships Between Diet, Microbiome Profiles, and Food Insecurity Among a Community-Based Sample of People Living With HIV: The NOURISH-OK Study	Wetherill, M.; Caywood, L.; Reilly, G.; Hollman, N.; Bakhsh, C.; Williams, M.; Kent Teague, T.; Weiser, S.; Koehler, G.	2023	Current Developments in Nutrition	7	(Wetherill M.; Caywood L.; Williams M.) Hudson College of Public Health, University of Oklahoma,(Hollman N.; Koehler G.) Oklahoma State University Center for Health Sciences,(Reilly G.; Bakhsh C.) Tulsa CARES,(Kent Teague T.; Weiser S.) Integrative Immuno		10.1016/j.cdnut.2023.101754	Wetherill 2023	No	Exclusion reason: Wrong outcomes;
553	The human microbiome and gut–liver axis in people living with HIV	Duarte, M.J.; Tien, P.C.; Somsouk, M.; Price, J.C.	2023	Current HIV/AIDS Reports	20	3	170-180	10.1007/s11904-023-00657-x	Duarte 2023	No	Exclusion reason: Wrong study design;
554	Prevention strategies for sexually transmitted infections, HIV, and viral hepatitis in Europe	Gökengin, D.; Noori, T.; Alemany, A.; Bienkowski, C.; Liegon, G.; İnkaya, A.Ç.; Carrillo, J.; Stary, G.; Knapp, K.; Mitja, O.; Molina, J.-M.	2023	The Lancet Regional Health - Europe	34	(Gökengin D., deniz.gokengin@ege.edu.tr) Department of Infectious Diseases and Clinical Microbiology, School of Medicine, Ege University, Izmir, Turkey(Gökengin D., deniz.gokengin@ege.edu.tr) Ege University HIV/AIDS Practice and Research Center, Izmir, Tu		10.1016/j.lanepe.2023.100738	Gökengin 2023	No	Exclusion reason: Wrong outcomes;
555	Gut microbiota and its therapeutic implications in tumor microenvironment interactions	Feng, P.; Xue, X.; Bukhari, I.; Qiu, C.; Li, Y.; Zheng, P.; Mi, Y.	2024	Frontiers in Microbiology	15	(Feng P.; Xue X.; Bukhari I.; Qiu C.; Li Y.; Zheng P., pyzheng@zzu.edu.cn; Mi Y., yangmi198@zzu.edu.cn) Key Laboratory of Helicobacter Pylori, Microbiota and Gastrointestinal Cancer of Henan Province, Marshall Medical Research Center, Fifth Affiliated Hos		10.3389/fmicb.2024.1287077	Feng 2024	No	Exclusion reason: Wrong study design;
556	TRIMETHYLAMINE N-OXIDE AND LIPOPOLYSACCHARIDE BINDING PROTEIN AS POTENTIAL BIOMARKERS IN VITAMIN D, VITAMIN B12, AND IRON DEFICIENCY	Akdu, S.; Can, U.; Şahinoğlu, S.	2024	Turkish Journal of Biochemistry	48	S1	193-303	10.1515/tjb-2023-48s107	Akdu 2024	No	Exclusion reason: Wrong study design;
557	Impaired gut microbiota-mediated short-chain fatty acid production precedes morbidity and mortality in people with HIV	Sereti, I.; Verburgh, M.L.; Gifford, J.; Lo, A.; Boyd, A.; Verheij, E.; Verhoeven, A.; Wit, F.W.N.M.; Schim van der Loeff, M.F.; Giera, M.; Kootstra, N.A.; Reiss, P.; Vujkovic-Cvijin, I.	2023	Cell Reports	42	11		10.1016/j.celrep.2023.113336	Sereti 2023	No	Exclusion reason: Wrong study design;
558	HIV, opioid use, and alterations to the gut microbiome: elucidating independent and synergistic effects	Satish, S.; Abu, Y.; Gomez, D.; Kumar Dutta, R.; Roy, S.	2023	Frontiers in Immunology	14			10.3389/fimmu.2023.1156862	Satish 2023	No	Exclusion reason: Wrong outcomes;
559	High-throughput proteomic analysis reveals systemic dysregulation in virally suppressed people living with HIV	Vadaq, N.; Zhang, Y.; Vos, W.A.J.W.; Groenendijk, A.L.; Blaauw, M.J.T.; van Eekeren, L.E.; Jacobs-Cleophas, M.; van de Wijer, L.; dos Santos, J.C.; Gasem, M.H.; Joosten, L.A.B.; Netea, M.G.; de Mast, Q.; Fu, J.; van der Ven, A.J.A.M.; Matzaraki, V.	2023	JCI Insight	8	11		10.1172/jci.insight.166166	Vadaq 2023	No	Exclusion reason: Wrong study design;
560	Candida albicans can foster gut dysbiosis and systemic inflammation during HIV infection	Zaongo, S.D.; Ouyang, J.; Isnard, S.; Zhou, X.; Harypursat, V.; Cui, H.; Routy, J.-P.; Chen, Y.	2023	Gut Microbes	15	1		10.1080/19490976.2023.2167171	Zaongo 2023	No	Exclusion reason: Wrong study design;
561	The metabolic consequences of HIV/TB co-infection	Herbert, C.; Luies, L.; Loots, D.T.; Williams, A.A.	2023	BMC Infectious Diseases	23	1		10.1186/s12879-023-08505-4	Herbert 2023	No	Exclusion reason: Wrong comparator;
562	The altered metabolites contributed by dysbiosis of gut microbiota are associated with microbial translocation and immune activation during HIV infection	Zhang, Y.; Xie, Z.; Zhou, J.; Li, Y.; Ning, C.; Su, Q.; Ye, L.; Ai, S.; Lai, J.; Pan, P.; Liu, N.; Liao, Y.; Li, Z.; Liang, H.; Cui, P.; Huang, J.	2023	Frontiers in Immunology	13			10.3389/fimmu.2022.1020822	Zhang 2023	No	Exclusion reason: Wrong outcomes;
563	Crosstalk between gut microbiome and neuroinflammation in pathogenesis of HIV-associated neurocognitive disorder	Chen, X.; Wei, J.; Zhang, Y.; Zhang, T.	2024	Journal of the Neurological Sciences	457			10.1016/j.jns.2024.122889	Chen 2024	No	Exclusion reason: Wrong outcomes;
564	Gut virome and microbiome dynamics before and after SARS-CoV-2 infection in women living with HIV and their infants	Maqsood R, Holland LA, Wu LI, Begnel ER, Adhiambo J, Owiti P, Chohan BH, Gantt S, Kinuthia J, Wamalwa D, Ojee E, Richardson BA, Slyker J, Lehman DA, Lim ES.	2024	Research Square				10.21203/rs.3.rs-4257515/v1	Maqsood 2024	No	Exclusion reason: Wrong patient population;
565	Effect of cranberry supplementation on toxins produced by the gut microbiota in chronic kidney disease patients: A pilot randomized placebo-controlled trial.	Teixeira KTR, Moreira LSG, Borges NA, Brum I, de Paiva BR, Alvarenga L, Nakao LS, Leal VO, Carraro-Eduardo JC, Rodrigues SD, Lima JD, Ribeiro-Alves M, Mafra D.	2022	Clinical Nutrition ESPEN			63-69	10.1016/j.clnesp.2021.11.012.	Teixeira 2022	No	Exclusion reason: Wrong study design;
566	The Microbiome as a Key Regulator of Female Genital Tract Barrier Function	Plesniarski A, Siddik AB, Su RC.	2021	Frontiers in Cellular and Infection Microbiology				10.3389/fcimb.2021.790627.	Plesniarski 2021	No	Exclusion reason: Wrong study design;
567	Antituberculosis Therapy and Gut Microbiota: Review of Potential Host Microbiota Directed-Therapies	Diallo D, Somboro AM, Diabate S, Baya B, Kone A, Sarro YS, Kone B, Diarra B, Diallo S, Diakite M, Doumbia S, Toloba Y, Murphy RL, Maiga M.	2021	Frontiers in Cellular and Infection Microbiology	11			10.3389/fcimb.2021.673100.	Diallo 2021	No	Exclusion reason: Wrong study design;
